# Supplementary material for: Crystal structures of di­chlorido­palladium(II), -platinum(II) and -rhodium(III) complexes containing 8-(di­phenyl­phosphan­yl)quinoline
Source: Acta Crystallogr E Crystallogr Commun. 2015 Apr 2;71(Pt 5):447–51. doi: 10.1107/S2056989015006076 (PMC4420072; doi:10.1107/S2056989015006076)
Supplement: Supplementary file 1 [file e-71-00447-sup1.cif]

##############################################################################
#                                                                            #
# This CIF contains the data in a paper accepted for publication in          #
# Acta Crystallographica Section E. It conforms to the requirements of       #
# Notes for Authors for Acta Crystallographica Section E, and has been       #
# peer reviewed under the auspices of the IUCr Commission on Journals.       #
#                                                                            #
# Full details of the Crystallographic Information File format               #
# are given in the paper "The Crystallographic Information File (CIF):       #
# a New Standard Archive File for Crystallography" by S. R. Hall, F. H.      #
# Allen and I. D. Brown [Acta Cryst. (1991), A47, 655-685].                  #
#                                                                            #
# The current version of the core CIF dictionary is obtainable from          #
# ftp://ftp.iucr.org/pub/cif_core.dic.                                       #
#                                                                            #
# Software is freely available for graphical display of the structure(s)     #
# in this CIF. For information consult the CIF software page                 #
# http://www.iucr.org/resources/cif/software.                                #
#                                                                            #
# This file may be used for bona fide research purposes within the           #
# scientific community so long as proper attribution is given to the journal # 
# article from which it was obtained.                                        #
#                                                                            #
##############################################################################
data_1
_database_code_depnum_ccdc_archive 'CCDC 1056039'
_audit_creation_method     SHELXL-2013
_journal_date_recd_electronic     2015-03-07
_journal_date_accepted     2015-03-25
_journal_name_full     'Acta Crystallographica, Section E'
_journal_year     2015
_journal_volume     71
_journal_issue      5
_journal_page_first     447
_journal_page_last     451
_journal_paper_category     GO
_journal_paper_doi     10.1107/S2056989015006076
_journal_coeditor_code     IS5392
_publ_contact_author_name     'Takayoshi Suzuki'
_publ_contact_author_address
;
Department of Chemistry, Okayama University, Okayama 700-8530, Japan
;
_publ_contact_author_email     'suzuki@okayama-u.ac.jp'
_publ_contact_author_fax     '+81-86-251-7900'
_publ_contact_author_phone     '+81-86-251-7900'
_publ_section_title
;
Crystal structures of dichloridopalladium(II), -platinum(II) and -rhodium(III)
complexes containing 8-(diphenylphosphanyl)quinoline
;
loop_
    _publ_author_name
    _publ_author_footnote
    _publ_author_address
    'Suzuki, Takayoshi' .
;
Department of Chemistry, Okayama University, Okayama 700-8530, Japan
;
    'Yamaguchi, Hiroshi' .
;
Graduate School of Science and Research Center for Material Science, Nagoya
University, Chikusa, Nagoya 464-8602, Japan
;
    'Fujiki, Masayuki' .
;
Graduate School of Science and Research Center for Material Science, Nagoya
University, Chikusa, Nagoya 464-8602, Japan
;
    'Hashimoto, Akira' .
;
Graduate School of Science and Research Center for Material Science, Nagoya
University, Chikusa, Nagoya 464-8602, Japan
;
    'Takagi, Hideo D.' .
;
Graduate School of Science and Research Center for Material Science, Nagoya
University, Chikusa, Nagoya 464-8602, Japan
;
_publ_section_synopsis
;
8-(Diphenylphosphanyl)quinoline (Ph~2~Pqn) acts as an asymmetric bidentate
ligand to form a planar five-membered chelate ring in the
dichloridopalladium(II) and -platinum(II) complexes,
(<i>SP</i>-4)-[<i>M</i>Cl~2~(Ph~2~Pqn)] (<i>M</i> = Pd or Pt), as well as in
the dichloridorhodium(III) complex,
(<i>OC</i>-6-32)-[RhCl~2~(Ph~2~Pqn)~2~]PF~6~.
;
_chemical_name_systematic
;
Dichlorido(8-diphenylphosphanylquinoline)palladium(II)
;
_chemical_name_common     ?
_chemical_formula_moiety     'C21 H16 Cl2 N P Pd'
_chemical_formula_sum     'C21 H16 Cl2 N P Pd'
_chemical_formula_iupac     '[Pd Cl2 (C21 H16 N P)]'
_chemical_formula_weight     490.62
_chemical_melting_point     ?
_shelx_space_group_comment
;
The symmetry employed for this shelxl refinement is uniquely defined
by the following loop, which should always be used as a source of
symmetry information in preference to the above space-group names.
They are only intended as comments.
;
_space_group_crystal_system     monoclinic
_space_group_name_H-M_alt     'P 21/n'
_space_group_name_Hall     '-P 2yn'
loop_
    _space_group_symop_operation_xyz
    'x, y, z'
    '-x+1/2, y+1/2, -z+1/2'
    '-x, -y, -z'
    'x-1/2, -y-1/2, z-1/2'
_cell_length_a     9.0293(5)
_cell_length_b     15.2154(8)
_cell_length_c     13.7936(6)
_cell_angle_alpha     90
_cell_angle_beta     91.8197(13)
_cell_angle_gamma     90
_cell_volume     1894.07(16)
_cell_formula_units_Z     4
_cell_measurement_reflns_used     10456
_cell_measurement_theta_min     3.0
_cell_measurement_theta_max     27.5
_cell_measurement_temperature     200(2)
_exptl_crystal_description     block
_exptl_crystal_colour     yellow
_exptl_crystal_size_max     0.180
_exptl_crystal_size_mid     0.150
_exptl_crystal_size_min     0.120
_exptl_crystal_density_diffrn     1.721
_exptl_crystal_density_meas     ?
_exptl_crystal_density_method     'not measured'
_exptl_crystal_F_000     976
_exptl_absorpt_coefficient_mu     1.351
_exptl_absorpt_correction_type     numerical
_exptl_absorpt_process_details
;
(<i>NUMABS</i>; Rigaku, 1999)
;
_shelx_estimated_absorpt_T_min     0.793
_shelx_estimated_absorpt_T_max     0.855
_exptl_absorpt_correction_T_min     0.693
_exptl_absorpt_correction_T_max     0.850
_exptl_special_details     ?
_diffrn_ambient_temperature     200(2)
_diffrn_radiation_type     'Mo K\a'
_diffrn_radiation_wavelength     0.71075
_diffrn_measurement_device_type     'Rigaku R-AXIS RAPID'
_diffrn_measurement_method     \w
_diffrn_detector_area_resol_mean     10.00
_diffrn_reflns_number     18103
_diffrn_reflns_av_R_equivalents     0.0336
_diffrn_reflns_theta_min     3.047
_diffrn_reflns_theta_max     27.483
_diffrn_reflns_theta_full     25.242
_diffrn_measured_fraction_theta_max     0.988
_diffrn_measured_fraction_theta_full     0.994
_diffrn_reflns_limit_h_min     -11
_diffrn_reflns_limit_h_max     9
_diffrn_reflns_limit_k_min     -19
_diffrn_reflns_limit_k_max     19
_diffrn_reflns_limit_l_min     -17
_diffrn_reflns_limit_l_max     17
_refine_special_details     ?
_reflns_number_total     4283
_reflns_number_gt     3913
_reflns_threshold_expression     'I > 2\s(I)'
_refine_ls_structure_factor_coef     Fsqd
_refine_ls_matrix_type     full
_refine_ls_R_factor_all     0.0315
_refine_ls_R_factor_gt     0.0282
_refine_ls_wR_factor_gt     0.0713
_refine_ls_wR_factor_ref     0.0744
_refine_ls_goodness_of_fit_ref     0.918
_refine_ls_restrained_S_all     0.918
_refine_ls_number_reflns     4283
_refine_ls_number_parameters     235
_refine_ls_number_restraints     0
_refine_ls_hydrogen_treatment     constr
_refine_ls_weighting_scheme     calc
_refine_ls_weighting_details
              'w=1/[\s^2^(Fo^2^)+(0.0416P)^2^+2.3772P] where P=(Fo^2^+2Fc^2^)/3'
_atom_sites_solution_hydrogens     geom
_atom_sites_solution_primary     direct
_atom_sites_solution_secondary     difmap
_refine_ls_shift/su_max     0.001
_refine_ls_shift/su_mean     0.000
_refine_diff_density_max     0.842
_refine_diff_density_min     -0.504
_refine_ls_extinction_method     none
_refine_ls_extinction_coef     .
loop_
    _atom_type_symbol
    _atom_type_description
    _atom_type_scat_dispersion_real
    _atom_type_scat_dispersion_imag
    _atom_type_scat_source
    'C' 'C' 0.0033 0.0016
                         'International Tables Vol C Tables 4.2.6.8 and 6.1.1.4'
    'H' 'H' 0.0000 0.0000
                         'International Tables Vol C Tables 4.2.6.8 and 6.1.1.4'
    'Cl' 'Cl' 0.1484 0.1585
                         'International Tables Vol C Tables 4.2.6.8 and 6.1.1.4'
    'N' 'N' 0.0061 0.0033
                         'International Tables Vol C Tables 4.2.6.8 and 6.1.1.4'
    'P' 'P' 0.1023 0.0942
                         'International Tables Vol C Tables 4.2.6.8 and 6.1.1.4'
    'Pd' 'Pd' -0.9988 1.0072
                         'International Tables Vol C Tables 4.2.6.8 and 6.1.1.4'
_computing_data_collection
;
PROCESS-AUTO (Rigaku, 1998)
;
_computing_cell_refinement
;
PROCESS-AUTO (Rigaku, 1998)
;
_computing_data_reduction
;
CrystalStructure (Rigaku, 2010)
;
_computing_structure_solution
;
SHELXS2013 (Sheldrick, 2008)
;
_computing_structure_refinement
;
SHELXL2013 (Sheldrick, 2015)
;
_computing_molecular_graphics
;
ORTEP-3 for Windows (Farrugia, 2012)
;
_computing_publication_material
;
SHELXL2013 (Sheldrick, 2015)
;
loop_
    _atom_site_type_symbol
    _atom_site_label
    _atom_site_fract_x
    _atom_site_fract_y
    _atom_site_fract_z
    _atom_site_U_iso_or_equiv
    _atom_site_adp_type
    _atom_site_calc_flag
    _atom_site_occupancy
    _atom_site_disorder_assembly
    _atom_site_disorder_group
    Pd Pd1 0.42495(2) 0.29307(2) 0.78114(2) 0.02590(7) Uani d 1 . .
    Cl Cl1 0.57514(7) 0.16783(4) 0.81289(5) 0.04011(15) Uani d 1 . .
    Cl Cl2 0.39715(8) 0.25626(5) 0.62073(5) 0.04049(16) Uani d 1 . .
    P P1 0.28188(6) 0.40803(4) 0.75258(4) 0.02469(13) Uani d 1 . .
    N N1 0.4378(2) 0.33998(13) 0.92166(15) 0.0296(4) Uani d 1 . .
    C C2 0.5290(3) 0.30655(17) 0.9896(2) 0.0359(6) Uani d 1 . .
    H H2 0.5960 0.2618 0.9714 0.043 Uiso calc 1 . .
    C C3 0.5315(3) 0.33376(19) 1.0863(2) 0.0414(6) Uani d 1 . .
    H H3 0.5995 0.3081 1.1320 0.050 Uiso calc 1 . .
    C C4 0.4363(3) 0.39706(19) 1.11443(19) 0.0400(6) Uani d 1 . .
    H H4 0.4334 0.4139 1.1807 0.048 Uiso calc 1 . .
    C C5 0.2453(3) 0.50817(18) 1.06576(19) 0.0396(6) Uani d 1 . .
    H H5 0.2397 0.5283 1.1307 0.047 Uiso calc 1 . .
    C C6 0.1606(3) 0.54738(18) 0.9943(2) 0.0391(6) Uani d 1 . .
    H H6 0.0978 0.5950 1.0101 0.047 Uiso calc 1 . .
    C C7 0.1650(3) 0.51819(17) 0.89779(18) 0.0333(5) Uani d 1 . .
    H H7 0.1053 0.5460 0.8489 0.040 Uiso calc 1 . .
    C C8 0.2560(3) 0.44917(15) 0.87408(17) 0.0271(5) Uani d 1 . .
    C C9 0.3462(3) 0.40817(15) 0.94699(17) 0.0280(5) Uani d 1 . .
    C C10 0.3411(3) 0.43799(17) 1.04423(18) 0.0346(5) Uani d 1 . .
    C C11 0.0989(3) 0.39004(15) 0.70011(17) 0.0279(5) Uani d 1 . .
    C C12 0.0674(3) 0.40697(17) 0.60209(19) 0.0335(5) Uani d 1 . .
    H H12 0.1406 0.4325 0.5629 0.040 Uiso calc 1 . .
    C C13 -0.0709(3) 0.38636(19) 0.5624(2) 0.0402(6) Uani d 1 . .
    H H13 -0.0932 0.3987 0.4960 0.048 Uiso calc 1 . .
    C C14 -0.1766(3) 0.3481(2) 0.6186(2) 0.0440(7) Uani d 1 . .
    H H14 -0.2709 0.3336 0.5905 0.053 Uiso calc 1 . .
    C C15 -0.1463(3) 0.3307(2) 0.7151(2) 0.0432(7) Uani d 1 . .
    H H15 -0.2198 0.3042 0.7533 0.052 Uiso calc 1 . .
    C C16 -0.0090(3) 0.35166(17) 0.75691(19) 0.0341(5) Uani d 1 . .
    H H16 0.0114 0.3400 0.8237 0.041 Uiso calc 1 . .
    C C17 0.3685(3) 0.49474(15) 0.68551(16) 0.0260(5) Uani d 1 . .
    C C18 0.5132(3) 0.48296(17) 0.65615(18) 0.0325(5) Uani d 1 . .
    H H18 0.5608 0.4277 0.6651 0.039 Uiso calc 1 . .
    C C19 0.5880(3) 0.55202(19) 0.61371(19) 0.0391(6) Uani d 1 . .
    H H19 0.6871 0.5441 0.5943 0.047 Uiso calc 1 . .
    C C20 0.5192(3) 0.63163(19) 0.59974(19) 0.0405(6) Uani d 1 . .
    H H20 0.5711 0.6788 0.5711 0.049 Uiso calc 1 . .
    C C21 0.3749(3) 0.64331(18) 0.6273(2) 0.0393(6) Uani d 1 . .
    H H21 0.3273 0.6983 0.6163 0.047 Uiso calc 1 . .
    C C22 0.2985(3) 0.57554(17) 0.67083(18) 0.0333(5) Uani d 1 . .
    H H22 0.1996 0.5841 0.6904 0.040 Uiso calc 1 . .
loop_
    _atom_site_aniso_label
    _atom_site_aniso_U_11
    _atom_site_aniso_U_22
    _atom_site_aniso_U_33
    _atom_site_aniso_U_12
    _atom_site_aniso_U_13
    _atom_site_aniso_U_23
    Pd1 0.02371(11) 0.02217(11) 0.03178(12) -0.00047(6) 0.00035(7) 0.00150(6)
    Cl1 0.0335(3) 0.0306(3) 0.0562(4) 0.0070(3) 0.0014(3) 0.0060(3)
    Cl2 0.0487(4) 0.0367(3) 0.0361(3) 0.0004(3) 0.0012(3) -0.0069(2)
    P1 0.0232(3) 0.0233(3) 0.0276(3) -0.0006(2) 0.0002(2) 0.0007(2)
    N1 0.0268(10) 0.0295(11) 0.0323(11) -0.0045(8) -0.0015(8) 0.0046(8)
    C2 0.0336(14) 0.0307(13) 0.0427(15) -0.0045(10) -0.0076(11) 0.0079(10)
    C3 0.0452(16) 0.0406(15) 0.0376(15) -0.0086(13) -0.0108(11) 0.0079(11)
    C4 0.0478(17) 0.0442(16) 0.0276(13) -0.0135(13) -0.0061(11) 0.0016(11)
    C5 0.0490(17) 0.0379(14) 0.0322(14) -0.0090(12) 0.0081(11) -0.0077(10)
    C6 0.0426(16) 0.0317(14) 0.0436(16) -0.0012(11) 0.0109(11) -0.0056(11)
    C7 0.0337(13) 0.0300(13) 0.0366(14) -0.0012(10) 0.0057(10) -0.0008(10)
    C8 0.0260(12) 0.0269(12) 0.0286(12) -0.0045(9) 0.0020(9) 0.0000(9)
    C9 0.0273(12) 0.0252(11) 0.0314(12) -0.0074(9) 0.0006(9) 0.0010(9)
    C10 0.0397(15) 0.0321(13) 0.0320(13) -0.0117(11) 0.0001(10) 0.0006(10)
    C11 0.0247(12) 0.0237(11) 0.0354(13) 0.0009(9) -0.0006(9) -0.0019(9)
    C12 0.0334(13) 0.0317(13) 0.0351(14) -0.0009(10) -0.0032(10) 0.0010(10)
    C13 0.0360(15) 0.0385(15) 0.0451(16) 0.0083(11) -0.0136(11) -0.0063(11)
    C14 0.0280(14) 0.0427(16) 0.0607(19) 0.0062(12) -0.0074(12) -0.0177(13)
    C15 0.0275(14) 0.0441(16) 0.0583(19) -0.0037(12) 0.0083(12) -0.0111(13)
    C16 0.0296(13) 0.0351(13) 0.0375(14) -0.0036(10) 0.0023(10) -0.0022(10)
    C17 0.0257(12) 0.0273(11) 0.0250(11) -0.0040(9) -0.0015(8) 0.0006(8)
    C18 0.0302(13) 0.0298(13) 0.0375(14) 0.0002(10) 0.0030(10) -0.0015(10)
    C19 0.0343(14) 0.0434(15) 0.0400(15) -0.0089(12) 0.0096(11) -0.0019(11)
    C20 0.0496(17) 0.0358(14) 0.0362(14) -0.0142(12) 0.0028(11) 0.0044(11)
    C21 0.0473(16) 0.0287(13) 0.0415(15) -0.0018(11) -0.0053(11) 0.0064(10)
    C22 0.0295(13) 0.0328(13) 0.0374(14) 0.0000(10) -0.0013(10) 0.0033(10)
_geom_special_details
;
All e.s.d.'s (except the e.s.d. in the dihedral angle between two l.s. planes)
are estimated using the full covariance matrix. The cell e.s.d.'s are taken
into account individually in the estimation of e.s.d.'s in distances, angles
and torsion angles; correlations between e.s.d.'s in cell parameters are only
used when they are defined by crystal symmetry. An approximate (isotropic)
treatment of cell e.s.d.'s is used for estimating e.s.d.'s involving l.s.
planes.
;
loop_
    _geom_bond_atom_site_label_1
    _geom_bond_atom_site_label_2
    _geom_bond_site_symmetry_2
    _geom_bond_distance
    _geom_bond_publ_flag
    Pd1 N1 . 2.065(2) ?
    Pd1 P1 . 2.2026(6) ?
    Pd1 Cl2 . 2.2885(7) ?
    Pd1 Cl1 . 2.3716(6) ?
    P1 C11 . 1.804(2) ?
    P1 C17 . 1.804(2) ?
    P1 C8 . 1.811(2) ?
    N1 C2 . 1.329(3) ?
    N1 C9 . 1.379(3) ?
    C2 C3 . 1.396(4) ?
    C2 H2 . 0.9500 ?
    C3 C4 . 1.356(4) ?
    C3 H3 . 0.9500 ?
    C4 C10 . 1.418(4) ?
    C4 H4 . 0.9500 ?
    C5 C6 . 1.365(4) ?
    C5 C10 . 1.412(4) ?
    C5 H5 . 0.9500 ?
    C6 C7 . 1.405(4) ?
    C6 H6 . 0.9500 ?
    C7 C8 . 1.379(3) ?
    C7 H7 . 0.9500 ?
    C8 C9 . 1.418(3) ?
    C9 C10 . 1.418(3) ?
    C11 C12 . 1.397(4) ?
    C11 C16 . 1.397(3) ?
    C12 C13 . 1.384(4) ?
    C12 H12 . 0.9500 ?
    C13 C14 . 1.377(4) ?
    C13 H13 . 0.9500 ?
    C14 C15 . 1.377(4) ?
    C14 H14 . 0.9500 ?
    C15 C16 . 1.387(4) ?
    C15 H15 . 0.9500 ?
    C16 H16 . 0.9500 ?
    C17 C22 . 1.394(3) ?
    C17 C18 . 1.392(3) ?
    C18 C19 . 1.388(4) ?
    C18 H18 . 0.9500 ?
    C19 C20 . 1.372(4) ?
    C19 H19 . 0.9500 ?
    C20 C21 . 1.381(4) ?
    C20 H20 . 0.9500 ?
    C21 C22 . 1.388(4) ?
    C21 H21 . 0.9500 ?
    C22 H22 . 0.9500 ?
loop_
    _geom_angle_atom_site_label_1
    _geom_angle_atom_site_label_2
    _geom_angle_atom_site_label_3
    _geom_angle_site_symmetry_1
    _geom_angle_site_symmetry_3
    _geom_angle
    _geom_angle_publ_flag
    N1 Pd1 P1 . . 84.75(6) ?
    N1 Pd1 Cl2 . . 173.28(6) ?
    P1 Pd1 Cl2 . . 88.61(2) ?
    N1 Pd1 Cl1 . . 95.14(6) ?
    P1 Pd1 Cl1 . . 178.94(2) ?
    Cl2 Pd1 Cl1 . . 91.51(3) ?
    C11 P1 C17 . . 108.18(11) ?
    C11 P1 C8 . . 106.28(11) ?
    C17 P1 C8 . . 107.01(11) ?
    C11 P1 Pd1 . . 118.41(8) ?
    C17 P1 Pd1 . . 114.27(8) ?
    C8 P1 Pd1 . . 101.60(8) ?
    C2 N1 C9 . . 118.2(2) ?
    C2 N1 Pd1 . . 122.99(19) ?
    C9 N1 Pd1 . . 118.79(16) ?
    N1 C2 C3 . . 123.4(3) ?
    N1 C2 H2 . . 118.3 ?
    C3 C2 H2 . . 118.3 ?
    C4 C3 C2 . . 119.5(3) ?
    C4 C3 H3 . . 120.2 ?
    C2 C3 H3 . . 120.2 ?
    C3 C4 C10 . . 119.5(3) ?
    C3 C4 H4 . . 120.3 ?
    C10 C4 H4 . . 120.3 ?
    C6 C5 C10 . . 120.8(2) ?
    C6 C5 H5 . . 119.6 ?
    C10 C5 H5 . . 119.6 ?
    C5 C6 C7 . . 120.9(3) ?
    C5 C6 H6 . . 119.5 ?
    C7 C6 H6 . . 119.5 ?
    C8 C7 C6 . . 120.0(3) ?
    C8 C7 H7 . . 120.0 ?
    C6 C7 H7 . . 120.0 ?
    C7 C8 C9 . . 120.0(2) ?
    C7 C8 P1 . . 125.31(19) ?
    C9 C8 P1 . . 114.59(18) ?
    N1 C9 C8 . . 119.1(2) ?
    N1 C9 C10 . . 121.2(2) ?
    C8 C9 C10 . . 119.7(2) ?
    C5 C10 C9 . . 118.6(2) ?
    C5 C10 C4 . . 123.4(2) ?
    C9 C10 C4 . . 117.9(3) ?
    C12 C11 C16 . . 119.7(2) ?
    C12 C11 P1 . . 121.08(19) ?
    C16 C11 P1 . . 119.00(19) ?
    C13 C12 C11 . . 119.7(3) ?
    C13 C12 H12 . . 120.2 ?
    C11 C12 H12 . . 120.2 ?
    C12 C13 C14 . . 120.4(3) ?
    C12 C13 H13 . . 119.8 ?
    C14 C13 H13 . . 119.8 ?
    C15 C14 C13 . . 120.4(3) ?
    C15 C14 H14 . . 119.8 ?
    C13 C14 H14 . . 119.8 ?
    C14 C15 C16 . . 120.3(3) ?
    C14 C15 H15 . . 119.8 ?
    C16 C15 H15 . . 119.8 ?
    C15 C16 C11 . . 119.5(3) ?
    C15 C16 H16 . . 120.2 ?
    C11 C16 H16 . . 120.2 ?
    C22 C17 C18 . . 119.8(2) ?
    C22 C17 P1 . . 121.15(18) ?
    C18 C17 P1 . . 118.78(19) ?
    C19 C18 C17 . . 119.9(2) ?
    C19 C18 H18 . . 120.0 ?
    C17 C18 H18 . . 120.0 ?
    C20 C19 C18 . . 120.2(3) ?
    C20 C19 H19 . . 119.9 ?
    C18 C19 H19 . . 119.9 ?
    C19 C20 C21 . . 120.1(2) ?
    C19 C20 H20 . . 119.9 ?
    C21 C20 H20 . . 119.9 ?
    C20 C21 C22 . . 120.6(3) ?
    C20 C21 H21 . . 119.7 ?
    C22 C21 H21 . . 119.7 ?
    C21 C22 C17 . . 119.3(2) ?
    C21 C22 H22 . . 120.4 ?
    C17 C22 H22 . . 120.4 ?
loop_
    _geom_torsion_atom_site_label_1
    _geom_torsion_atom_site_label_2
    _geom_torsion_atom_site_label_3
    _geom_torsion_atom_site_label_4
    _geom_torsion_site_symmetry_1
    _geom_torsion_site_symmetry_2
    _geom_torsion_site_symmetry_3
    _geom_torsion_site_symmetry_4
    _geom_torsion
    _geom_torsion_publ_flag
    C9 N1 C2 C3 . . . . 3.4(4) ?
    Pd1 N1 C2 C3 . . . . -175.5(2) ?
    N1 C2 C3 C4 . . . . 0.5(4) ?
    C2 C3 C4 C10 . . . . -3.3(4) ?
    C10 C5 C6 C7 . . . . 0.9(4) ?
    C5 C6 C7 C8 . . . . -0.2(4) ?
    C6 C7 C8 C9 . . . . -0.6(4) ?
    C6 C7 C8 P1 . . . . -176.4(2) ?
    C11 P1 C8 C7 . . . . -50.7(2) ?
    C17 P1 C8 C7 . . . . 64.7(2) ?
    Pd1 P1 C8 C7 . . . . -175.1(2) ?
    C11 P1 C8 C9 . . . . 133.35(18) ?
    C17 P1 C8 C9 . . . . -111.23(18) ?
    Pd1 P1 C8 C9 . . . . 8.88(18) ?
    C2 N1 C9 C8 . . . . 175.3(2) ?
    Pd1 N1 C9 C8 . . . . -5.7(3) ?
    C2 N1 C9 C10 . . . . -4.5(3) ?
    Pd1 N1 C9 C10 . . . . 174.54(17) ?
    C7 C8 C9 N1 . . . . -179.2(2) ?
    P1 C8 C9 N1 . . . . -3.0(3) ?
    C7 C8 C9 C10 . . . . 0.6(3) ?
    P1 C8 C9 C10 . . . . 176.80(18) ?
    C6 C5 C10 C9 . . . . -0.9(4) ?
    C6 C5 C10 C4 . . . . 177.3(3) ?
    N1 C9 C10 C5 . . . . 179.9(2) ?
    C8 C9 C10 C5 . . . . 0.1(3) ?
    N1 C9 C10 C4 . . . . 1.7(3) ?
    C8 C9 C10 C4 . . . . -178.1(2) ?
    C3 C4 C10 C5 . . . . -175.9(3) ?
    C3 C4 C10 C9 . . . . 2.3(4) ?
    C17 P1 C11 C12 . . . . 28.7(2) ?
    C8 P1 C11 C12 . . . . 143.3(2) ?
    Pd1 P1 C11 C12 . . . . -103.4(2) ?
    C17 P1 C11 C16 . . . . -156.7(2) ?
    C8 P1 C11 C16 . . . . -42.1(2) ?
    Pd1 P1 C11 C16 . . . . 71.2(2) ?
    C16 C11 C12 C13 . . . . 0.6(4) ?
    P1 C11 C12 C13 . . . . 175.2(2) ?
    C11 C12 C13 C14 . . . . -1.0(4) ?
    C12 C13 C14 C15 . . . . 0.6(4) ?
    C13 C14 C15 C16 . . . . 0.1(4) ?
    C14 C15 C16 C11 . . . . -0.5(4) ?
    C12 C11 C16 C15 . . . . 0.1(4) ?
    P1 C11 C16 C15 . . . . -174.6(2) ?
    C11 P1 C17 C22 . . . . 52.8(2) ?
    C8 P1 C17 C22 . . . . -61.3(2) ?
    Pd1 P1 C17 C22 . . . . -172.94(17) ?
    C11 P1 C17 C18 . . . . -133.20(19) ?
    C8 P1 C17 C18 . . . . 112.7(2) ?
    Pd1 P1 C17 C18 . . . . 1.0(2) ?
    C22 C17 C18 C19 . . . . 1.0(4) ?
    P1 C17 C18 C19 . . . . -173.1(2) ?
    C17 C18 C19 C20 . . . . -0.6(4) ?
    C18 C19 C20 C21 . . . . -0.4(4) ?
    C19 C20 C21 C22 . . . . 1.2(4) ?
    C20 C21 C22 C17 . . . . -0.8(4) ?
    C18 C17 C22 C21 . . . . -0.2(4) ?
    P1 C17 C22 C21 . . . . 173.7(2) ?
_shelx_hkl_file
;
   0   0   3    2.78    0.66
   0   0  -3    1.93    0.65
   0   0   4    9.02    1.57
   0   0  -4    6.17    1.01
   0   0   5   -0.88    0.69
   0   0  -5    0.94    0.70
   0   0   6 2438.80   70.85
   0   0  -6 2464.89   64.80
   0   0   7   -1.57    1.07
   0   0  -7    0.24    1.10
   0   0   8  373.06   15.65
   0   0  -8  373.47   11.00
   0   0   9    2.28    1.47
   0   0  -9    0.77    1.52
   0   0 -10  481.12   16.31
   0   0 -11    0.50    1.69
   0   0 -12  385.87   24.92
   0   0 -13    4.40    2.90
   0   0 -14   37.88    9.55
   0   0 -15   -0.72    2.59
   0   0 -17   -0.66    3.20
   0   1  -2  219.66    4.29
   0  -1   2  210.39    2.44
   0  -1  -2  203.96    2.09
   0  -1   2  209.59    3.13
   0   1   3 2671.17   51.10
   0   1  -3 2846.83   55.48
   0   1  -3 3134.16   76.81
   0  -1  -3 2936.74   55.57
   0  -1   3 2983.09   58.58
   0  -1   3 2993.69   69.40
   0  -1  -3 2941.05   72.36
   0   1  -4 3894.94   88.96
   0   1  -4 4228.50  123.00
   0  -1  -4 3970.01   85.46
   0  -1  -4 4106.61  112.42
   0  -1   4 4059.00   92.42
   0  -1   4 4239.98  123.58
   0   1  -5   12.51    0.52
   0   1  -5   14.89    1.37
   0  -1   5   11.85    1.36
   0  -1   5   12.25    0.60
   0  -1  -5   11.88    2.13
   0   1  -6 6074.08  203.78
   0   1  -6 5159.79  135.44
   0  -1   6 5631.12  148.75
   0  -1  -6 6074.90  212.61
   0  -1   6 5891.11  199.34
   0   1  -7  167.17    5.79
   0  -1  -7  169.13    8.39
   0  -1   7  157.09    5.64
   0   1  -8 1248.49   41.19
   0  -1   8 1211.48   40.98
   0  -1  -8 1221.50   33.13
   0   1  -9  233.48   13.16
   0  -1  -9  232.36    8.84
   0  -1   9  222.50   12.64
   0   1 -10  272.61   11.10
   0  -1 -10  275.06   15.80
   0  -1  10  254.00   10.49
   0   1 -11  328.62   20.03
   0  -1  11  318.51   19.54
   0  -1 -11  313.03   13.40
   0   1 -12  376.85   16.55
   0  -1 -12  371.67   16.74
   0   1 -13  132.76    9.48
   0  -1 -13  122.56   15.34
   0   1 -14  243.84   23.45
   0  -1 -14  258.62   15.62
   0   1 -15   -1.40    3.03
   0  -1 -15   -2.23    2.98
   0   1 -17    3.25    4.58
   0  -1 -17    9.60    4.57
   0   2   1 3733.55   87.15
   0   2  -1 3657.60   83.98
   0  -2  -1 3557.10   81.29
   0  -2   1 3818.48   89.94
   0   2   2 4527.77  112.40
   0   2  -2 4493.29  113.28
   0  -2   2 4496.00  113.48
   0  -2   2 4658.57  123.15
   0  -2  -2 4535.48  112.64
   0   2   3 3167.30   70.46
   0   2  -3 3319.12   87.16
   0   2  -3 3319.23   75.16
   0  -2   3 3265.04   74.69
   0  -2   3 3198.48   79.49
   0  -2  -3 3257.57   71.80
   0   2  -4 1132.46   26.62
   0   2   4 1090.63   16.97
   0   2  -4 1116.60   18.18
   0  -2   4 1113.89   22.59
   0  -2   4 1117.00   18.83
   0  -2  -4 1129.47   17.26
   0   2  -5 4492.71  141.31
   0   2   5 4033.38   98.79
   0   2  -5 4224.09  106.97
   0  -2   5 4501.23  115.00
   0  -2   5 4230.28  127.69
   0  -2  -5 4408.50  106.26
   0  -2  -5 4387.82  137.52
   0   2  -6  346.36    8.71
   0   2  -6  336.98    5.86
   0  -2   6  347.59    5.47
   0  -2  -6  334.03    4.46
   0  -2  -6  343.36    8.68
   0  -2   6  336.21   12.41
   0   2  -7  666.05    9.75
   0   2  -7  729.14   22.92
   0  -2   7  711.92   23.00
   0  -2   7  702.26   11.60
   0  -2  -7  644.84    7.41
   0  -2  -7  716.12   17.34
   0   2  -8   72.55    6.19
   0  -2   8   69.86    6.18
   0  -2  -8   65.15    3.88
   0   2  -9  166.24   10.48
   0  -2  -9  152.99    6.98
   0  -2   9  153.33   10.46
   0   2 -10  533.48   18.28
   0  -2 -10  528.25   18.22
   0  -2  10  527.47   25.46
   0   2 -11   46.83    4.79
   0  -2 -11   42.84    4.79
   0  -2  11   46.78    4.80
   0   2 -12  690.23   26.80
   0  -2  12  676.58   26.44
   0  -2 -12  725.02   37.52
   0   2 -13  121.56   14.25
   0  -2  13  114.18    9.04
   0  -2 -13  116.55   14.67
   0   2 -14  423.74   22.36
   0  -2 -14  430.80   22.45
   0   2 -15   71.85    8.68
   0  -2 -15   65.21   13.90
   0   2 -16  196.16   24.79
   0   2 -17    3.59    3.79
   0  -2 -17    1.65    3.84
   0   3   0    2.35    0.55
   0  -3   0   -0.20    0.54
   0   3  -1  308.21    6.83
   0   3   1  295.58    6.63
   0  -3   1  302.68    6.93
   0  -3  -1  292.81    6.65
   0   3   2   14.46    1.38
   0   3  -2   11.42    1.44
   0  -3   2   11.00    1.46
   0  -3  -2   15.73    1.36
   0   3  -3    7.95    0.69
   0   3   3    7.23    0.64
   0  -3   3    9.22    1.00
   0  -3  -3    8.11    1.01
   0  -3   3    8.11    0.74
   0   3  -4  724.90   14.46
   0   3   4  713.64   12.26
   0   3  -4  730.43   13.31
   0  -3   4  731.13   13.60
   0  -3   4  695.59   14.34
   0  -3  -4  711.46   10.60
   0   3  -5 1169.08   31.44
   0   3  -5 1182.08   22.49
   0   3   5 1161.32   20.87
   0  -3   5 1175.55   23.18
   0  -3   5 1147.80   26.50
   0  -3  -5 1159.11   20.55
   0   3   6 3341.71   82.16
   0   3  -6 3683.83  118.45
   0   3  -6 3486.84   89.63
   0  -3  -6 3638.40   87.52
   0  -3   6 3613.01   93.68
   0  -3   6 3541.62  106.42
   0   3   7  767.14   12.33
   0   3  -7  843.15   15.29
   0   3  -7  837.47   21.08
   0  -3   7  834.87   27.20
   0  -3  -7  857.22   21.19
   0  -3  -7  850.55   14.37
   0  -3   7  839.21   15.93
   0   3  -8  790.47   21.20
   0   3  -8  743.53   13.14
   0   3   8  737.06   11.57
   0  -3  -8  799.66   27.61
   0  -3   8  746.08   21.36
   0  -3   8  771.22   14.28
   0  -3  -8  766.08   11.73
   0   3  -9  490.67   21.02
   0   3  -9  439.83    7.44
   0  -3  -9  467.64   20.31
   0  -3   9  469.47   14.90
   0  -3   9  460.98    9.41
   0   3 -10  155.55   11.22
   0   3 -10  135.52    2.49
   0  -3  10  133.81    3.20
   0  -3 -10  144.79   11.27
   0  -3  10  148.72    7.41
   0   3 -11  348.28   21.25
   0  -3 -11  343.38   21.23
   0  -3  11  319.28   14.30
   0   3 -12  114.57    8.44
   0  -3 -12  105.18   13.89
   0  -3  12  110.70    8.28
   0   3 -13  485.31   21.99
   0  -3 -13  479.18   22.78
   0  -3  13  430.18   32.06
   0   3 -14  139.06   12.40
   0  -3 -14  145.57   12.70
   0  -3  14  304.67   20.71
   0   3 -15   51.64   11.94
   0  -3  15   47.36    7.35
   0  -3 -15   43.48   12.68
   0   3 -16   25.28    6.28
   0  -3 -16   22.97   10.53
   0   3 -17   31.02    7.39
   0  -3 -17   24.28    7.43
   0   4   0   97.89    2.69
   0  -4   0   96.93    4.01
   0   4   1 1874.06   39.37
   0   4  -1 1892.17   39.97
   0  -4   1 1853.37   39.53
   0  -4  -1 1897.86   39.79
   0   4   2   49.96    2.47
   0   4  -2   41.48    1.64
   0  -4   2   44.77    2.57
   0  -4  -2   39.50    1.58
   0   4   3 1073.50   22.22
   0   4  -3 1020.69   19.19
   0  -4   3 1075.37   23.50
   0  -4   3 1058.04   21.77
   0  -4  -3 1090.40   22.41
   0   4   4   24.70    1.76
   0   4  -4   25.46    1.96
   0  -4   4   23.73    2.78
   0  -4  -4   25.02    1.73
   0  -4   4   24.87    2.02
   0   4   5  731.80   12.64
   0   4  -5  753.62   17.54
   0   4  -5  799.31   16.71
   0  -4   5  755.09   17.31
   0  -4   5  783.32   16.90
   0  -4  -5  782.90   15.18
   0   4  -6  244.90    6.44
   0   4  -6  222.80    6.98
   0   4   6  227.74    5.35
   0  -4   6  234.03    7.16
   0  -4   6  234.32    6.25
   0  -4  -6  239.60    5.20
   0   4   7   96.74    2.77
   0   4  -7  100.85    7.10
   0   4  -7   96.28    3.40
   0  -4   7  101.63    7.23
   0  -4   7  100.36    3.62
   0  -4  -7  100.29    2.80
   0   4   8   53.88    1.90
   0   4  -8   55.69    2.46
   0   4  -8   61.35    4.00
   0  -4   8   64.04    3.88
   0  -4   8   57.80    2.64
   0  -4  -8   55.89    1.91
   0  -4  -8   62.94    5.95
   0   4  -9   13.93    1.36
   0   4   9   13.60    0.93
   0   4  -9   12.70    4.00
   0  -4   9   12.72    1.45
   0  -4  -9   14.71    2.53
   0  -4  -9   11.48    0.90
   0  -4   9   15.65    3.99
   0   4 -10   68.05    2.43
   0   4  10   61.13    1.50
   0   4 -10   79.87    5.37
   0  -4  10   66.56    8.30
   0  -4  10   68.65    2.64
   0  -4 -10   76.82    5.35
   0  -4 -10   65.22    1.53
   0   4 -11  557.55   12.18
   0   4 -11  593.47   22.46
   0  -4 -11  615.44   22.29
   0  -4  11  572.51   30.88
   0  -4  11  555.85   11.18
   0   4 -12  400.62   18.34
   0  -4 -12  394.19   17.90
   0  -4  12  372.98   26.20
   0   4 -13  458.96   31.84
   0  -4 -13  440.07   21.57
   0  -4  13  407.53   31.75
   0   4 -14  230.02   23.45
   0  -4 -14  223.73   15.29
   0  -4  14  244.12   24.26
   0   4 -15  579.84   43.46
   0  -4  15  535.12   29.56
   0  -4 -15  582.96   43.52
   0   4 -16   78.33   10.23
   0  -4 -16   80.37   16.57
   0  -4  16   75.07   10.32
   0   4 -17  321.65   25.29
   0  -4 -17  371.28   26.27
   0   5   0    1.75    1.24
   0  -5   0    0.90    0.78
   0   5   1  786.13   15.41
   0   5  -1  782.28   18.99
   0  -5   1  768.04   15.44
   0  -5  -1  802.49   19.06
   0   5   2  634.96   12.15
   0   5  -2  648.10   15.71
   0  -5  -2  624.06   12.06
   0  -5   2  607.50   12.08
   0   5   3  185.15    6.07
   0   5  -3  192.75    6.43
   0  -5  -3  187.96    4.25
   0  -5   3  202.83    6.64
   0   5  -4    9.63    1.09
   0   5   4    8.35    1.00
   0  -5   4   10.24    2.24
   0  -5  -4    9.19    1.55
   0  -5   4   10.34    1.78
   0   5  -5  855.43   21.05
   0   5   5  857.92   20.52
   0  -5   5  791.62   19.35
   0  -5  -5  828.73   18.53
   0  -5   5  834.02   20.53
   0   5   6  153.29    3.47
   0   5  -6  164.83    5.69
   0  -5   6  155.10    5.73
   0  -5   6  158.01    4.05
   0  -5  -6  177.26    5.02
   0   5   7 2386.36   60.93
   0   5  -7 2461.72   65.65
   0   5  -7 2194.98   67.92
   0  -5   7 2462.80   74.19
   0  -5   7 2429.26   66.73
   0  -5  -7 2402.72   60.60
   0   5   8  116.81    3.92
   0   5  -8  130.24    9.23
   0   5  -8  115.80    4.52
   0  -5   8  122.62    9.19
   0  -5  -8  114.27    3.76
   0  -5   8  114.24    4.85
   0   5  -9 1628.68   50.78
   0   5   9 1549.29   35.03
   0   5  -9 1626.28   40.13
   0  -5   9 1599.79   41.96
   0  -5  -9 1584.37   35.39
   0  -5  -9 1636.62   60.22
   0  -5   9 1637.54   51.93
   0   5 -10   34.06    3.67
   0   5  10   22.16    1.52
   0   5 -10   27.21    2.13
   0  -5  10   25.17    2.27
   0  -5 -10   29.10    3.61
   0  -5 -10   19.82    1.94
   0  -5  10   28.38    3.72
   0   5  11  279.49    4.69
   0   5 -11  293.70    7.55
   0   5 -11  328.55   13.84
   0  -5  11  290.59    8.05
   0  -5 -11  271.93    4.61
   0  -5  11  316.79   20.96
   0  -5 -11  333.64   13.89
   0   5 -12  122.87    4.00
   0   5 -12  140.15   14.51
   0  -5  12  127.53   14.75
   0  -5 -12  149.17    9.42
   0   5 -13  354.18   28.00
   0  -5  13  324.66   28.60
   0  -5 -13  377.23   19.22
   0   5 -14   58.71    7.95
   0  -5 -14   52.07    8.16
   0  -5  14   82.95   12.58
   0   5 -15    5.50    3.94
   0  -5 -15    7.85    4.12
   0  -5  15    5.16    4.01
   0   5 -16   -1.01    3.22
   0  -5  16    2.37    3.18
   0  -5 -16    1.57    5.15
   0   5 -17   42.12   14.93
   0  -5  17   52.08    9.39
   0  -5 -17   46.88   15.40
   0   6   0   55.65    2.60
   0  -6   0   54.60    2.55
   0   6  -1 2784.36   73.14
   0   6   1 2832.58   80.58
   0  -6   1 2743.64   78.96
   0  -6  -1 2820.35   73.08
   0   6  -2  100.98    3.51
   0   6   2  102.23    3.40
   0  -6   2   98.99    3.44
   0  -6  -2   97.92    3.33
   0   6   3 1708.37   40.19
   0   6  -3 1762.34   41.46
   0  -6   3 1717.94   40.93
   0  -6  -3 1797.34   46.21
   0   6  -4    9.12    1.98
   0  -6   4    5.93    1.75
   0  -6  -4    3.70    1.00
   0  -6   4    2.77    1.30
   0   6   5   64.78    2.70
   0   6  -5   78.69    2.88
   0  -6   5   71.34    5.70
   0  -6   5   74.05    4.52
   0  -6  -5   78.96    4.04
   0   6   6  163.82    6.24
   0   6  -6  174.79    6.77
   0  -6   6  165.31    6.44
   0  -6   6  175.18    7.08
   0  -6  -6  166.47    6.18
   0   6   7  133.41    3.59
   0   6  -7  132.54    5.78
   0  -6   7  129.31    9.07
   0  -6   7  123.14    4.05
   0  -6  -7  128.47    5.06
   0   6   8  990.37   24.90
   0   6  -8 1007.80   27.65
   0  -6   8  975.49   28.36
   0  -6   8 1007.65   30.97
   0  -6  -8  960.73   20.41
   0   6   9   25.54    2.16
   0   6  -9   20.10    1.64
   0  -6   9   21.69    2.73
   0  -6   9   23.57    3.32
   0  -6  -9   20.30    2.12
   0   6  10  255.95    7.23
   0   6 -10  253.13    8.74
   0  -6  10  256.42    9.48
   0  -6 -10  252.40    7.12
   0  -6 -10  283.52   17.94
   0  -6  10  277.55   12.64
   0   6 -11  574.16   22.02
   0   6  11  519.65   11.58
   0   6 -11  508.18   14.59
   0  -6  11  517.95   15.47
   0  -6  11  545.80   22.42
   0  -6 -11  475.84   11.07
   0  -6 -11  549.09   21.54
   0   6  12   21.14    1.67
   0   6 -12   24.35    2.40
   0   6 -12   32.45    4.74
   0  -6  12   25.08    2.68
   0  -6  12   28.56    7.40
   0  -6 -12   21.81    1.26
   0  -6 -12   31.51    4.58
   0   6 -13  390.29   10.62
   0   6 -13  497.14   22.60
   0  -6  13  454.82   32.42
   0  -6 -13  474.08   21.76
   0  -6  13  394.86   11.89
   0   6 -14  139.23   11.84
   0  -6  14  116.56   17.90
   0  -6 -14  118.35   11.53
   0   6 -15  439.04   26.68
   0  -6  15  410.83   37.68
   0  -6 -15  429.25   25.72
   0   6 -16   55.18    9.61
   0  -6 -16   61.43    9.50
   0  -6  16   49.27    9.28
   0   6 -17  186.03   19.15
   0  -6 -17  172.74   28.75
   0  -6  17  201.44   18.23
   0   7   0    1.30    1.70
   0  -7   0    1.56    1.05
   0   7   1  534.38   13.13
   0   7  -1  530.15   17.38
   0  -7   1  526.99   12.67
   0  -7  -1  541.75   16.72
   0   7   2 1846.89   54.72
   0   7  -2 1805.07   56.22
   0  -7  -2 1817.26   51.45
   0  -7   2 1802.62   52.58
   0   7   3 1156.21   28.60
   0   7  -3 1214.71   37.23
   0  -7  -3 1170.19   27.51
   0  -7   3 1236.08   29.38
   0   7   4  355.17    9.03
   0   7  -4  366.61    9.38
   0  -7   4  369.88   12.98
   0  -7  -4  363.34   12.03
   0   7   5 3160.96   94.70
   0   7  -5 3397.62  108.97
   0  -7   5 3350.18  110.04
   0  -7   5 3396.70  116.94
   0  -7  -5 3263.83   95.58
   0   7   6    4.35    1.12
   0   7  -6    3.77    1.18
   0  -7   6    2.22    1.99
   0  -7   6    1.50    2.56
   0  -7  -6    4.41    1.73
   0   7  -7  987.93   30.08
   0   7   7  962.59   27.90
   0  -7   7  980.63   30.84
   0  -7  -7  995.93   27.75
   0  -7   7  973.05   37.44
   0   7  -8  310.24   11.47
   0   7   8  299.46   10.54
   0  -7   8  296.05    8.61
   0  -7  -8  301.72   10.19
   0  -7   8  305.12   12.02
   0   7  -9  987.21   30.02
   0   7   9  944.05   26.81
   0  -7   9  949.39   31.07
   0  -7  -9  931.46   26.16
   0  -7   9  987.95   43.46
   0   7 -10  176.73    5.47
   0   7  10  176.38    6.79
   0  -7  10  164.26    5.74
   0  -7 -10  166.46    6.53
   0  -7  10  177.13   10.04
   0   7  11  607.25   16.24
   0   7 -11  610.86   19.51
   0  -7  11  633.06   25.77
   0  -7 -11  592.87   16.08
   0  -7  11  580.40   15.46
   0  -7 -11  670.73   24.84
   0   7  12   21.28    1.99
   0   7 -12   17.34    2.78
   0  -7  12   19.98    7.17
   0  -7  12   18.01    1.97
   0  -7 -12   21.79    4.37
   0  -7 -12   16.33    1.88
   0   7 -13   32.03    3.31
   0  -7  13   38.82    9.34
   0  -7  13   21.71    3.58
   0  -7 -13   55.85    5.70
   0  -7  14   81.94   15.87
   0  -7  14   85.76    5.39
   0  -7 -14  120.63   10.27
   0  -7  15   -4.61    6.54
   0  -7 -15   -5.87    4.11
   0  -7  16    1.48    6.03
   0  -7 -16    2.76    3.92
   0   8   0  697.58   18.12
   0  -8   0  721.09   18.10
   0   8   1 4221.09  138.78
   0   8  -1 4379.04  142.27
   0  -8   1 4460.47  156.07
   0  -8  -1 4272.61  138.22
   0   8   2  633.14   21.52
   0   8  -2  627.47   16.27
   0  -8  -2  622.21   15.74
   0  -8   2  632.63   16.44
   0   8  -3 1454.94   38.61
   0   8   3 1472.83   45.39
   0  -8   3 1465.62   38.91
   0  -8  -3 1505.45   45.04
   0   8   4 1569.88   41.94
   0   8  -4 1545.33   41.67
   0  -8   4 1600.87   43.13
   0  -8  -4 1650.55   49.49
   0   8   5 1146.22   29.49
   0   8  -5 1161.11   36.86
   0  -8   5 1193.19   38.28
   0  -8   5 1144.91   40.83
   0  -8  -5 1129.30   28.87
   0   8   6   20.87    2.31
   0   8  -6   26.10    2.43
   0  -8   6   23.96    4.91
   0  -8  -6   33.51    2.26
   0  -8   6   28.13    3.97
   0   8  -7  159.87    5.89
   0   8   7  162.13    8.04
   0  -8   7  165.45    9.15
   0  -8  -7  167.94    7.92
   0  -8   7  164.58   11.79
   0   8  -8   66.46    5.25
   0   8   8   54.15    4.71
   0  -8   8   55.77    5.43
   0  -8  -8   55.35    4.54
   0  -8   8   51.57    4.97
   0   8   9   11.06    2.75
   0   8  -9   18.07    3.12
   0  -8   9   15.74    2.07
   0  -8   9   11.04    5.22
   0  -8  -9   13.77    1.69
   0   8 -10   29.20    3.81
   0   8  10   22.93    3.32
   0  -8  10   29.22    4.09
   0  -8 -10   26.02    3.30
   0  -8  10   27.66    4.40
   0   8  11  163.42    7.52
   0   8 -11  162.97    5.99
   0  -8  11  155.49   16.96
   0  -8  11  159.75    6.35
   0  -8 -11  176.82   10.77
   0  -8 -11  149.18    7.34
   0   8 -12    7.63    2.45
   0   8  12    6.30    1.90
   0  -8  12   13.28    5.50
   0  -8 -12    9.74    3.32
   0  -8  12    6.30    2.67
   0  -8 -12    4.53    1.90
   0   8 -13   18.52    3.45
   0   8  13   19.47    2.38
   0  -8  13   38.31    8.49
   0  -8 -13   43.61    8.34
   0  -8  13   28.28    2.37
   0  -8 -13   17.69    2.27
   0  -8  14   93.71    7.20
   0  -8  14  113.83   11.09
   0  -8 -14  139.09   17.21
   0  -8  15   18.29    5.95
   0  -8 -15   21.39    9.35
   0  -8  16  124.43   14.10
   0  -8 -16  115.76   21.73
   0   9   0    0.03    2.09
   0  -9   0   -2.75    2.13
   0   9   1   11.19    3.22
   0   9  -1   13.68    3.29
   0  -9   1   11.99    2.09
   0  -9  -1   12.11    3.32
   0   9  -2  625.74   23.58
   0   9   2  624.42   17.35
   0  -9   2  626.00   17.91
   0  -9  -2  633.47   23.30
   0   9  -3  829.27   29.38
   0   9   3  789.31   28.21
   0  -9   3  828.00   29.75
   0  -9  -3  791.82   21.73
   0   9  -4  899.07   31.87
   0   9   4  844.82   23.54
   0  -9   4  892.64   25.27
   0  -9  -4  897.21   24.11
   0   9  -5  988.30   27.63
   0   9   5  934.99   26.61
   0  -9   5 1004.90   30.16
   0  -9  -5  970.48   33.33
   0  -9   5  957.07   27.47
   0   9  -6  554.43   21.83
   0   9   6  533.31   15.42
   0  -9   6  550.26   18.40
   0  -9  -6  520.13   15.13
   0  -9   6  557.57   22.15
   0   9  -7  588.89   17.19
   0   9   7  586.62   16.75
   0  -9   7  581.95   23.62
   0  -9  -7  570.17   16.26
   0  -9   7  577.10   20.20
   0   9   8  369.18   15.75
   0   9  -8  369.89   11.72
   0  -9   8  349.15   17.33
   0  -9  -8  357.01   15.04
   0  -9   8  397.95   22.22
   0   9   9  272.56    8.87
   0   9  -9  277.02   13.89
   0  -9   9  267.27   14.36
   0  -9   9  277.62   13.64
   0  -9  -9  265.67    8.61
   0   9  10  478.03   18.44
   0   9 -10  485.84   20.12
   0  -9  10  495.22   31.09
   0  -9  10  456.06   15.35
   0  -9 -10  461.76   17.86
   0   9 -11  190.29    7.24
   0   9  11  169.10    9.26
   0  -9  11  167.53   11.24
   0  -9 -11  158.35    8.94
   0  -9  11  197.79   18.65
   0   9  12   92.40    6.34
   0   9 -12   95.50    7.45
   0  -9  12   93.78    5.32
   0  -9  12  103.93    9.37
   0  -9 -12   80.21    6.09
   0  -9 -12  111.32   14.18
   0   9  13   12.38    2.80
   0   9 -13   17.75    3.52
   0  -9  13   19.31    3.90
   0  -9  13   26.20    4.90
   0  -9 -13    8.15    2.71
   0  -9 -13   24.71    7.60
   0   9 -14    8.72    3.18
   0  -9  14   17.16    4.86
   0  -9  14   10.35    2.26
   0  -9 -14   11.63    7.46
   0  -9  15   10.96    5.18
   0  -9 -15    9.04    8.16
   0  10   0 1072.93   31.31
   0 -10   0 1076.46   31.23
   0  10   1  761.61   22.77
   0  10  -1  774.05   23.31
   0 -10  -1  807.61   23.40
   0 -10   1  819.03   31.37
   0  10   2 1888.13   67.88
   0  10  -2 1847.68   55.76
   0 -10  -2 1892.61   56.68
   0 -10   2 1901.06   69.45
   0  10  -3  175.65    7.66
   0  10   3  176.95    7.64
   0 -10   3  174.04    7.67
   0 -10  -3  174.93    7.50
   0  10   4 2503.57   93.82
   0  10  -4 2549.57   81.50
   0 -10   4 2624.07   98.32
   0 -10  -4 2561.15   93.08
   0  10   5   11.12    3.26
   0  10  -5   14.20    3.43
   0 -10   5    8.05    2.22
   0 -10  -5   10.06    2.03
   0 -10   5    4.11    2.48
   0  10   6  329.36   11.35
   0  10  -6  338.43   11.73
   0 -10   6  331.17   19.23
   0 -10   6  314.53   11.87
   0 -10  -6  305.65   15.81
   0  10   7  256.25    9.92
   0  10  -7  285.44   15.14
   0 -10   7  270.50   15.45
   0 -10  -7  267.99    9.65
   0 -10   7  279.82   12.38
   0  10   8   73.45    6.95
   0  10  -8   75.15    4.67
   0 -10   8   63.60    9.71
   0 -10   8   70.78    7.63
   0 -10  -8   61.83    4.28
   0  10   9  109.67    8.19
   0  10  -9  102.16    5.81
   0 -10   9  103.12    9.36
   0 -10   9   91.76    7.99
   0 -10  -9   92.67    5.15
   0  10 -10   -1.57    2.30
   0  10  10   -0.06    1.32
   0 -10  10   -1.11    3.69
   0 -10 -10   -0.86    2.05
   0 -10  10   -1.53    2.43
   0  10 -11   38.01    3.73
   0  10  11   37.25    5.29
   0 -10  11   38.06    6.23
   0 -10 -11   43.47    5.11
   0 -10  11   38.65    4.06
   0  10  12    0.56    2.27
   0  10 -12    2.28    1.65
   0 -10  12    6.51    3.01
   0 -10 -12    1.67    2.20
   0 -10 -12   -0.10    2.97
   0 -10  12    2.21    2.83
   0  10  13   42.48    5.35
   0  10 -13   44.67    6.38
   0 -10  13   50.57    6.83
   0 -10  13   78.82   12.37
   0 -10 -13   38.54    5.08
   0 -10 -13   71.12    7.77
   0  10 -14   79.78    8.97
   0 -10  14  108.53    6.50
   0 -10 -14  129.27   12.06
   0 -10  14  129.58   18.90
   0 -10  15   17.77    9.63
   0 -10 -15   13.50    5.95
   0  11   0   -3.47    2.28
   0 -11   0    3.99    2.29
   0  11  -1   27.03    3.38
   0  11   1   22.11    5.20
   0 -11   1   25.62    3.36
   0 -11  -1   30.69    5.26
   0  11   2   58.23    4.60
   0  11  -2   54.77    4.64
   0 -11  -2   65.16    7.10
   0 -11   2   60.88    4.91
   0  11  -3  118.26   10.21
   0  11   3  116.25   10.21
   0 -11   3  119.20   10.39
   0 -11  -3  123.32    9.84
   0  11  -4  138.89   10.36
   0  11   4  113.66    6.54
   0 -11   4  113.18    6.78
   0 -11  -4  112.02    6.51
   0  11   5  610.92   27.65
   0  11  -5  616.09   20.70
   0 -11   5  630.64   29.14
   0 -11  -5  583.47   26.99
   0  11   6  390.18   20.58
   0  11  -6  388.67   14.76
   0 -11   6  403.95   15.97
   0 -11   6  388.55   14.81
   0 -11  -6  366.59   13.85
   0  11   7   16.22    2.92
   0  11  -7   17.35    4.87
   0 -11   7   19.09    5.92
   0 -11   7   23.24    4.98
   0 -11  -7   21.95    4.46
   0  11  -8  714.38   33.16
   0  11   8  709.53   31.41
   0 -11   8  699.55   34.43
   0 -11  -8  709.05   30.63
   0 -11   8  730.56   29.36
   0  11  -9    8.68    2.72
   0  11   9   13.29    3.95
   0 -11   9   16.34    5.95
   0 -11  -9   10.79    2.41
   0 -11   9   15.52    4.43
   0  11  10 1096.24   35.83
   0  11 -10 1103.53   37.59
   0 -11  10 1199.58   48.53
   0 -11  10 1121.07   51.56
   0 -11 -10 1059.12   44.63
   0  11  11    6.75    2.91
   0  11 -11    2.39    2.02
   0 -11  11    0.84    2.11
   0 -11  11    3.23    5.07
   0 -11 -11    3.86    2.77
   0  11 -12  248.80   10.66
   0  11  12  237.52   14.39
   0 -11  12  275.86   26.37
   0 -11 -12  208.29    9.47
   0 -11  12  247.60   17.26
   0  11  13    2.23    2.97
   0  11 -13    4.09    3.45
   0 -11  13   14.57    3.95
   0 -11 -13    2.38    2.89
   0 -11 -13    7.18    5.96
   0 -11  13    1.65    3.76
   0  11 -14   14.63    4.84
   0 -11  14   14.79    5.39
   0 -11  14   21.92    6.09
   0 -11 -14   14.17    9.38
   0  12   0    2.32    2.09
   0 -12   0    3.07    2.05
   0  12  -1  141.53    7.86
   0  12   1  138.22    7.85
   0 -12   1  125.84    7.77
   0 -12  -1  131.53    7.95
   0  12   2  218.20   15.91
   0  12  -2  222.59   10.61
   0 -12  -2  217.99   10.45
   0 -12   2  219.73   16.25
   0  12   3   80.14    9.35
   0  12  -3   77.88    6.18
   0 -12   3   75.20    6.19
   0 -12  -3   89.87    6.00
   0  12   4  700.09   25.37
   0  12  -4  694.79   25.54
   0 -12   4  717.78   25.45
   0 -12  -4  687.40   33.41
   0  12   5  107.97    7.18
   0  12  -5  107.99    7.35
   0 -12   5  112.18   11.37
   0 -12  -5  109.02    6.77
   0  12   6   30.91    6.26
   0  12  -6   34.31    6.50
   0 -12   6   28.30    6.78
   0 -12  -6   33.29    3.96
   0 -12   6   39.39    7.23
   0  12   7   57.36    7.94
   0  12  -7   63.55    5.42
   0 -12   7   61.25    5.54
   0 -12   7   55.38    6.24
   0 -12  -7   55.87    4.91
   0  12  -8   17.48    5.16
   0  12   8   19.63    4.95
   0 -12   8   15.59    4.12
   0 -12  -8   13.37    4.73
   0 -12   8   13.37    5.40
   0  12  -9    8.53    4.08
   0  12   9    2.79    3.85
   0 -12   9    7.35    3.46
   0 -12  -9    4.66    3.70
   0 -12   9    9.95    4.32
   0  12 -10  120.16    7.43
   0  12  10  104.92   10.62
   0 -12  10  137.31   15.79
   0 -12 -10   73.65   10.34
   0 -12  10   91.33   12.08
   0  12  11   18.65    3.36
   0  12 -11   15.70    3.63
   0 -12  11   23.45    5.24
   0 -12  11   14.56    6.00
   0 -12 -11   19.24    4.94
   0  12 -12  237.80   11.87
   0  12  12  244.30   16.25
   0 -12  12  253.47   18.51
   0 -12 -12  216.04   15.62
   0 -12  12  229.45   12.83
   0  12  13    1.75    3.18
   0  12 -13    1.95    3.60
   0 -12  13    1.99    3.91
   0 -12  13    5.13    3.92
   0 -12 -13    7.82    3.76
   0 -12 -13    0.75    3.13
   0  12 -14  361.40   23.57
   0 -12  14  432.89   41.60
   0 -12  14  330.17   17.81
   0 -12 -14  435.65   27.55
   0  13   0   12.33    4.65
   0 -13   0    3.07    4.48
   0  13   1   73.11    9.42
   0  13  -1   63.46    5.90
   0 -13   1   46.94    9.13
   0 -13  -1   46.63    8.92
   0  13   2  676.12   27.05
   0  13  -2  689.17   27.22
   0 -13  -2  685.09   36.40
   0 -13   2  719.70   27.19
   0  13  -3  258.85   13.45
   0  13   3  269.41   13.46
   0 -13   3  277.54   13.70
   0 -13  -3  286.46   19.77
   0  13   4  269.01   19.81
   0  13  -4  278.55   20.06
   0 -13  -4  267.95   13.03
   0 -13   4  286.98   20.68
   0  13   5  196.23   10.64
   0  13  -5  186.44   16.56
   0 -13   5  191.01   11.16
   0 -13  -5  184.85   10.30
   0  13   6    3.83    2.29
   0  13  -6    0.27    2.39
   0 -13   6    5.49    3.81
   0 -13  -6    2.94    3.48
   0 -13   6    5.47    4.22
   0  13   7    9.08    4.43
   0  13  -7    7.65    4.62
   0 -13   7    7.80    3.00
   0 -13   7    6.86    3.32
   0 -13  -7    7.30    2.72
   0  13  -8  872.65   33.11
   0  13   8  844.80   43.08
   0 -13   8  931.89   53.04
   0 -13  -8  808.47   31.80
   0 -13   8  850.13   35.07
   0  13   9  197.57   15.98
   0  13  -9  192.70   16.58
   0 -13   9  190.32   13.93
   0 -13  -9  173.46   15.37
   0 -13   9  180.31   11.69
   0  13  10  775.02   41.21
   0  13 -10  813.30   43.26
   0 -13  10  848.82   39.60
   0 -13 -10  742.90   40.47
   0 -13  10  800.43   46.20
   0  13 -11    4.70    2.94
   0  13  11    8.34    2.73
   0 -13  11    6.66    6.56
   0 -13 -11    9.25    4.18
   0 -13  11    1.28    4.94
   0  13 -12   69.19    6.20
   0  13  12   54.28    9.05
   0 -13  12   69.07   14.75
   0 -13 -12   44.75    8.74
   0 -13  12   55.41    6.76
   0  13  13    7.96    4.87
   0  13 -13    8.85    5.36
   0 -13  13   19.36    5.47
   0 -13  13    8.76    3.70
   0  14   0  150.91   10.38
   0 -14   0  158.73   10.44
   0  14   1   46.71    6.12
   0  14  -1   55.44    9.46
   0 -14   1   47.93    5.98
   0 -14  -1   49.53    5.97
   0  14   2  376.14   18.46
   0  14  -2  387.90   26.79
   0 -14   2  382.06   27.32
   0 -14  -2  387.09   18.15
   0  14   3  250.46   21.07
   0  14  -3  254.89   14.13
   0 -14   3  263.41   21.58
   0 -14  -3  257.60   13.67
   0  14   4  295.11   15.88
   0  14  -4  329.34   16.27
   0 -14   4  307.93   16.59
   0 -14  -4  311.12   22.92
   0  14  -5   12.40    3.42
   0  14   5    9.43    5.18
   0 -14   5    6.28    5.51
   0 -14  -5    7.38    5.13
   0  14  -6   56.37   10.42
   0  14   6   69.11    6.43
   0 -14   6   49.45   11.59
   0 -14  -6   69.13    6.43
   0 -14   6   56.32    7.02
   0  14   7  113.17    8.96
   0  14  -7  126.58    9.12
   0 -14   7  114.51   14.57
   0 -14   7  124.82   10.39
   0 -14  -7  109.29   13.21
   0  14  -8   10.59    5.79
   0  14   8   16.67    5.42
   0 -14   8    6.09    4.27
   0 -14  -8   10.12    3.40
   0 -14   8   15.07    3.81
   0  14   9  142.65   15.82
   0  14  -9  171.87   11.18
   0 -14   9  185.67   21.08
   0 -14   9  146.21   11.60
   0 -14  -9  154.38   10.23
   0  14  10    5.28    3.96
   0  14 -10   -0.39    4.26
   0 -14  10    3.04    3.55
   0 -14  10    3.71    2.78
   0 -14 -10   -0.18    3.92
   0  14  11  145.26   10.40
   0  14 -11  127.70   17.02
   0 -14  11  176.60   14.88
   0 -14  11  167.21   11.71
   0 -14 -11  138.54   15.46
   0  14  12   25.68    7.14
   0  14 -12   32.38    7.52
   0 -14  12   33.58   11.10
   0 -14  12   25.00    5.20
   0 -14 -12   18.43    4.28
   0  15   0   -2.95    2.21
   0 -15   0    6.35    3.37
   0  15   1   51.71   10.51
   0  15  -1   47.70    6.73
   0 -15   1   60.41   10.48
   0 -15  -1   43.18   10.16
   0  15   2   81.57   13.28
   0  15  -2   84.59    8.70
   0 -15   2   93.70    8.66
   0 -15  -2   77.99   12.82
   0  15  -3  260.08   15.96
   0  15   3  267.95   15.71
   0 -15   3  272.46   16.18
   0 -15  -3  267.94   23.43
   0  15  -4   60.78   11.21
   0  15   4   58.37   10.89
   0 -15   4   73.52   11.40
   0 -15  -4   49.32    6.89
   0  15  -5  571.41   38.15
   0  15   5  551.65   26.03
   0 -15   5  551.75   27.32
   0 -15  -5  571.36   26.31
   0  15  -6  332.21   18.57
   0  15   6  327.59   27.04
   0 -15   6  354.28   19.93
   0 -15  -6  320.15   26.13
   0 -15   6  318.94   19.24
   0  15  -7  306.59   25.72
   0  15   7  288.87   17.04
   0 -15   7  326.63   28.54
   0 -15  -7  287.78   16.48
   0 -15   7  289.40   17.94
   0  15   8  159.57   11.34
   0  15  -8  175.61   18.00
   0 -15   8  187.15   13.88
   0 -15  -8   91.13   17.25
   0 -15   8  155.20   19.18
   0  15   9  225.20   14.30
   0  15  -9  228.03   22.09
   0 -15   9  235.24   15.61
   0 -15  -9  211.62   13.84
   0 -15   9  238.43   26.61
   0  15 -10  155.69   11.92
   0  15  10  136.98   10.99
   0 -15  10  148.78   12.47
   0 -15 -10  145.91   10.99
   0 -15  10  165.88   23.03
   0  15  11   79.81    8.63
   0  15 -11    6.30   13.76
   0 -15  11  123.11   11.67
   0 -15  11   90.39    9.46
   0 -15 -11   90.89    8.22
   0  16   0  238.16   16.12
   0 -16   0  253.78   16.55
   0  16   1  582.75   29.64
   0  16  -1  606.23   42.06
   0 -16  -1  604.82   30.03
   0 -16   1  596.69   30.33
   0  16   2  363.09   19.93
   0  16  -2  346.35   30.37
   0 -16   2  332.23   21.09
   0 -16  -2  341.80   20.41
   0  16   3  617.17   43.33
   0  16  -3  597.69   43.17
   0 -16   3  625.47   45.50
   0 -16  -3  617.06   30.79
   0  16   4  220.15   15.47
   0  16  -4  228.93   16.11
   0 -16   4  233.04   16.25
   0 -16  -4  214.83   23.19
   0  16   5  180.77   21.52
   0  16  -5  179.92   14.49
   0 -16   5  209.90   14.72
   0 -16  -5  188.91   20.99
   0  16   6  151.24   12.48
   0  16  -6  158.98   19.45
   0 -16   6  180.24   13.75
   0 -16   6  158.70   20.40
   0 -16  -6  146.80   12.29
   0  16   7    1.54    6.78
   0  16  -7   15.62    7.04
   0 -16   7   16.69    4.79
   0 -16   7   12.94    7.83
   0 -16  -7   12.76    6.75
   0  16  -8    5.12    3.60
   0  16   8    7.05    5.61
   0 -16   8    4.61    3.85
   0 -16  -8    6.96    3.49
   0 -16   8    5.43    4.17
   0  16   9   16.47    4.80
   0  16  -9    2.19    7.80
   0 -16   9   22.40    8.18
   0 -16   9   24.60    5.90
   0 -16  -9   10.40    7.33
   0  16  10    2.57    2.95
   0  16 -10    0.57    4.99
   0 -16  10    4.71    6.13
   0 -16  10    1.85    3.33
   0 -16 -10    2.69    4.64
   0  17   0    2.73    3.56
   0 -17   0    7.00    5.84
   0  17   1   57.39   12.08
   0  17  -1   43.17    7.77
   0 -17   1   44.41   12.15
   0 -17  -1   44.10   12.10
   0  17   2   42.15   13.13
   0  17  -2   54.74    8.46
   0 -17  -2   65.72   13.26
   0 -17   2   72.36   13.63
   0  17   3  292.05   19.73
   0  17  -3  287.10   19.38
   0 -17   3  294.92   20.21
   0 -17  -3  280.69   29.38
   0  17   4   29.87    6.51
   0  17  -4   25.39   10.38
   0 -17   4   31.67    6.78
   0 -17  -4   32.93    6.43
   0  17  -5  468.18   39.12
   0  17   5  421.65   25.63
   0 -17   5  454.01   40.01
   0 -17  -5  454.84   25.70
   0  17  -6   -1.70    2.99
   0  17   6    2.34    4.56
   0 -17   6    2.37    3.12
   0 -17  -6    2.61    4.52
   0 -17   6    0.81    5.14
   0  17   7  449.96   26.53
   0  17  -7  442.80   26.95
   0 -17   7  527.97   43.46
   0 -17  -7  458.73   26.22
   0 -17   7  478.98   41.79
   0  17   8   -0.54    6.02
   0  17  -8    1.17    6.25
   0 -17   8    7.22    4.45
   0 -17  -8    2.33    5.99
   0 -17   8    9.16    4.15
   0  17   9  240.44   26.97
   0  17  -9  262.13   18.69
   0 -17   9  274.63   21.29
   0 -17  -9  224.07   17.20
   0 -17   9  218.10   29.41
   0  18   0    4.93    6.49
   0 -18   0    5.55    4.32
   0  18   1  613.23   36.07
   0  18  -1  621.05   51.99
   0 -18  -1  654.71   36.59
   0 -18   1  660.74   37.18
   0  18  -2    3.46    6.99
   0  18   2    9.50    4.47
   0 -18   2   10.01    4.65
   0 -18  -2    3.09    4.51
   0  18  -3  387.62   37.98
   0  18   3  396.32   37.41
   0 -18   3  393.87   39.03
   0 -18  -3  394.34   26.04
   0  18  -4    7.95    4.33
   0  18   4    5.16    4.24
   0 -18   4    4.79    7.21
   0 -18  -4    6.02    4.20
   0  18   5  303.99   22.61
   0  18  -5  335.48   22.87
   0 -18   5  304.37   23.52
   0 -18  -5  337.85   33.30
   0  18   6   23.70   10.90
   0  18  -6   29.87    7.13
   0 -18   6   27.89   11.92
   0 -18  -6   34.97    6.79
   0 -18   6   27.38   11.56
   0  18  -7   -1.20   11.70
   0  18   7   43.09   11.33
   0 -18   7   41.54   12.55
   0 -18  -7   33.09   11.22
   0 -18   7   38.66    7.73
   0  19   0    3.01    3.58
   0 -19   0   -2.62    5.77
   0  19   1   61.75   14.69
   0  19  -1   51.60    9.66
   0 -19  -1   54.07   15.04
   0 -19   1   45.44   15.27
   0  19   2    2.00    6.92
   0  19  -2    1.02    4.26
   0 -19   2    8.70    6.97
   0 -19  -2    9.81    6.89
   0  19   3   71.83   10.75
   0  19  -3   71.03   10.87
   0 -19   3   66.09   11.30
   0 -19  -3   79.70   16.81
   0  19   4    6.80    4.25
   0  19  -4    3.51    6.60
   0 -19  -4    2.34    4.20
   0 -19   4    2.31    4.43
   1   0 -16   -1.05    3.06
   1   0 -15    3.28    3.26
   1   0 -14    0.86    2.47
   1   0 -13  174.26   11.46
   1   0 -12    3.33    2.51
   1   0 -11  116.31   11.84
   1   0 -10   -0.75    1.39
  -1   0  10    0.65    1.34
   1   0  -9 1393.98   49.82
  -1   0   9 1334.32   48.30
   1   0  -8    0.03    1.20
  -1   0   8    1.38    1.23
   1   0  -712255.37  601.08
  -1   0   711950.19  586.60
   1   0  -6    1.32    1.06
  -1   0   6    1.64    0.26
  -1   0   6    1.96    1.06
  -1   0   6    2.20    0.22
   1   0  -5 6449.29  216.65
  -1   0   5 6450.49  226.93
  -1   0   5 5739.57  158.81
  -1   0   5 6476.13  180.49
   1   0  -4    1.70    0.66
  -1   0   4    1.89    0.40
  -1   0   4   -0.03    0.20
  -1   0   4   -0.51    1.03
   1   0  -3 2297.24   48.99
  -1   0   3 2227.95   41.61
  -1   0   3 2267.13   48.64
   1   0  -2    1.08    0.41
  -1   0   2    1.12    0.65
  -1   0   2    0.81    0.42
   1   0   2    0.65    0.33
  -1   0  -2   -0.46    0.49
   1   0   3  231.92    5.66
  -1   0  -3  244.05    5.74
  -1   0  -3  252.73    4.00
   1   0   4    0.81    1.04
  -1   0  -4   -0.16    1.07
  -1   0  -4    1.27    0.48
  -1   0  -4    1.80    0.49
   1   0   5 3526.29  104.76
  -1   0  -5 3553.47   82.59
  -1   0  -5 3609.84  100.42
  -1   0  -5 3644.42   84.79
   1   0   6    1.42    0.87
  -1   0  -6    0.56    0.52
  -1   0  -6    0.32    0.40
  -1   0  -6    0.72    1.41
   1   0   7 2325.85   63.53
  -1   0  -7 2317.52   44.89
  -1   0  -7 2355.62   64.10
  -1   0  -7 2262.38   45.28
  -1   0  -8    0.64    0.30
  -1   0  -8   -1.08    1.22
  -1   0  -8    1.74    0.38
  -1   0  -9  136.79    9.47
  -1   0 -10   -0.96    1.57
  -1   0 -11  363.50   21.13
  -1   0 -12    1.62    2.14
  -1   0 -13  271.05   21.98
  -1   0 -14    0.42    2.26
  -1   0 -15    3.27    3.24
  -1   0 -17   39.93    7.91
   1   1 -16   33.79    7.10
   1  -1 -16   34.63    6.94
   1   1 -15  279.30   27.20
   1  -1 -15  283.46   18.35
   1   1 -14   35.81    5.76
   1  -1 -14   26.01    9.28
   1   1 -13  971.34   52.99
   1  -1 -13  965.15   38.77
   1   1 -12   36.31    5.07
   1  -1 -12   43.21    7.80
  -1  -1  12   38.05    4.96
   1   1 -11 1343.97   46.47
   1  -1 -11 1402.77   46.76
  -1  -1  11 1344.15   45.72
   1   1 -10   74.47    8.55
   1  -1 -10   87.06    5.43
  -1  -1  10   74.83    8.60
   1   1  -9  289.96   10.45
   1  -1  -9  291.89   14.93
  -1  -1   9  284.53   10.37
   1   1  -8   90.91    4.71
   1  -1  -8   87.37    4.63
  -1  -1   8   85.62    4.55
   1   1  -7 1145.42   28.45
   1  -1  -7 1110.58   28.04
  -1  -1   7 1059.30   15.23
  -1  -1   7 1115.09   27.70
   1   1  -6  211.90    5.98
   1   1  -6  194.20    2.93
   1  -1  -6  211.88    8.55
  -1  -1   6  202.53    5.89
  -1  -1   6  197.40    3.02
  -1   1   5    8.50    0.44
   1   1  -5    7.97    1.28
   1   1  -5    9.89    0.74
  -1  -1   5    8.68    1.29
   1  -1  -5    9.16    1.89
  -1  -1   5    8.88    0.76
   1   1  -4  113.71    3.13
  -1   1   4  119.68    1.78
   1   1  -4  109.49    1.94
   1  -1  -4  113.57    4.45
  -1  -1   4  121.39    4.77
  -1  -1   4  111.61    1.96
  -1   1   3 1905.88   34.78
   1   1  -3 1908.51   39.73
   1   1  -3 1861.14   34.63
   1  -1  -3 1939.90   35.36
   1  -1  -3 1930.81   43.07
  -1  -1   3 1925.47   44.16
   1   1  -2   81.78    2.61
   1   1  -2   71.93    1.87
  -1   1   2   79.72    1.79
   1  -1  -2   80.49    2.28
   1  -1  -2   72.61    1.80
  -1  -1   2   78.03    1.87
  -1  -1   2   76.21    2.58
   1   1   1 5383.58  148.26
  -1   1  -1 5646.52  155.39
  -1   1  -1 5555.52  144.56
   1  -1   1 5807.43  163.35
   1  -1   1 5556.30  145.65
  -1  -1  -1 5540.44  151.68
  -1   1  -2  224.85    3.83
  -1   1  -2  220.78    3.05
   1   1   2  222.87    4.00
  -1  -1  -2  218.55    2.74
   1  -1   2  233.82    3.22
   1  -1   2  219.19    4.24
  -1   1  -3 4473.78  112.27
   1   1   3 4331.07  111.77
  -1   1  -3 4464.95  125.75
   1  -1   3 4420.52  112.25
   1  -1   3 4440.18  120.64
  -1  -1  -3 4440.08  112.52
  -1   1  -4  224.19    6.48
  -1   1  -4  232.71    3.89
  -1  -1  -4  214.80    4.51
   1  -1   4  221.74    4.60
   1  -1   4  223.25    4.06
  -1  -1  -4  221.14    3.42
  -1   1  -5 1322.89   22.71
  -1   1  -5 1299.12   32.43
  -1  -1  -5 1290.50   31.91
  -1  -1  -5 1211.10   19.98
   1  -1   5 1244.02   26.96
  -1   1  -6   15.60    2.60
  -1   1  -6   15.12    1.20
  -1  -1  -6   15.66    0.72
  -1  -1  -6   15.63    0.79
   1  -1   6   14.75    1.63
  -1  -1  -6   16.23    1.62
  -1   1  -7  487.65    7.42
  -1   1  -7  498.64   12.68
   1  -1   7  484.04   12.72
  -1  -1  -7  490.23    7.24
  -1  -1  -7  491.34   12.53
  -1   1  -8  337.46    9.98
  -1   1  -8  316.05    5.41
  -1   1  -8  320.89    4.62
   1  -1   8  336.41   14.03
  -1  -1  -8  347.08   10.13
  -1  -1  -8  332.91    4.35
  -1  -1  -8  311.44    3.79
  -1   1  -9   56.77    6.10
  -1  -1  -9   61.30    6.08
   1  -1   9   49.38    3.79
  -1   1 -10  199.03    8.59
  -1  -1 -10  188.66    8.71
   1  -1  10  174.96    8.43
  -1   1 -11    1.39    1.78
  -1  -1 -11    0.81    1.83
  -1   1 -12    3.86    3.94
  -1  -1 -12    4.50    4.04
  -1   1 -13   36.06    5.47
  -1  -1 -13   44.29    8.72
  -1   1 -14   -7.61    4.34
  -1  -1 -14   -0.21    2.82
  -1   1 -15   82.34    8.93
  -1  -1 -15   74.37   14.65
  -1  -1 -16   15.14    5.34
  -1   1 -17   74.22   10.34
  -1  -1 -17   68.41   10.38
   1   2 -16    4.75    3.93
   1   2 -15   21.18    8.39
   1  -2 -15   18.83    5.28
   1   2 -14  100.80    9.33
   1  -2 -14  109.83   14.63
  -1  -2  14   82.30    9.30
   1   2 -13    2.50    2.73
   1  -2 -13    2.63    2.79
  -1  -2  13    6.52    4.55
   1   2 -12  125.48   14.00
   1  -2 -12  136.27    9.13
  -1  -2  12  126.18   13.78
   1   2 -11    9.56    4.13
   1  -2 -11    2.39    4.25
  -1  -2  11    7.78    2.67
   1   2 -10  624.24   21.15
   1  -2 -10  657.12   28.92
  -1  -2  10  635.17   21.13
   1   2  -9  459.85   14.58
   1  -2  -9  479.51   14.50
  -1  -2   9  453.53   14.42
  -1  -2   9  433.97    5.88
   1   2  -8  874.08   14.29
   1   2  -8  931.29   25.32
   1  -2  -8  941.45   24.61
  -1  -2   8  932.00   24.94
  -1  -2   8  887.15   13.86
   1   2  -7 2504.78   77.90
   1   2  -7 2308.18   47.23
  -1   2   7 2221.00   42.37
  -1  -2   7 2419.54   51.93
   1  -2  -7 2435.38   66.68
  -1  -2   7 2444.43   68.34
  -1   2   6 1800.18   33.57
   1   2  -6 1716.41   32.88
   1   2  -6 1789.80   44.87
   1  -2  -6 1797.54   44.08
  -1  -2   6 1819.45   53.18
  -1  -2   6 1771.55   34.28
   1  -2  -6 1750.13   31.24
   1   2  -5 5622.61  163.24
   1   2  -5 5697.28  198.51
  -1   2   5 5688.87  161.22
   1  -2  -5 5752.51  196.96
   1  -2  -5 5484.16  156.47
  -1  -2   5 5678.61  189.05
  -1  -2   5 5616.06  164.46
   1   2  -4  280.79    8.42
   1   2  -4  277.04    4.87
  -1   2   4  270.68    3.49
   1  -2  -4  272.76    5.61
   1  -2  -4  283.48    4.41
  -1  -2   4  279.52    4.95
  -1  -2   4  281.34    6.07
   1   2  -3  883.15   19.75
   1   2  -3  899.99   15.73
  -1   2   3  871.04   13.23
   1  -2  -3  920.33   15.47
  -1  -2   3  916.02   19.95
  -1  -2   3  902.49   15.77
   1   2  -2 4732.50  129.78
  -1   2   2 4792.88  130.86
   1  -2  -2 4820.47  131.04
  -1  -2   2 4565.50  125.80
  -1  -2   2 4867.45  133.73
   1   2  -1 1040.72   19.05
  -1   2   1 1055.49   19.33
  -1  -2   1 1062.85   19.45
   1  -2  -1 1005.04   16.27
   1   2   0 2019.06   38.88
  -1   2   0 2018.35   39.17
   1  -2   0 2023.31   39.17
  -1  -2   0 2037.13   41.94
   1   2   1  396.19    5.86
  -1   2  -1  407.19    6.15
  -1  -2  -1  401.80    5.91
   1  -2   1  422.20    8.18
  -1   2  -2   10.59    0.73
  -1   2  -2   13.05    1.17
   1   2   2   10.20    0.71
   1  -2   2    9.07    0.73
   1  -2   2    9.29    0.78
  -1  -2  -2    8.20    0.68
  -1   2  -3 2116.85   49.08
  -1   2  -3 2222.70   46.38
   1   2   3 2052.39   40.32
  -1  -2  -3 2143.74   43.67
   1  -2   3 2106.03   45.36
   1  -2   3 2171.24   43.71
  -1   2  -4 1338.99   24.46
  -1   2  -4 1286.21   25.89
   1   2   4 1217.29   20.46
  -1  -2  -4 1228.53   20.21
   1  -2   4 1302.92   25.24
   1  -2   4 1265.10   25.94
   1   2   5 2701.09   60.53
  -1   2  -5 2761.80   71.16
  -1   2  -5 2672.24   58.62
   1  -2   5 2805.55   65.66
  -1  -2  -5 2729.07   59.74
   1  -2   5 2690.22   70.50
  -1   2  -6   43.45    1.65
   1   2   6   41.96    1.45
  -1   2  -6   43.00    3.87
   1  -2   6   38.81    3.98
   1  -2   6   42.16    1.82
  -1  -2  -6   37.57    2.46
  -1  -2  -6   41.80    1.34
  -1   2  -7  958.65   29.36
  -1   2  -7  957.64   17.18
   1  -2   7  982.27   18.38
  -1  -2  -7  935.05   28.92
  -1  -2  -7  905.28   14.73
   1  -2   7  953.83   29.82
  -1   2  -8  710.62   19.47
  -1   2  -8  715.86   12.21
   1  -2   8  727.52   25.67
  -1  -2  -8  736.67   19.35
  -1  -2  -8  698.03   10.31
  -1   2  -9  540.37   21.60
  -1   2  -9  496.32    8.14
  -1  -2  -9  506.69    6.82
  -1  -2  -9  525.48   15.93
   1  -2   9  519.70   21.78
  -1  -2  -9  494.91    6.72
  -1   2 -10  226.21   14.02
   1  -2  10  199.18    9.23
  -1  -2 -10  230.70   14.46
  -1   2 -11  293.73   12.66
   1  -2  11  286.91   12.58
  -1  -2 -11  311.59   19.41
  -1   2 -12  205.86   11.30
   1  -2  12  201.84   17.40
  -1  -2 -12  229.21   17.62
  -1   2 -13 1271.37   65.04
  -1  -2 -13 1246.74   49.26
  -1   2 -14    0.23    4.55
  -1  -2 -14    4.21    2.99
  -1   2 -15  170.22   13.59
  -1  -2 -15  165.98   21.04
  -1  -2 -16   18.40    5.87
  -1   2 -17    4.13    4.01
  -1  -2 -17    3.46    4.15
   1   3 -17  -10.33    8.69
   1   3 -16  207.86   17.38
   1   3 -15   38.68    6.88
   1  -3 -15   38.87    6.93
  -1  -3  15   36.45    6.79
   1   3 -14  429.97   31.67
   1  -3 -14  423.07   32.79
  -1  -3  14  370.53   21.24
   1   3 -13  553.18   25.03
   1  -3 -13  581.98   35.75
  -1  -3  13  551.69   25.26
   1   3 -12  341.18   16.45
   1  -3 -12  366.89   16.26
  -1  -3  12  311.01   23.97
   1   3 -11  609.56   22.67
   1  -3 -11  619.27   22.98
  -1  -3  11  573.38   31.36
   1   3 -10  145.48    7.41
   1   3 -10  124.55    2.28
   1  -3 -10  148.08    7.24
  -1  -3  10  129.54    2.55
  -1  -3  10  130.32   11.10
   1   3  -9  320.44    5.70
   1   3  -9  340.18   12.05
   1  -3  -9  350.03   11.78
  -1  -3   9  357.06   17.69
  -1  -3   9  343.56    6.31
   1   3  -8    1.14    0.68
   1   3  -8    2.96    1.42
  -1   3   8    1.39    0.57
   1  -3  -8   -0.34    1.34
   1  -3  -8    2.12    0.44
  -1  -3   8    2.29    1.43
  -1  -3   8    1.45    0.72
   1   3  -7    9.24    1.12
   1   3  -7   19.75    3.10
  -1   3   7   16.57    0.90
   1  -3  -7   13.66    1.85
   1  -3  -7   12.74    0.86
  -1  -3   7    9.03    1.97
  -1  -3   7    9.18    1.16
   1   3  -6   19.90    1.41
   1   3  -6   20.75    3.36
   1  -3  -6   22.30    3.01
   1  -3  -6   23.93    1.16
  -1  -3   6   19.20    3.36
   1   3  -5  220.61    8.19
   1   3  -5  190.03    3.30
  -1   3   5  213.42    4.33
  -1  -3   5  211.05    4.80
   1  -3  -5  206.18    4.16
  -1  -3   5  214.27    8.30
   1   3  -4   24.23    1.04
   1   3  -4   23.40    1.71
  -1   3   4   22.90    0.95
   1  -3  -4   26.05    0.95
  -1  -3   4   26.32    1.08
  -1  -3   4   25.75    1.67
   1   3  -3    4.85    0.95
  -1   3   3    3.32    0.89
  -1  -3   3    1.41    0.95
   1  -3  -3    2.53    0.56
  -1  -3   3    1.54    0.81
   1   3  -2 1362.57   25.69
  -1   3   2 1444.42   29.89
   1  -3  -2 1373.08   25.52
  -1  -3   2 1394.78   26.19
  -1   3   111157.17  457.88
   1   3  -111246.43  459.69
   1  -3  -111085.48  445.28
  -1  -3   111047.97  443.18
   1   3   0  927.87   16.58
  -1   3   0  956.38   17.06
  -1  -3   0  935.26   19.75
   1  -3   0  947.71   16.90
   1   3   1 3607.97   95.51
  -1   3  -1 3663.07   92.14
  -1  -3  -1 3593.22   89.52
   1  -3   1 3524.16   89.31
   1   3   2  111.29    3.64
  -1   3  -2  117.08    3.87
   1  -3   2  114.80    2.60
  -1  -3  -2  117.46    2.46
   1  -3   2  105.16    2.43
   1   3   3   60.12    1.60
  -1   3  -3   56.33    1.64
   1  -3   3   56.56    1.75
  -1  -3  -3   62.98    2.36
   1  -3   3   55.88    1.92
   1   3   4 1232.49   24.31
  -1   3  -4 1256.45   25.38
  -1   3  -4 1219.13   29.16
  -1  -3  -4 1177.64   20.89
   1  -3   4 1198.88   24.98
   1  -3   4 1208.43   22.70
   1   3   5 1234.49   24.47
  -1   3  -5 1262.13   26.06
  -1   3  -5 1219.08   27.69
  -1  -3  -5 1240.82   24.08
   1  -3   5 1189.60   27.46
   1  -3   5 1262.15   27.32
   1   3   6 5123.00  150.97
  -1   3  -6 5521.83  196.78
  -1   3  -6 5304.01  159.35
   1  -3   6 5368.22  184.40
   1  -3   6 5285.83  162.49
  -1  -3  -6 5542.35  165.24
   1   3   7 1636.24   33.89
  -1   3  -7 1696.43   37.35
  -1   3  -7 1671.16   44.56
   1  -3   7 1643.44   38.25
  -1  -3  -7 1717.86   52.49
  -1  -3  -7 1690.18   34.06
   1  -3   7 1665.21   53.10
  -1   3  -8  974.39   33.83
   1   3   8  937.36   16.98
  -1   3  -8  960.30   19.45
   1  -3   8  968.03   34.10
   1  -3   8  952.29   20.36
  -1  -3  -8  984.26   26.65
  -1  -3  -8  943.67   16.84
  -1   3  -9  104.00    8.33
  -1   3  -9   88.28    2.87
  -1  -3  -9  100.54    5.45
  -1  -3  -9   97.94    2.10
   1  -3   9   99.64    8.15
   1  -3   9   90.41    3.08
  -1   3 -10  166.82    4.00
  -1   3 -10  190.79   12.76
   1  -3  10  180.95   12.77
  -1  -3 -10  170.70    8.39
  -1   3 -11  688.82   13.59
  -1   3 -11  772.50   35.85
   1  -3  11  772.56   36.00
  -1  -3 -11  777.55   26.69
  -1   3 -12    5.17    3.91
  -1  -3 -12    2.89    2.56
   1  -3  12    1.29    3.91
  -1   3 -13   21.91    4.51
   1  -3  13   18.41    4.42
  -1  -3 -13   20.81    4.61
  -1   3 -14  286.95   16.95
  -1  -3 -14  309.73   26.75
   1  -3  14  270.59   16.79
  -1   3 -15   26.00    8.95
  -1  -3 -15   20.98    9.17
  -1  -3 -16  218.09   17.47
  -1   3 -17  305.62   23.20
  -1  -3 -17  324.00   24.14
   1   4 -17  122.85   20.01
   1  -4 -17   76.16   20.13
   1   4 -16  174.78   15.29
   1  -4 -16  164.35   15.49
  -1  -4  16  164.82   24.54
   1   4 -15    3.21    4.24
   1  -4 -15    7.66    4.27
  -1  -4  15   13.89    4.17
   1   4 -14   14.22    4.36
   1  -4 -14    8.75    4.43
  -1  -4  14   11.51    4.30
   1   4 -13   46.23    9.76
   1  -4 -13   42.25   10.02
  -1  -4  13   42.45    6.09
   1   4 -12  345.91   24.15
   1  -4 -12  322.26   23.55
  -1  -4  12  322.57   16.23
   1   4 -11   41.02    1.73
   1   4 -11   56.12    7.78
   1  -4 -11   43.36    7.42
  -1  -4  11   39.05    1.86
  -1  -4  11   50.61    4.86
   1   4 -10  189.62   13.51
   1   4 -10  171.88    4.39
   1  -4 -10  195.97   13.03
  -1  -4  10  179.54    4.77
  -1  -4  10  178.86    9.28
   1   4  -9   20.97    3.06
   1   4  -9   21.14    1.66
  -1   4   9   22.93    1.15
  -1  -4   9   22.77    1.76
   1  -4  -9   24.09    4.57
  -1  -4   9   25.50    3.19
   1   4  -8  108.06    3.56
  -1   4   8  105.64    2.87
   1   4  -8  102.04    5.31
   1  -4  -8  116.02    7.67
  -1  -4   8  111.75    3.70
   1  -4  -8  101.14    2.76
  -1  -4   8  109.68    8.40
   1   4  -7  307.67    7.19
  -1   4   7  307.32    6.64
   1   4  -7  317.66    9.62
   1  -4  -7  320.71    9.31
  -1  -4   7  322.34    9.66
   1  -4  -7  302.62    6.48
  -1  -4   7  317.52    7.56
   1   4  -6  301.85    5.61
   1   4  -6  347.72   13.31
  -1   4   6  332.69    7.21
   1  -4  -6  327.90    7.04
  -1  -4   6  329.83   12.86
  -1  -4   6  335.82    8.01
   1   4  -5   60.86    1.89
  -1   4   5   62.53    2.66
  -1  -4   5   61.41    1.99
   1  -4  -5   66.15    2.56
  -1  -4   5   65.81    4.66
   1   4  -4 1183.68   25.69
  -1   4   4 1125.82   21.57
   1  -4  -4 1181.43   25.17
  -1  -4   4 1185.93   26.26
  -1  -4   4 1163.17   26.07
   1   4  -3  527.71    9.70
  -1   4   3  542.94   11.79
  -1  -4   3  543.20    9.90
   1  -4  -3  551.66   12.00
  -1  -4   3  557.78   11.26
   1   4  -2  350.16    8.86
  -1   4   2  338.37    6.38
  -1  -4   2  335.10    6.49
   1  -4  -2  353.98    8.61
   1   4  -1  705.63   16.19
  -1   4   1  671.51   12.62
  -1  -4   1  683.18   15.84
   1  -4  -1  691.44   12.72
   1   4   0    5.25    0.84
  -1   4   0    3.17    0.87
  -1  -4   0    2.82    0.85
   1  -4   0    1.90    0.85
   1   4   1 3610.46  100.65
  -1   4  -1 3673.22  103.07
   1  -4   1 3659.79  103.49
  -1  -4  -1 3618.46  101.13
   1   4   2  227.14    6.43
  -1   4  -2  222.05    4.78
  -1  -4  -2  228.40    6.45
   1  -4   2  233.78    4.88
   1   4   3  183.46    5.29
  -1   4  -3  181.75    3.93
   1  -4   3  168.31    4.04
  -1  -4  -3  176.66    3.64
   1  -4   3  174.19    4.00
   1   4   4   91.16    2.40
  -1   4  -4  101.30    3.88
   1  -4   4   88.66    4.00
  -1  -4  -4  101.93    3.57
   1  -4   4   86.79    4.65
  -1   4  -5 2124.15   54.93
   1   4   5 2176.73   52.24
  -1   4  -5 2176.48   54.09
   1  -4   5 2138.39   50.41
   1  -4   5 2057.23   53.80
  -1  -4  -5 2174.76   51.77
   1   4   6 2842.52   72.52
  -1   4  -6 2786.94   79.71
  -1   4  -6 2877.94   76.65
   1  -4   6 2702.81   79.28
   1  -4   6 2788.48   77.65
  -1  -4  -6 2863.78   72.69
  -1   4  -7  113.74    4.87
   1   4   7  112.17    3.56
  -1   4  -7  103.75    4.02
   1  -4   7   98.43    7.41
   1  -4   7  102.47    4.30
  -1  -4  -7  109.47    3.44
  -1   4  -8 2053.75   51.42
   1   4   8 2029.36   47.32
  -1   4  -8 2081.66   71.08
   1  -4   8 2012.34   61.14
  -1  -4  -8 1982.09   58.67
  -1  -4  -8 2065.93   47.23
   1  -4   8 1936.23   51.50
  -1   4  -9  356.46   12.86
   1   4   9  355.00    7.32
  -1   4  -9  340.21    8.68
   1  -4   9  354.62   13.08
  -1  -4  -9  364.94    7.29
  -1  -4  -9  371.48   18.25
   1  -4   9  346.94    9.32
  -1   4 -10 2185.82   55.03
  -1   4 -10 2259.88   76.00
  -1  -4 -10 2290.00   52.84
  -1  -4 -10 2251.50   73.82
   1  -4  10 2077.14   54.48
   1  -4  10 2238.34   76.15
  -1   4 -11 1102.59   38.27
  -1   4 -11 1067.40   23.29
  -1  -4 -11 1173.44   38.27
  -1  -4 -11  985.39   17.14
   1  -4  11 1133.08   38.52
   1  -4  11 1080.67   24.16
  -1   4 -12  560.48   11.09
  -1   4 -12  654.02   25.54
   1  -4  12  634.45   25.49
  -1  -4 -12  672.06   25.25
  -1   4 -13  467.22   22.22
  -1  -4 -13  453.01   22.55
   1  -4  13  467.82   22.28
  -1   4 -14  497.07   36.64
  -1  -4 -14  492.65   38.05
   1  -4  14  477.87   24.78
  -1   4 -15   60.78   13.47
  -1  -4 -15   67.39   13.82
   1  -4  15   64.22   13.37
  -1   4 -16   49.47    8.61
  -1  -4 -16   63.00   14.22
  -1   4 -17    7.16    3.96
  -1  -4 -17   -2.21    4.01
   1   5 -17   -0.89    7.04
   1  -5 -17   -1.77    4.35
  -1  -5  17  -10.32    6.92
   1   5 -16  236.04   29.10
   1  -5 -16  245.29   19.20
  -1  -5  16  211.58   29.04
   1   5 -15   26.77    6.36
   1  -5 -15   32.28    6.36
  -1  -5  15   23.02    6.28
   1   5 -14  743.05   34.67
   1  -5 -14  709.52   34.40
  -1  -5  14  699.37   34.02
   1   5 -13   68.61    7.35
   1  -5 -13   68.34   11.27
  -1  -5  13   54.20    7.44
   1   5 -12  253.13   13.75
   1   5 -12  239.04    6.06
   1  -5 -12  251.55   20.29
  -1  -5  12  241.04    6.58
  -1  -5  12  254.23   13.67
   1   5 -11   64.70    5.85
   1   5 -11   56.67    2.98
   1  -5 -11   68.12    9.06
  -1  -5  11   60.16    6.04
  -1  -5  11   64.79    3.20
   1   5 -10  747.72   17.44
  -1   5  10  717.89   14.15
   1   5 -10  730.72   25.49
   1  -5 -10  788.46   34.80
  -1  -5  10  719.15   25.76
   1  -5 -10  715.23   14.23
  -1  -5  10  762.04   18.83
   1   5  -9  629.03   15.03
   1   5  -9  656.45   29.12
  -1   5   9  612.88   13.33
   1  -5  -9  624.29   19.68
   1  -5  -9  592.39   12.83
  -1  -5   9  630.81   16.13
  -1  -5   9  660.46   28.78
   1   5  -8  441.46   14.65
   1   5  -8  436.04   11.31
  -1   5   8  434.16   10.47
   1  -5  -8  453.38   13.68
   1  -5  -8  427.70    9.87
  -1  -5   8  447.82   12.04
  -1  -5   8  438.89   14.79
   1   5  -7  225.25    6.91
  -1   5   7  220.29    6.23
   1  -5  -7  220.14    6.04
  -1  -5   7  227.60    7.02
  -1  -5   7  232.22   12.12
   1   5  -6    4.07    1.57
  -1   5   6   10.20    1.44
   1  -5  -6    7.33    1.40
  -1  -5   6    5.42    1.61
  -1  -5   6    6.14    1.63
  -1   5   5  561.61   13.93
   1   5  -5  536.21   10.87
   1  -5  -5  534.97   10.16
  -1  -5   5  546.02   17.86
  -1  -5   5  502.54   10.74
   1   5  -4   10.78    1.15
  -1   5   4   11.84    1.71
  -1  -5   4    9.21    1.48
   1  -5  -4    9.73    1.70
  -1  -5   4   10.40    1.89
   1   5  -3   43.27    1.97
  -1   5   3   41.67    2.94
  -1  -5   3   45.30    3.16
   1  -5  -3   45.04    2.95
   1   5  -2  338.31    9.49
  -1   5   2  324.16    9.17
  -1  -5   2  311.68    6.89
   1  -5  -2  320.56    6.77
   1   5  -1 2583.58   69.50
  -1   5   1 2493.02   61.91
  -1  -5   1 2565.57   63.15
   1  -5  -1 2559.34   63.05
   1   5   0 4615.11  136.74
  -1   5   0 4601.92  145.14
  -1  -5   0 4548.61  135.42
   1  -5   0 4625.71  138.00
   1   5   1  179.66    6.59
  -1   5  -1  183.61    6.72
  -1  -5  -1  182.09    6.64
   1  -5   1  178.95    6.83
   1   5   2 3151.87   83.27
  -1   5  -2 3264.13   93.65
  -1  -5  -2 3243.11   91.72
   1  -5   2 3209.33   85.93
   1   5   3    2.04    0.87
  -1   5  -3    3.88    0.90
   1  -5   3   -0.34    0.95
  -1  -5  -3    4.66    0.87
   1  -5   3    6.55    1.49
  -1   5  -4 4567.77  144.67
   1   5   4 4401.38  130.49
   1  -5   4 4358.19  145.47
  -1  -5  -4 4472.62  131.28
   1  -5   4 4641.82  148.76
  -1   5  -5  700.92   14.55
   1   5   5  705.16   16.73
   1  -5   5  690.34   18.80
  -1  -5  -5  692.14   14.16
   1  -5   5  670.60   16.35
   1   5   6  793.30   15.71
  -1   5  -6  788.57   16.76
   1  -5   6  817.02   20.84
  -1  -5  -6  844.82   19.23
   1  -5   6  842.63   22.00
   1   5   7 1297.55   27.35
  -1   5  -7 1396.49   36.04
  -1   5  -7 1371.91   37.64
  -1  -5  -7 1359.95   28.25
   1  -5   7 1350.86   31.42
   1  -5   7 1316.79   36.93
   1   5   8  431.06   10.50
  -1   5  -8  446.55   19.51
  -1   5  -8  415.99    9.04
   1  -5   8  405.75   12.53
  -1  -5  -8  447.81   10.55
   1  -5   8  431.89   19.65
   1   5   9    1.50    1.04
  -1   5  -9    2.84    1.69
  -1   5  -9   -0.16    1.22
  -1  -5  -9    0.30    1.71
  -1  -5  -9    2.07    1.03
   1  -5   9    5.62    2.74
   1  -5   9    1.75    1.32
  -1   5 -10   -1.02    1.15
   1   5  10    0.81    0.86
  -1   5 -10    0.07    1.69
   1  -5  10    0.76    1.20
  -1  -5 -10    2.54    0.87
  -1  -5 -10   -1.76    2.70
   1  -5  10   -1.41    1.74
  -1   5 -11   38.91    7.16
  -1   5 -11   24.19    2.70
   1  -5  11   36.06    2.89
  -1  -5 -11   29.75    7.27
  -1  -5 -11   35.28    1.76
   1  -5  11   36.80    4.62
  -1   5 -12  176.56   15.21
  -1   5 -12  134.09    4.96
   1  -5  12  138.65    5.35
  -1  -5 -12  137.94   15.54
   1  -5  12  144.76   10.03
  -1   5 -13    7.85    1.29
  -1   5 -13   11.66    5.61
   1  -5  13    9.71    3.60
  -1  -5 -13   13.68    5.76
  -1   5 -14  317.01   27.74
  -1  -5 -14  294.49   28.93
   1  -5  14  292.67   18.16
  -1   5 -15    1.65    2.95
  -1  -5 -15   -3.46    4.81
   1  -5  15    4.04    4.67
  -1   5 -16  271.40   19.20
  -1  -5 -16  270.80   30.75
   1  -5  16  174.39   29.61
  -1   5 -17   28.60    7.51
  -1  -5 -17   29.32    7.66
   1  -6 -17   34.55    8.28
   1   6 -16   56.09    9.53
   1  -6 -16   57.58    9.38
  -1  -6  16   48.12    9.13
   1   6 -15  207.41   17.55
   1  -6 -15  222.21   17.08
  -1  -6  15  204.93   16.66
   1   6 -14    6.71    4.46
   1  -6 -14   28.92    6.95
  -1  -6  14    6.70    4.35
   1   6 -13   31.25    2.48
   1   6 -13   46.20    6.05
   1  -6 -13   46.05    9.07
  -1  -6  13   41.07    5.98
   1   6 -12   10.12    2.89
   1   6 -12    5.74    1.45
  -1   6  12    2.80    0.70
   1  -6 -12    3.09    0.44
   1  -6 -12    1.38    4.25
  -1  -6  12    7.20    1.57
  -1  -6  12    2.85    2.85
   1   6 -11  115.24    5.14
  -1   6  11  106.31    3.73
   1  -6 -11  107.91    3.74
  -1  -6  11  121.94    5.63
  -1  -6  11  128.59    8.71
   1  -6 -11  117.87   12.45
   1   6 -10  633.40   17.39
  -1   6  10  609.42   14.91
   1  -6 -10  588.25   14.52
   1  -6 -10  622.53   21.81
  -1  -6  10  630.81   32.76
  -1  -6  10  619.39   18.37
   1   6  -9    8.59    1.18
  -1   6   9    6.57    1.60
   1  -6  -9   12.13    2.39
   1  -6  -9    7.09    1.54
  -1  -6   9    6.22    1.98
  -1  -6   9    7.78    4.09
   1   6  -8 1112.42   29.95
  -1   6   8 1081.63   28.20
   1  -6  -8 1041.41   26.96
  -1  -6   8 1093.02   30.74
  -1  -6   8 1099.58   33.94
  -1   6   7   72.31    4.00
   1   6  -7   76.27    4.34
   1  -6  -7   66.96    3.83
  -1  -6   7   75.43    2.89
  -1  -6   7   70.48    4.56
   1   6  -6 1861.04   45.55
  -1   6   6 1926.96   52.19
   1  -6  -6 1812.63   44.59
  -1  -6   6 1932.03   63.71
  -1  -6   6 1970.68   54.90
   1   6  -5    8.75    1.27
  -1   6   5    8.10    1.90
   1  -6  -5    8.14    1.14
  -1  -6   5   10.39    2.66
  -1  -6   5    7.32    2.04
   1   6  -4 1349.88   36.79
  -1   6   4 1288.05   35.30
   1  -6  -4 1293.87   34.13
  -1  -6   4 1302.76   36.53
  -1  -6   4 1314.97   32.87
   1   6  -3   21.07    2.69
  -1   6   3   19.45    2.57
   1  -6  -3   18.94    1.64
  -1  -6   3   21.43    2.84
  -1   6   2  585.47   13.09
   1   6  -2  607.37   13.33
   1  -6  -2  639.09   17.33
  -1  -6   2  603.77   13.35
  -1   6   1  896.14   19.85
   1   6  -1  887.01   19.61
   1  -6  -1  925.66   24.96
  -1  -6   1  932.86   25.07
   1   6   0  593.02   17.19
  -1   6   0  586.95   13.29
  -1  -6   0  591.02   13.24
   1  -6   0  593.77   17.35
  -1   6  -1 2726.02   72.61
   1   6   1 2704.70   71.31
   1  -6   1 2740.97   73.18
  -1  -6  -1 2776.69   72.80
  -1   6  -2  211.59    5.90
   1   6   2  208.99    8.13
   1  -6   2  215.00    5.96
  -1  -6  -2  220.31    5.69
   1   6   3  643.52   14.15
  -1   6  -3  651.33   14.60
  -1  -6  -3  648.96   14.13
   1  -6   3  663.51   15.00
  -1   6  -4 1282.39   34.85
   1   6   4 1227.49   27.80
   1  -6   4 1197.40   29.31
  -1  -6  -4 1308.17   35.03
   1  -6   4 1276.64   35.76
   1   6   5  113.18    5.41
  -1   6  -5  113.07    3.86
   1  -6   5  108.99    6.98
   1  -6   5  115.07    6.06
  -1  -6  -5  118.50    3.59
   1   6   6  855.08   22.22
  -1   6  -6  814.39   18.92
   1  -6   6  841.70   28.99
   1  -6   6  850.82   25.08
  -1  -6  -6  850.65   18.05
  -1   6  -7  115.84    5.85
   1   6   7  120.74    5.21
   1  -6   7  111.00    8.54
  -1  -6  -7  118.29    3.50
   1  -6   7  113.43    6.12
   1   6   8 1025.17   22.45
  -1   6  -8 1070.60   30.48
   1  -6   8 1086.85   32.83
   1  -6   8 1017.02   26.04
  -1  -6  -8 1079.53   27.19
   1   6   9  294.37    8.92
  -1   6  -9  290.31    7.37
   1  -6   9  287.61   17.73
  -1  -6  -9  303.86    8.80
   1   6  10 1336.12   33.54
  -1   6 -10 1220.88   42.59
  -1   6 -10 1297.73   37.33
   1  -6  10 1197.70   37.24
  -1  -6 -10 1319.80   56.06
  -1  -6 -10 1294.08   32.75
   1  -6  10 1332.58   58.15
   1   6  11    1.13    0.95
  -1   6 -11   -2.71    1.86
  -1   6 -11   -0.48    1.22
   1  -6  11   -1.93    1.34
   1  -6  11   -0.39    1.85
  -1  -6 -11    6.21    2.83
  -1  -6 -11   -0.39    0.94
  -1   6 -12  842.12   24.19
  -1   6 -12 1019.86   37.63
   1  -6  12  862.41   26.80
  -1  -6 -12  994.05   49.83
  -1  -6 -12  854.63   19.12
   1  -6  12  944.25   37.18
  -1   6 -13    2.63    2.79
  -1   6 -13    0.61    1.37
   1  -6  13    6.36    2.70
   1  -6  13    1.91    1.50
  -1  -6 -13    4.49    2.82
  -1   6 -14  357.25   20.77
  -1  -6 -14  346.34   30.42
   1  -6  14  317.76   19.71
  -1   6 -15   16.43    5.67
  -1  -6 -15   24.30    9.16
   1  -6  15   20.20    5.62
  -1   6 -16   46.00    8.47
   1  -6  16   35.66   12.73
  -1  -6 -16   35.03   13.24
   1  -7 -16   43.39   14.00
  -1  -7  16   48.11    9.04
   1  -7 -15   43.34   11.75
  -1  -7  15   37.36    7.62
   1  -7 -14   57.38   17.51
  -1  -7  14  158.34   11.84
  -1  -7  14  111.28    5.81
   1   7 -13    3.44    1.59
  -1   7  13    1.73    0.69
   1  -7 -13   -0.93    4.43
  -1  -7  13    5.55    3.03
  -1  -7  13    3.24    1.73
   1   7 -12  881.30   26.59
  -1   7  12  856.34   20.58
   1  -7 -12 1020.79   50.25
   1  -7 -12  828.34   21.02
  -1  -7  12  991.76   39.44
  -1  -7  12  881.94   28.08
   1   7 -11  207.63    8.74
  -1   7  11  193.59    7.04
   1  -7 -11  221.62   17.28
   1  -7 -11  190.51    6.85
  -1  -7  11  222.74   12.33
  -1  -7  11  202.80    9.37
   1   7 -10  419.90   14.61
  -1   7  10  417.33   13.29
   1  -7 -10  411.91   12.47
   1  -7 -10  468.28   17.68
  -1  -7  10  472.65   27.06
  -1  -7  10  441.91   11.90
  -1   7   9  852.51   24.92
   1   7  -9  864.96   21.20
   1  -7  -9  846.41   24.87
  -1  -7   9  887.99   28.29
  -1  -7   9  907.07   30.93
  -1   7   8  122.38    6.12
   1   7  -8  120.80    4.51
   1  -7  -8  120.84    5.91
  -1  -7   8  130.91    6.99
  -1  -7   8  134.43    7.01
   1   7  -7  252.69    7.23
  -1   7   7  259.83    9.82
   1  -7  -7  249.11    9.48
  -1  -7   7  264.63   10.42
  -1  -7   7  262.32   10.14
   1   7  -6   13.28    2.67
  -1   7   6   17.90    2.58
  -1  -7   6    9.18    3.80
   1  -7  -6   15.90    2.52
  -1  -7   6   14.31    2.79
   1   7  -5   73.62    4.87
  -1   7   5   66.33    2.97
   1  -7  -5   67.53    4.53
  -1  -7   5   63.65    3.85
  -1  -7   5   58.75    3.21
   1   7  -4  843.30   24.61
  -1   7   4  777.64   19.02
   1  -7  -4  807.33   19.02
  -1  -7   4  858.33   25.45
   1   7  -3    5.89    1.48
  -1   7   3    7.13    2.28
   1  -7  -3   11.22    2.23
  -1  -7   3    9.26    2.38
  -1   7   2 2466.15   68.61
   1   7  -2 2541.57   69.94
   1  -7  -2 2522.76   77.12
  -1  -7   2 2558.79   70.79
  -1   7   1  811.95   24.56
   1   7  -1  800.31   19.86
   1  -7  -1  799.95   19.12
  -1  -7   1  800.59   26.60
  -1   7   0 3606.11  109.41
   1   7   0 3638.50  109.84
   1  -7   0 3719.42  121.81
  -1  -7   0 3680.16  120.93
   1   7   1  554.27   19.28
  -1   7  -1  562.83   14.00
   1  -7   1  588.99   18.88
  -1  -7  -1  559.31   13.99
   1   7   2 3006.31   86.62
  -1   7  -2 3045.60   88.03
   1  -7   2 3045.08   88.32
  -1  -7  -2 3032.94   86.85
   1   7   3  745.72   22.25
  -1   7  -3  727.35   17.85
  -1  -7  -3  746.76   22.09
   1  -7   3  749.14   23.69
   1   7   4 3390.20  108.67
  -1   7  -4 3432.29  112.20
   1  -7   4 3288.84  101.22
   1  -7   4 3248.03   99.91
  -1  -7  -4 3423.54  109.31
  -1   7  -5    0.92    1.17
   1   7   5    0.57    1.72
   1  -7   5    1.71    1.31
  -1  -7  -5    3.76    1.71
   1  -7   5    5.06    1.20
  -1   7  -6  994.90   30.41
   1   7   6 1010.06   28.36
   1  -7   6  988.93   31.66
  -1  -7  -6  967.94   22.81
   1  -7   6  954.20   26.86
  -1   7  -7  219.74    9.64
   1   7   7  216.02    6.07
   1  -7   7  207.42    8.62
  -1  -7  -7  227.17    8.54
   1  -7   7  204.30    6.75
  -1   7  -8  264.92   10.98
   1   7   8  268.64    9.80
   1  -7   8  273.18   10.81
  -1  -7  -8  269.24    6.86
   1  -7   8  248.47    8.06
  -1   7  -9   27.47    3.40
   1   7   9   22.44    2.90
   1  -7   9   29.05    3.71
  -1  -7  -9   20.15    2.89
   1  -7   9   27.35    3.50
   1   7  10   35.19    3.25
  -1   7 -10   34.66    3.86
   1  -7  10   35.38    4.02
   1  -7  10   35.50    6.96
  -1  -7 -10   29.73    3.12
  -1   7 -11   22.72    3.41
   1   7  11   25.63    1.82
   1  -7  11   20.87    3.68
  -1  -7 -11   24.55    6.90
   1  -7  11   22.25    4.45
  -1  -7 -11   28.53    2.71
   1   7  12   19.84    2.48
  -1   7 -12   27.62    3.33
   1  -7  12   23.63    3.51
  -1  -7 -12   22.83    2.43
   1  -7  12   18.91    4.80
  -1  -7 -12   34.56    4.67
  -1   7 -13    3.34    1.93
   1  -7  13   13.41    3.18
  -1  -7 -13    1.96    1.57
  -1  -7 -13    8.58    3.16
   1  -7  13    3.22    2.10
  -1   7 -14   38.33    3.95
   1  -7  14   81.83    7.67
   1  -7  14   43.01    4.39
  -1  -7 -14   82.76    7.70
   1  -7  15   78.98   10.17
  -1  -7 -15   82.12   10.32
   1  -7  16  104.96   12.38
  -1  -7 -16   96.60   12.89
   1  -8 -16   -5.29    5.39
  -1  -8  16    3.84    5.38
   1  -8 -15   47.12   13.02
  -1  -8  15   43.83   13.32
   1  -8 -14   26.64    5.78
  -1  -8  14   38.12    9.75
  -1  -8  14   20.68    3.68
   1   8 -13    4.03    1.99
  -1   8  13    1.19    1.30
   1  -8 -13    1.93    1.27
   1  -8 -13    6.80    2.96
  -1  -8  13    2.53    2.18
  -1  -8  13    8.79    5.01
  -1   8  12   63.61    4.49
   1   8 -12   83.52    5.79
   1  -8 -12   77.72   11.85
  -1  -8  12   73.24    8.00
   1  -8 -12   62.37    4.52
  -1  -8  12   69.58    6.15
   1   8 -11  192.91    6.59
  -1   8  11  183.95    8.36
   1  -8 -11  201.01   17.95
   1  -8 -11  179.28    8.11
  -1  -8  11  201.80   12.50
  -1  -8  11  196.71   10.41
   1   8 -10  194.60    9.40
  -1   8  10  189.51    8.75
   1  -8 -10  172.84    5.62
  -1  -8  10  195.08   10.34
  -1  -8  10  200.05   11.47
  -1   8   9  305.38    8.89
   1   8  -9  329.00   13.65
   1  -8  -9  301.17   11.96
  -1  -8   9  338.48   21.41
  -1  -8   9  330.43   14.42
   1   8  -8 1536.44   49.36
  -1   8   8 1480.21   47.76
   1  -8  -8 1370.66   37.98
  -1  -8   8 1509.41   50.18
  -1  -8   8 1475.36   42.00
   1   8  -7  233.21   10.88
  -1   8   7  217.94    7.04
   1  -8  -7  215.16    6.83
  -1  -8   7  229.18    7.73
  -1  -8   7  232.63    9.97
  -1   8   6 4789.89  173.91
   1   8  -6 4798.41  169.84
  -1  -8   6 5140.80  207.05
  -1  -8   6 5156.97  195.20
   1  -8  -6 4709.58  169.89
  -1   8   5  765.27   20.36
   1   8  -5  800.19   26.74
   1  -8  -5  792.10   25.87
  -1  -8   5  801.94   21.28
  -1  -8   5  833.34   31.35
   1   8  -4 3487.73  109.63
  -1   8   4 3458.64  110.71
   1  -8  -4 3517.64  111.09
  -1  -8   4 3617.97  113.89
  -1   8   3 1438.43   45.63
   1   8  -3 1419.68   37.54
   1  -8  -3 1448.24   45.32
  -1  -8   3 1507.90   47.54
  -1   8   2 1627.09   44.18
   1   8  -2 1648.52   43.24
   1  -8  -2 1634.31   43.49
  -1  -8   2 1663.85   44.46
   1   8  -1  733.77   18.79
  -1   8   1  704.43   24.43
  -1  -8   1  739.54   24.84
   1  -8  -1  725.29   18.61
   1   8   0 2074.16   57.04
  -1   8   0 2088.73   58.49
   1  -8   0 2084.84   57.77
  -1  -8   0 2175.23   68.09
  -1   8  -1  462.12   12.63
   1   8   1  443.48   16.70
   1  -8   1  465.95   17.34
  -1  -8  -1  440.23   12.11
  -1   8  -2   49.27    3.19
   1   8   2   40.80    3.06
   1  -8   2   47.89    3.21
  -1  -8  -2   50.34    3.09
  -1   8  -3  363.46   10.75
   1   8   3  363.75   14.29
   1  -8   3  370.67   10.81
  -1  -8  -3  387.26   14.49
  -1   8  -4  269.29   12.24
   1   8   4  280.99    8.26
   1  -8   4  260.83    8.53
  -1  -8  -4  276.45   11.61
   1   8   5   20.72    2.23
  -1   8  -5   27.69    2.44
   1  -8   5   26.24    3.95
   1  -8   5   23.57    2.62
  -1  -8  -5   26.21    2.26
   1   8   6  392.81   10.63
  -1   8  -6  387.12   15.91
   1  -8   6  389.72   16.04
   1  -8   6  379.81   12.81
  -1  -8  -6  392.95   14.50
   1   8   7  160.59    8.35
  -1   8  -7  168.04    6.11
   1  -8   7  166.53    7.70
   1  -8   7  157.20    9.56
  -1  -8  -7  175.31    8.38
   1   8   8   11.14    2.83
  -1   8  -8   16.26    2.02
   1  -8   8   12.99    2.82
  -1  -8  -8   14.58    2.76
   1  -8   8    9.30    3.23
  -1   8  -9  404.97   12.27
   1   8   9  415.75   15.03
   1  -8   9  386.18   17.33
  -1  -8  -9  417.35   14.99
   1  -8   9  428.62   16.90
   1   8  10   61.60    3.20
  -1   8 -10   61.70    3.59
   1  -8  10   61.04    3.82
   1  -8  10   65.61    9.51
  -1  -8 -10   60.68    3.12
  -1   8 -11    7.85    2.74
   1   8  11   10.83    2.35
   1  -8  11    6.11    2.91
  -1  -8 -11    6.58    3.14
   1  -8  11    7.97    3.18
  -1  -8 -11    6.16    2.22
   1   8  12  175.96    8.12
  -1   8 -12  179.62    9.87
   1  -8  12  202.03   12.89
   1  -8  12  177.11    7.22
  -1  -8 -12  172.59    8.13
  -1  -8 -12  211.89   12.38
  -1   8 -13   14.87    3.28
   1   8  13   11.60    2.42
   1  -8  13   29.91    4.67
  -1  -8 -13    8.81    2.32
   1  -8  13   20.40    2.30
  -1  -8 -13   26.34    4.71
  -1   8 -14   39.87    4.66
   1  -8  14   52.35    7.37
  -1  -8 -14   62.49    7.60
   1  -8  14   37.45    5.15
   1  -8  15   90.20   11.50
  -1  -8 -15  100.87   11.44
   1  -8  16    1.91    3.94
  -1  -8 -16    3.56    4.05
   1  -9 -15  199.66   16.71
  -1  -9  15  189.00   17.44
   1  -9 -14   98.87   10.37
  -1  -9  14  102.18   11.13
  -1  -9  14   85.32    5.26
   1   9 -13   88.55    7.18
  -1   9  13   86.02    5.70
   1  -9 -13  108.51    9.61
  -1  -9  13   75.86    8.04
  -1  -9  13  106.62   16.05
   1   9 -12  384.49   17.08
  -1   9  12  356.31   14.62
   1  -9 -12  412.35   20.29
  -1  -9  12  409.07   31.73
  -1  -9  12  365.49   13.00
   1  -9 -12  331.99   14.04
   1   9 -11  197.23   11.11
  -1   9  11  191.42    9.86
   1  -9 -11  179.57    9.42
   1  -9 -11  207.52   12.39
  -1  -9  11  179.41   20.34
  -1  -9  11  183.54   12.09
   1   9 -10  199.26   11.24
  -1   9  10  189.19    7.06
   1  -9 -10  180.01    9.93
  -1  -9  10  197.33   12.01
  -1  -9  10  218.65   12.70
  -1   9   9  167.47    6.57
   1   9  -9  183.17    7.07
   1  -9  -9  162.05    9.48
  -1  -9   9  190.91   11.20
  -1  -9   9  177.42   16.22
   1   9  -8    4.66    2.46
  -1   9   8    1.26    2.30
  -1  -9   8    3.69    2.51
   1  -9  -8    3.05    2.22
  -1  -9   8    2.63    2.21
   1   9  -7  120.15    8.14
  -1   9   7   98.22    7.74
   1  -9  -7  110.62    7.42
  -1  -9   7  106.66    5.47
  -1  -9   7  120.69   10.93
   1   9  -6  261.98    9.02
  -1   9   6  254.79   12.94
   1  -9  -6  243.76    8.70
  -1  -9   6  281.59   13.38
  -1  -9   6  280.13   16.37
   1   9  -5  245.61   12.30
  -1   9   5  229.50   12.11
   1  -9  -5  220.67   11.78
  -1  -9   5  231.59   12.46
  -1  -9   5  237.74    9.80
   1   9  -4  415.83   12.51
  -1   9   4  394.26   17.16
   1  -9  -4  402.55   12.23
  -1  -9   4  402.94   12.64
   1   9  -3  593.21   16.50
  -1   9   3  556.19   16.33
   1  -9  -3  569.50   22.13
  -1  -9   3  573.46   16.75
  -1   9   2 3465.20  125.56
   1   9  -2 3471.97  111.26
   1  -9  -2 3372.58  122.93
  -1  -9   2 3416.13  110.28
  -1   9   1  144.58    6.22
   1   9  -1  142.29    6.26
   1  -9  -1  149.49    6.21
  -1  -9   1  158.03    9.65
   1   9   0 1547.53   42.93
  -1   9   0 1551.64   44.21
   1  -9   0 1539.37   43.35
  -1  -9   0 1568.69   44.18
   1   9   1 1787.56   59.78
  -1   9  -1 1777.95   51.62
   1  -9   1 1812.63   61.52
  -1  -9  -1 1824.30   51.55
   1   9   2  916.32   32.22
  -1   9  -2  919.88   25.82
  -1  -9  -2  916.91   25.15
   1  -9   2  911.23   25.70
  -1   9  -3 2411.91   72.82
   1   9   3 2333.21   69.77
   1  -9   3 2327.37   71.66
  -1  -9  -3 2399.16   81.28
   1   9   4  407.28   12.48
  -1   9  -4  417.46   18.22
   1  -9   4  412.43   18.50
  -1  -9  -4  405.24   16.99
   1   9   5 1443.71   48.83
  -1   9  -5 1447.82   51.27
   1  -9   5 1554.14   54.78
   1  -9   5 1392.00   41.74
  -1  -9  -5 1422.62   39.53
  -1   9  -6   56.46    3.92
   1   9   6   67.70    5.75
   1  -9   6   70.07    7.00
  -1  -9  -6   62.21    5.72
   1  -9   6   56.00    4.13
   1   9   7  237.39   11.78
  -1   9  -7  234.01    8.85
   1  -9   7  247.49   10.43
   1  -9   7  236.34    9.00
  -1  -9  -7  234.74   11.69
   1   9   8   30.67    2.73
  -1   9  -8   29.70    4.69
   1  -9   8   28.81    3.06
   1  -9   8   28.80    3.95
  -1  -9  -8   29.43    2.64
   1   9   9   80.35    6.20
  -1   9  -9   74.25    6.93
   1  -9   9   66.14    4.64
   1  -9   9   71.33    9.76
  -1  -9  -9   69.56    3.95
   1   9  10    0.67    1.36
  -1   9 -10    1.80    2.39
   1  -9  10    7.04    2.36
   1  -9  10    1.87    1.57
  -1  -9 -10    1.64    2.08
  -1   9 -11   19.22    4.06
   1   9  11   17.76    3.50
   1  -9  11   16.99    4.34
  -1  -9 -11   17.14    3.35
   1   9  12    0.45    1.23
  -1   9 -12    1.48    2.27
   1  -9  12    0.86    1.52
   1  -9  12    2.94    4.23
  -1  -9 -12    0.64    1.87
  -1  -9 -12    7.96    2.67
   1   9  13   19.83    3.54
  -1   9 -13   29.86    4.25
   1  -9  13   23.40    4.68
  -1  -9 -13   17.86    3.42
   1  -9  13   32.95    8.95
  -1  -9 -13   35.71    8.74
  -1   9 -14    3.41    2.73
   1  -9  14    4.63    3.04
   1  -9  14    4.03    6.02
  -1  -9 -14    9.16    6.05
   1  -9  15   62.47   16.19
  -1  -9 -15   83.50   16.24
   1 -10 -15    2.28    6.43
  -1 -10  15    3.93    4.35
   1  10 -14   -1.90    3.55
   1 -10 -14   25.33    7.48
  -1 -10  14   22.21    5.09
  -1 -10  14   10.57    3.95
   1  10 -13   31.82    4.90
  -1  10  13   21.13    2.58
   1 -10 -13   22.91    2.51
   1 -10 -13   38.46    9.15
  -1 -10  13   29.80    5.40
  -1 -10  13   42.26    6.30
   1  10 -12   18.89    4.22
  -1  10  12   12.65    3.72
   1 -10 -12   22.03    4.71
   1 -10 -12   12.66    3.80
  -1 -10  12   16.13    4.62
  -1 -10  12   20.24    5.02
  -1  10  11  434.85   19.48
   1  10 -11  454.77   14.96
  -1 -10  11  442.73   16.50
  -1 -10  11  494.79   34.12
   1 -10 -11  405.16   13.45
   1  10 -10    8.26    2.25
  -1  10  10   11.62    3.31
  -1 -10  10    9.79    5.57
   1 -10 -10    8.10    3.16
  -1 -10  10    6.09    3.78
  -1  10   9 1047.08   41.13
   1  10  -9 1103.87   34.13
  -1 -10   9 1134.62   42.81
  -1 -10   9 1073.12   45.25
   1 -10  -9  991.63   39.69
  -1  10   8  181.99    7.96
   1  10  -8  194.97   12.68
   1 -10  -8  200.60   11.54
  -1 -10   8  214.00   16.78
  -1 -10   8  200.54   13.07
  -1  10   7  345.57   12.54
   1  10  -7  382.34   18.41
   1 -10  -7  347.80   17.13
  -1 -10   7  373.68   18.71
  -1 -10   7  388.13   15.75
   1  10  -6  254.26    9.67
  -1  10   6  234.74    9.29
   1 -10  -6  226.63    9.09
  -1 -10   6  242.99   11.18
  -1 -10   6  266.73   14.50
  -1  10   5 1361.27   42.05
   1  10  -5 1429.58   52.31
   1 -10  -5 1313.65   50.09
  -1 -10   5 1392.46   42.32
  -1  10   4  212.84   13.02
   1  10  -4  219.80   13.08
   1 -10  -4  218.23    8.52
  -1 -10   4  217.76   13.31
  -1  10   3 2578.34   86.27
   1  10  -3 2750.39   87.25
   1 -10  -3 2710.89   99.36
  -1 -10   3 2652.69   86.24
   1  10  -2  414.15   13.55
  -1  10   2  377.85   19.20
   1 -10  -2  401.79   19.10
  -1 -10   2  390.31   19.34
  -1  10   1 2368.15   76.72
   1  10  -1 2463.23   77.46
   1 -10  -1 2511.68   91.99
  -1 -10   1 2541.25   79.19
  -1  10   0   14.15    2.45
   1  10   0   11.30    2.41
   1 -10   0   14.12    3.87
  -1 -10   0   16.18    2.41
  -1  10  -1   87.95    8.01
   1  10   1   93.20    7.89
   1 -10   1   92.50    8.13
  -1 -10  -1   85.04    5.18
   1  10   2    4.42    1.92
  -1  10  -2    1.80    3.05
   1 -10   2    5.89    1.96
  -1 -10  -2    7.49    1.91
   1  10   3  180.97    7.75
  -1  10  -3  181.86    8.00
  -1 -10  -3  185.40    7.62
   1 -10   3  172.54    7.95
   1  10   4  225.12    8.77
  -1  10  -4  212.06    8.96
   1 -10   4  214.32   13.73
  -1 -10  -4  226.05   12.51
   1  10   5   53.03    6.13
  -1  10  -5   55.95    6.38
   1 -10   5   49.39    4.27
   1 -10   5   51.99    4.43
  -1 -10  -5   50.16    6.07
   1  10   6  610.96   25.00
  -1  10  -6  584.27   19.07
   1 -10   6  599.25   20.39
   1 -10   6  589.06   19.35
  -1 -10  -6  572.08   17.80
   1  10   7  203.60   11.96
  -1  10  -7  192.98   12.84
   1 -10   7  202.66   13.02
   1 -10   7  194.92   14.84
  -1 -10  -7  192.54    7.87
   1  10   8  151.22   10.41
  -1  10  -8  157.20    7.63
   1 -10   8  153.02    9.23
   1 -10   8  147.23   11.82
  -1 -10  -8  161.29   10.42
  -1  10  -9 1303.50   41.79
   1  10   9 1344.47   50.47
   1 -10   9 1288.70   54.19
  -1 -10  -9 1268.22   48.47
   1 -10   9 1374.95   65.43
  -1  10 -10   88.78    8.40
   1  10  10   79.54    7.37
   1 -10  10   85.13    7.92
  -1 -10 -10   69.83    7.28
   1 -10  10   87.43    8.69
  -1  10 -11  391.20   20.14
   1  10  11  393.00   13.11
   1 -10  11  423.11   30.82
  -1 -10 -11  379.51   12.85
   1 -10  11  385.28   14.98
   1  10  12   38.44    5.82
  -1  10 -12   56.35    4.24
   1 -10  12   44.54    6.94
  -1 -10 -12   43.25    5.58
   1 -10  12   48.71   11.09
  -1  10 -13    6.75    3.50
   1  10  13    4.88    3.04
   1 -10  13    5.25    3.83
  -1 -10 -13    8.46    4.14
   1 -10  13   15.68    4.24
  -1 -10 -13    6.76    2.91
  -1  10 -14   33.85    3.81
   1 -10  14   51.02    7.77
   1 -10  14   31.74    6.61
  -1 -10 -14   50.43    7.80
   1 -10  15    3.06    4.65
  -1 -10 -15    9.19    4.70
   1  11 -14    0.83    2.71
   1 -11 -14    1.72    3.31
  -1 -11  14    4.40    5.50
  -1 -11  14   -0.59    3.00
   1  11 -13  129.12    7.44
  -1  11  13  126.80    9.81
   1 -11 -13  151.41   12.28
   1 -11 -13  100.37    6.05
  -1 -11  13  155.23   20.13
  -1 -11  13  126.74    8.06
   1  11 -12   33.78    3.63
  -1  11  12   25.20    5.20
   1 -11 -12   25.03    4.85
  -1 -11  12   15.70    6.33
  -1 -11  12   34.02    9.98
  -1  11  11  154.42   11.85
   1  11 -11  168.04   12.66
   1 -11 -11  145.81   11.38
  -1 -11  11  186.19   13.41
  -1 -11  11  165.80    9.17
   1  11 -10   46.79    6.85
  -1  11  10   43.83    4.13
   1 -11 -10   37.05    6.16
  -1 -11  10   45.79    4.78
  -1 -11  10   45.80    6.63
   1  11  -9  132.01    7.04
  -1  11   9  118.52   10.41
   1 -11  -9   94.18    9.90
  -1 -11   9  127.22    7.55
  -1 -11   9  119.10   15.33
   1  11  -8    6.81    2.23
  -1  11   8    7.19    3.40
   1 -11  -8    1.57    3.19
  -1 -11   8    5.44    2.35
  -1 -11   8    5.84    2.85
   1  11  -7   19.55    5.07
  -1  11   7   17.48    4.79
   1 -11  -7   23.81    4.64
  -1 -11   7   19.59    6.06
  -1 -11   7   21.61    3.31
   1  11  -6   17.34    3.15
  -1  11   6   29.51    4.95
   1 -11  -6   21.53    2.97
  -1 -11   6   22.24    3.64
  -1 -11   6   16.05    3.21
   1  11  -5   92.60    9.10
  -1  11   5   90.06    8.86
   1 -11  -5   84.86    8.83
  -1 -11   5  101.29    9.43
   1  11  -4  109.43    9.47
  -1  11   4  105.31    6.33
  -1 -11   4  103.07    6.43
   1 -11  -4   93.63    6.04
  -1  11   3  481.00   24.56
   1  11  -3  505.68   17.36
   1 -11  -3  503.02   17.43
  -1 -11   3  519.64   24.51
   1  11  -2   24.43    3.51
  -1  11   2   27.60    3.42
  -1 -11   2   33.03    3.58
   1 -11  -2   26.91    5.40
   1  11  -1  632.97   21.03
  -1  11   1  633.21   21.08
  -1 -11   1  647.41   21.37
   1 -11  -1  640.99   29.18
   1  11   0  121.06   10.40
  -1  11   0  121.26   10.46
   1 -11   0  125.80   10.38
  -1 -11   0  118.72    6.89
   1  11   1  627.03   27.37
  -1  11  -1  607.27   27.68
  -1 -11  -1  631.05   28.03
   1 -11   1  595.72   28.29
  -1  11  -2  100.33    9.27
   1  11   2   85.33    5.78
   1 -11   2   99.38    6.20
  -1 -11  -2   94.26    9.28
   1  11   3 1886.61   73.51
  -1  11  -3 1872.62   74.53
   1 -11   3 1916.25   63.18
  -1 -11  -3 1861.51   60.35
   1  11   4   60.64    4.65
  -1  11  -4   56.42    4.81
  -1 -11  -4   52.65    4.57
   1 -11   4   49.16    7.72
  -1  11  -5 1114.10   35.60
   1  11   5 1099.24   43.51
   1 -11   5 1126.69   37.04
  -1 -11  -5 1112.15   43.97
   1 -11   5  882.28   32.97
   1  11   6    4.32    3.08
  -1  11  -6    4.24    3.31
   1 -11   6    1.61    3.52
  -1 -11  -6    3.86    1.85
   1 -11   6    2.96    2.10
   1  11   7  245.08   10.38
  -1  11  -7  237.12   10.72
   1 -11   7  251.41   16.95
  -1 -11  -7  240.15   14.59
   1 -11   7  241.85   12.47
   1  11   8   -0.54    2.75
  -1  11  -8    3.47    2.98
   1 -11   8    1.11    3.65
  -1 -11  -8    1.63    1.73
   1 -11   8    5.32    3.12
   1  11   9  245.60   15.41
  -1  11  -9  244.83   16.41
   1 -11   9  238.19   17.11
   1 -11   9  247.72   14.16
  -1 -11  -9  232.56   10.10
  -1  11 -10   61.92    5.07
   1  11  10   59.90    7.21
   1 -11  10   54.87    8.27
  -1 -11 -10   48.78    4.55
   1 -11  10   69.27   11.03
   1  11  11    4.89    3.65
  -1  11 -11    8.92    2.67
   1 -11  11   14.21    3.92
   1 -11  11    5.96    4.31
  -1 -11 -11    6.48    3.54
   1  11  12   59.66    4.97
  -1  11 -12   68.78    8.68
   1 -11  12   79.65    8.80
   1 -11  12   69.80    9.12
  -1 -11 -12   60.27    7.53
   1  11  13   26.17    3.53
  -1  11 -13   29.11    6.17
   1 -11  13   41.34    6.79
  -1 -11 -13   20.26    5.19
  -1 -11 -13   44.65    6.80
   1 -11  13   33.54    7.03
  -1  11 -14    1.88    1.97
   1 -11  14    2.28    3.46
   1 -11  14    4.18    5.94
  -1 -11 -14    0.54    5.91
   1  12 -14    0.06    3.45
   1 -12 -14   -0.19    6.04
  -1 -12  14    7.04    4.00
  -1 -12  14    1.72    3.89
   1  12 -13   13.47    5.10
  -1  12  13   10.81    4.52
   1 -12 -13   13.66    8.24
  -1 -12  13   15.78    5.56
  -1 -12  13   11.68    3.46
   1  12 -12   18.68    4.94
  -1  12  12    8.69    2.82
   1 -12 -12   10.27    4.37
  -1 -12  12    8.20    5.45
  -1 -12  12   26.78    5.21
   1  12 -11  121.05   12.82
  -1  12  11  119.32   12.13
   1 -12 -11  142.14   11.43
  -1 -12  11  199.27   19.50
  -1 -12  11  110.25   13.76
   1  12 -10   37.94    6.99
  -1  12  10   37.26    4.29
   1 -12 -10   34.79    6.39
  -1 -12  10   30.89    4.85
  -1 -12  10   50.37   10.04
   1  12  -9  159.94    9.02
  -1  12   9  158.40   13.09
  -1 -12   9  166.57    9.68
   1 -12  -9  142.84    8.41
  -1 -12   9  177.74   12.07
   1  12  -8   76.30    8.83
  -1  12   8   66.23    8.47
   1 -12  -8   60.75    8.06
  -1 -12   8   57.55    5.79
  -1 -12   8   65.03   11.01
   1  12  -7   72.68    5.74
  -1  12   7   60.00    8.61
   1 -12  -7   63.29    8.19
  -1 -12   7   62.69    6.93
  -1 -12   7   74.68    9.18
   1  12  -6   71.42    9.50
  -1  12   6   86.20    6.04
   1 -12  -6   78.32    5.87
  -1 -12   6   73.15    9.88
  -1 -12   6   82.29   11.22
   1  12  -5  478.86   18.31
  -1  12   5  464.12   18.26
  -1 -12   5  484.71   19.09
   1 -12  -5  465.66   25.23
   1  12  -4   45.43    7.59
  -1  12   4   41.59    7.74
  -1 -12   4   51.63    7.78
   1 -12  -4   45.76    4.62
   1  12  -3  728.57   34.27
  -1  12   3  694.24   25.34
   1 -12  -3  685.51   25.28
  -1 -12   3  737.20   26.03
   1  12  -2  165.26   12.64
  -1  12   2  149.36   12.96
  -1 -12   2  143.03    8.56
   1 -12  -2  142.98    8.33
   1  12  -1   65.18    8.51
  -1  12   1   63.46    8.62
   1 -12  -1   61.39    5.43
  -1 -12   1   72.74    8.36
   1  12   0   37.32    6.49
  -1  12   0   29.07    4.21
  -1 -12   0   35.37    6.61
   1 -12   0   36.38    4.22
   1  12   1   46.20    4.72
  -1  12  -1   44.81    4.79
  -1 -12  -1   55.27    7.54
   1 -12   1   47.27    4.83
   1  12   2  168.49    8.84
  -1  12  -2  158.22    9.09
  -1 -12  -2  172.87   13.59
   1 -12   2  171.95    9.45
   1  12   3    3.60    3.32
   1  12   3    3.55    3.40
  -1  12  -3    3.45    2.17
  -1 -12  -3    3.03    3.25
   1 -12   3    0.53    3.50
   1  12   4   93.29    6.61
  -1  12  -4   87.82   10.66
   1 -12   4   98.77    6.91
  -1 -12  -4   87.50    6.28
   1  12   5  337.73   20.65
  -1  12  -5  310.91   21.29
  -1 -12  -5  334.06   13.80
   1 -12   5  347.26   22.05
   1  12   6   86.69    8.81
  -1  12  -6   63.53    6.00
   1 -12   6   67.68    6.17
  -1 -12  -6   82.67    8.82
   1 -12   6   69.68    6.40
   1  12   7  503.55   19.29
  -1  12  -7  510.26   28.01
   1 -12   7  481.41   29.01
  -1 -12  -7  490.80   19.00
   1 -12   7  521.51   31.51
   1  12   8    6.40    2.55
  -1  12  -8    6.24    2.76
   1 -12   8    7.76    3.23
   1 -12   8    8.59    4.48
  -1 -12  -8   11.26    3.92
   1  12   9  952.70   34.22
  -1  12  -9  956.08   46.81
   1 -12   9 1040.26   56.96
  -1 -12  -9  928.46   43.90
   1 -12   9  931.24   36.18
   1  12  10    7.61    3.53
  -1  12 -10    5.66    3.76
   1 -12  10    1.93    2.53
  -1 -12 -10   -1.31    3.38
   1 -12  10    5.90    3.20
   1  12  11  983.86   45.61
  -1  12 -11  962.24   48.45
   1 -12  11  919.46   37.40
  -1 -12 -11  924.59   44.03
   1 -12  11 1068.72   64.08
   1  12  12    5.25    4.17
  -1  12 -12    8.67    4.65
  -1 -12 -12    8.31    2.57
   1 -12  12   13.11    4.96
   1  12  13  296.51   19.15
  -1  12 -13  320.21   21.40
   1 -12  13  340.29   33.51
  -1 -12 -13  263.95   18.67
   1 -12  13  284.72   22.36
  -1  12 -14    4.71    2.77
   1 -12  14    6.07    4.91
  -1 -12 -14   11.21    4.84
   1 -12  14    7.10    4.87
   1  13 -13   65.06   10.23
  -1  13  13   46.91    9.29
   1 -13 -13   78.69    9.96
  -1 -13  13   58.22    7.02
  -1 -13  13   76.27   16.33
   1  13 -12   15.55    6.07
  -1  13  12   18.75    3.61
   1 -13 -12   11.87    5.48
  -1 -13  12   34.67    9.56
  -1 -13  12   19.26    6.78
   1  13 -11  172.45   15.38
  -1  13  11  162.76   14.63
   1 -13 -11  139.42   14.11
  -1 -13  11  161.10   14.37
  -1 -13  11  126.44   16.72
   1  13 -10   48.00    8.17
  -1  13  10   45.26    4.96
   1 -13 -10   32.13    4.81
  -1 -13  10   45.61    7.19
  -1 -13  10   39.23    8.75
   1  13  -9  211.23   11.80
  -1  13   9  202.07   11.43
   1 -13  -9  200.52   16.60
  -1 -13   9  208.47   18.78
  -1 -13   9  243.07   22.58
   1  13  -8    4.02    3.84
  -1  13   8    4.08    2.29
  -1 -13   8    1.20    3.04
   1 -13  -8    3.73    3.56
  -1 -13   8    1.48    3.96
   1  13  -7   20.30    3.56
  -1  13   7   15.50    3.48
   1 -13  -7   12.44    3.34
  -1 -13   7   15.09    4.13
  -1 -13   7   14.97    3.75
   1  13  -6    1.31    2.87
  -1  13   6    6.55    2.80
  -1 -13   6   -0.10    1.87
   1 -13  -6   -0.14    1.69
  -1 -13   6   -3.06    2.04
   1  13  -5  186.79   10.75
  -1  13   5  192.86   16.31
  -1 -13   5  200.98   16.86
   1 -13  -5  188.69   10.43
   1  13  -4   80.47    6.70
  -1  13   4   82.25    6.57
   1 -13  -4   73.67   10.02
  -1 -13   4   68.67    6.89
   1  13  -3   77.33    6.50
  -1  13   3   75.39   10.04
  -1 -13   3   72.31    6.69
   1 -13  -3   68.83    6.36
   1  13  -2   30.74    7.10
  -1  13   2   24.82    7.13
  -1 -13   2   36.34    6.98
   1 -13  -2   29.69    4.34
   1  13  -1    5.63    3.59
  -1  13   1    2.78    2.35
  -1 -13   1    1.91    2.25
   1 -13  -1    1.66    2.28
   1  13   0   39.15    4.92
  -1  13   0   42.89    5.16
  -1 -13   0   34.80    4.79
   1 -13   0   33.85    4.90
   1  13   1  460.49   19.28
  -1  13  -1  445.97   19.61
  -1 -13  -1  458.80   18.75
   1 -13   1  447.63   19.53
   1  13   2  395.29   24.36
  -1  13  -2  367.85   17.63
  -1 -13  -2  375.47   16.54
   1 -13   2  400.46   25.74
   1  13   3 1785.33   80.21
  -1  13  -3 1739.83   64.94
  -1 -13  -3 1738.54   62.82
   1 -13   3 1785.37   82.82
   1  13   4  189.52   10.70
  -1  13  -4  181.15   10.87
   1 -13   4  178.30   11.37
  -1 -13  -4  175.16   15.67
   1  13   5  624.79   33.35
  -1  13  -5  608.12   34.57
  -1 -13  -5  587.09   32.95
   1 -13   5  579.09   35.29
   1  13   6    3.40    3.71
  -1  13  -6   10.04    3.82
   1 -13   6    0.86    2.55
  -1 -13  -6    1.69    2.30
   1 -13   6    3.92    2.52
  -1  13  -7  166.18    9.99
   1  13   7  154.24    9.80
   1 -13   7  135.84   16.94
  -1 -13  -7  169.82   14.33
   1 -13   7  167.21   15.82
   1  13   8   13.36    3.28
  -1  13  -8   16.41    5.59
   1 -13   8   12.59    4.15
  -1 -13  -8   10.35    5.15
   1 -13   8   14.03    5.82
   1  13   9   26.62    4.20
  -1  13  -9   26.70    6.98
   1 -13   9   27.65    5.48
  -1 -13  -9   19.69    4.04
   1 -13   9   27.00    4.52
   1  13  10    1.87    2.44
  -1  13 -10    4.17    2.57
   1 -13  10    3.17    2.71
  -1 -13 -10    2.68    2.35
   1 -13  10    5.26    5.31
   1  13  11    3.02    4.13
  -1  13 -11    6.29    4.50
   1 -13  11    2.73    3.00
  -1 -13 -11    7.06    2.56
   1 -13  11    5.24    3.97
  -1  13 -12    2.70    4.23
   1  13  12    1.99    2.47
   1 -13  12    3.79    2.90
  -1 -13 -12    6.16    2.44
   1 -13  12    4.25    4.00
  -1  13 -13  176.19   10.82
   1 -13  13  131.51   17.77
  -1 -13 -13  105.84   14.59
   1 -13  13  196.74   16.34
   1  14 -12   83.60   11.03
  -1  14  12   48.96    6.75
   1 -14 -12   53.84   10.60
  -1 -14  12   89.91   10.69
  -1 -14  12   71.29   12.16
   1  14 -11  119.65   15.66
  -1  14  11  114.30   14.94
   1 -14 -11  116.80   14.45
  -1 -14  11  125.23   16.60
  -1 -14  11  176.82   13.87
   1  14 -10   14.64    4.14
  -1  14  10   14.63    6.16
   1 -14 -10   13.79    3.70
  -1 -14  10   14.01    6.75
  -1 -14  10   23.81    8.56
   1  14  -9  151.54    9.96
  -1  14   9  113.43   14.57
  -1 -14   9  150.73   19.32
   1 -14  -9   94.34   14.34
  -1 -14   9  133.84   10.30
   1  14  -8   53.07    9.39
  -1  14   8   43.34    9.16
   1 -14  -8   36.41    8.89
  -1 -14   8   44.55    6.37
  -1 -14   8   57.29    7.31
   1  14  -7   42.75    5.56
  -1  14   7   40.79    8.31
   1 -14  -7   31.50    5.18
  -1 -14   7   36.75    8.99
  -1 -14   7   54.92    9.81
  -1  14   6  100.01    8.00
   1  14  -6   86.34    8.19
  -1 -14   6   99.55    9.26
  -1 -14   6   89.67   13.08
   1 -14  -6   99.98   12.02
   1  14  -5  105.51   12.90
  -1  14   5  120.44    8.24
  -1 -14   5   90.22    8.66
   1 -14  -5   85.67    8.16
   1  14  -4  168.19   10.59
  -1  14   4  145.05   16.29
  -1 -14   4  158.64   10.97
   1 -14  -4  143.09   15.87
   1  14  -3  317.58   15.77
  -1  14   3  286.80   23.32
  -1 -14   3  320.87   24.36
   1 -14  -3  294.29   23.02
   1  14  -2  206.76   12.67
  -1  14   2  209.73   12.58
  -1 -14   2  215.74   12.63
   1 -14  -2  207.58   18.89
   1  14  -1  122.07    9.18
  -1  14   1  114.84   14.17
  -1 -14   1  126.79    9.15
   1 -14  -1  105.40   13.84
   1  14   0    4.60    2.76
  -1  14   0    5.36    4.33
  -1 -14   0    4.33    2.78
   1 -14   0   -0.37    4.36
  -1  14  -1  100.46   12.83
   1  14   1   86.97   12.10
   1 -14   1   99.49   12.77
  -1 -14  -1   83.16   12.53
   1  14   2  233.07   20.46
  -1  14  -2  238.30   21.13
   1 -14   2  255.79   21.07
  -1 -14  -2  241.82   13.49
   1  14   3   47.92    5.67
  -1  14  -3   50.84    9.24
  -1 -14  -3   38.35    5.76
   1 -14   3   42.38    6.02
   1  14   4  587.33   35.11
  -1  14  -4  560.07   36.05
   1 -14   4  556.19   25.80
  -1 -14  -4  572.79   24.51
   1  14   5   51.38    6.09
  -1  14  -5   50.61    6.27
   1 -14   5   53.07   10.04
  -1 -14  -5   44.33    9.48
   1  14   6  208.50   19.29
  -1  14  -6  218.76   13.26
   1 -14   6  250.80   21.16
  -1 -14  -6  219.33   19.31
   1 -14   6  237.88   13.76
   1  14   7  243.13   20.16
  -1  14  -7  242.35   21.12
   1 -14   7  244.39   15.14
  -1 -14  -7  231.49   13.38
   1 -14   7  246.44   21.86
   1  14   8  241.56   13.87
  -1  14  -8  265.09   14.60
   1 -14   8  249.80   22.79
  -1 -14  -8  232.75   13.71
   1 -14   8  270.84   24.70
   1  14   9  445.51   21.32
  -1  14  -9  472.67   32.25
   1 -14   9  439.05   23.06
  -1 -14  -9  458.21   29.87
   1 -14   9  485.57   25.83
   1  14  10  204.63   13.00
  -1  14 -10  235.42   20.92
   1 -14  10  224.47   14.53
  -1 -14 -10  211.85   18.92
   1 -14  10  223.18   16.91
   1  14  11  282.53   22.76
  -1  14 -11  294.03   16.40
   1 -14  11  265.82   17.34
  -1 -14 -11  287.49   22.27
   1 -14  11  308.60   31.66
   1  14  12   44.08   11.65
  -1  14 -12   92.67    7.97
   1 -14  12   96.83   17.42
  -1 -14 -12   64.51   11.37
   1 -14  12   80.62    8.58
   1  15 -11   -0.75    4.55
  -1  15  11   19.44    4.45
   1 -15 -11   17.63    6.75
  -1 -15  11   28.28    4.95
  -1 -15  11   33.87    9.94
   1  15 -10  368.95   20.11
  -1  15  10  356.75   28.83
   1 -15 -10  339.77   27.95
  -1 -15  10  360.11   21.51
  -1 -15  10  420.30   38.16
  -1  15   9  146.07   18.30
   1 -15  -9  113.42   17.62
  -1 -15   9  168.90   12.95
  -1 -15   9  196.33   15.13
   1  15  -8  250.35   15.12
  -1  15   8  227.52   14.91
   1 -15  -8  230.53   14.36
  -1 -15   8  249.91   24.12
  -1 -15   8  255.29   17.96
   1  15  -7    1.43    6.82
  -1  15   7   20.01    4.24
   1 -15  -7   13.38    4.08
  -1 -15   7   15.39    7.78
  -1 -15   7   18.29    4.44
   1  15  -6   11.45    3.66
  -1  15   6    4.49    5.56
   1 -15  -6   12.01    5.49
  -1 -15   6    7.33    4.04
  -1 -15   6    6.86    3.74
   1  15  -5   22.70    4.95
  -1  15   5   18.23    4.83
   1 -15  -5   25.47    7.46
  -1 -15   5   28.60    7.89
   1  15  -4  141.65   15.37
  -1  15   4  111.45   15.24
  -1 -15   4  145.42   15.75
   1 -15  -4   94.71    9.76
   1  15  -3   32.84    8.23
  -1  15   3   22.59    5.15
  -1 -15   3   34.08    5.42
   1 -15  -3   24.62    5.26
   1  15  -2  582.52   37.36
  -1  15   2  540.26   37.41
  -1 -15   2  570.62   37.82
   1 -15  -2  529.21   36.96
   1  15  -1   74.67   13.47
  -1  15   1   80.62   13.54
  -1 -15   1   82.73   13.60
   1 -15  -1  107.34   13.28
   1  15   0  670.44   43.65
  -1  15   0  696.46   31.20
   1 -15   0  708.05   43.71
  -1 -15   0  724.09   43.94
   1  15   1  381.29   29.88
  -1  15  -1  389.67   20.61
  -1 -15  -1  403.79   30.34
   1 -15   1  380.16   21.22
   1  15   2  439.47   22.14
  -1  15  -2  430.12   22.26
   1 -15   2  437.02   22.56
  -1 -15  -2  444.69   32.00
   1  15   3  408.77   20.79
  -1  15  -3  387.50   20.56
  -1 -15  -3  396.44   30.01
   1 -15   3  386.13   21.15
   1  15   4  390.37   29.19
  -1  15  -4  370.76   29.13
  -1 -15  -4  380.17   29.08
   1 -15   4  363.37   30.62
   1  15   5  357.03   19.02
  -1  15  -5  370.71   28.89
  -1 -15  -5  361.93   19.16
   1 -15   5  357.46   20.20
   1  15   6   12.81    5.96
  -1  15  -6    9.99    3.88
   1 -15   6    5.86    6.30
  -1 -15  -6   13.26    5.84
   1 -15   6   10.19    6.30
   1  15   7    2.39    4.34
  -1  15  -7    4.86    2.85
   1 -15   7    2.81    2.97
  -1 -15  -7    0.62    2.70
   1 -15   7    1.91    3.04
   1  15   8    8.59    3.46
  -1  15  -8    3.18    5.78
   1 -15   8   12.63    6.54
  -1 -15  -8    8.65    5.45
   1 -15   8    6.16    6.08
   1  15   9    5.53    3.04
  -1  15  -9    5.14    3.21
   1 -15   9   -0.38    5.97
   1 -15   9    3.19    5.32
  -1 -15  -9    3.37    2.97
  -1  15 -10    0.09    2.72
   1  15  10    0.87    2.59
   1 -15  10    4.70    2.89
  -1 -15 -10    0.71    4.01
   1 -15  10    1.06    3.38
   1  15  11    4.65    3.34
  -1  15 -11    6.21    5.60
   1 -15  11   11.46    4.62
  -1 -15 -11    5.80    5.24
   1 -15  11    5.14    3.82
  -1  16  10  160.31   12.79
   1 -16 -10  128.06   19.13
  -1 -16  10  153.83   21.92
  -1 -16  10  187.47   16.92
   1  16  -9    6.04   17.27
  -1  16   9  127.39   10.94
   1 -16  -9  109.63   16.20
  -1 -16   9  118.20   18.10
  -1 -16   9  149.84   13.25
  -1  16   8  274.11   17.69
   1  16  -8  280.51   18.05
  -1 -16   8  275.18   19.03
  -1 -16   8  326.49   32.46
   1 -16  -8  278.46   17.57
   1 -16  -7  176.90   20.32
  -1 -16   7  199.58   24.03
  -1 -16   7  184.23   14.72
   1  16  -6  297.22   27.54
  -1  16   6  274.19   17.73
   1 -16  -6  270.19   17.55
  -1 -16   6  324.47   20.14
  -1 -16   6  290.41   28.78
   1  16  -5  247.60   17.01
  -1  16   5  253.07   25.25
  -1 -16   5  248.02   17.15
   1 -16  -5  243.95   24.73
   1  16  -4  981.57   44.69
  -1  16   4  924.85   44.16
  -1 -16   4  963.52   44.68
   1 -16  -4  923.00   59.34
   1  16  -3  384.78   21.87
  -1  16   3  369.13   32.34
  -1 -16   3  402.28   33.51
   1 -16  -3  382.31   22.23
   1  16  -2  514.73   38.32
  -1  16   2  478.42   25.66
  -1 -16   2  488.29   26.31
   1 -16  -2  483.82   26.03
   1  16  -1  279.50   17.59
  -1  16   1  268.62   17.24
  -1 -16   1  268.62   17.93
   1 -16  -1  267.35   17.61
   1  16   0    6.25    3.38
  -1  16   0    0.08    3.28
  -1 -16   0    7.77    3.39
   1 -16   0    2.65    3.43
   1  16   1    0.13    2.80
  -1  16  -1    0.24    4.37
  -1 -16  -1    4.51    2.80
   1 -16   1   -0.44    2.85
   1  16   2   40.13    6.51
  -1  16  -2   40.56   10.16
   1 -16   2   39.88    6.71
  -1 -16  -2   36.07    6.56
   1  16   3   22.37    8.28
  -1  16  -3   25.12    5.40
   1 -16   3   17.86    8.90
  -1 -16  -3   24.16    5.37
   1  16   4    5.14    3.56
  -1  16  -4    7.42    3.75
  -1 -16  -4    6.33    5.66
   1 -16   4    6.75    3.91
   1  16   5  199.53   22.27
  -1  16  -5  207.25   15.24
  -1 -16  -5  221.06   22.42
   1 -16   5  221.63   15.66
   1  16   6   76.12    8.34
  -1  16  -6   70.15   13.72
   1 -16   6   71.78   14.02
  -1 -16  -6   68.68    8.31
   1 -16   6   76.13   13.58
   1  16   7    6.06    6.68
  -1  16  -7   14.43    4.46
   1 -16   7    9.35    4.61
  -1 -16  -7   15.97    6.68
   1 -16   7   13.51    4.74
   1  16   8  278.05   26.38
  -1  16  -8  288.03   18.60
   1 -16   8  286.56   20.64
  -1 -16  -8  287.55   17.60
   1 -16   8  265.64   28.86
   1  16   9   18.69    5.41
  -1  16  -9   31.64    8.91
   1 -16   9   30.02   10.23
  -1 -16  -9   19.50    8.33
   1 -16   9   28.80    9.37
   1  16  10  153.88   12.20
  -1  16 -10  142.91   19.42
   1 -16  10  141.68   15.02
  -1 -16 -10  118.86   18.07
   1 -16  10  136.12   13.18
  -1  17   8  155.92   22.04
   1 -17  -8  153.39   21.70
  -1 -17   8  170.89   23.33
  -1 -17   8  190.01   25.84
   1  17  -7    6.57    4.36
  -1  17   7    0.01    4.28
   1 -17  -7   12.53    4.25
  -1 -17   7   19.67    7.26
  -1 -17   7   17.02    7.78
   1  17  -6   45.35   11.42
  -1  17   6    0.08   11.49
   1 -17  -6   51.37   11.11
  -1 -17   6   48.51    8.19
  -1 -17   6   42.55    7.60
   1  17  -5  123.55   17.85
  -1  17   5  104.20   11.25
  -1 -17   5  102.76   11.86
   1 -17  -5  105.89   11.11
   1  17  -4  180.24   15.19
  -1  17   4  194.16   22.82
  -1 -17   4  178.17   24.00
   1 -17  -4  179.96   22.52
   1  17  -3   26.95    5.99
  -1  17   3   20.31    5.96
  -1 -17   3   26.64    6.28
   1 -17  -3   24.78    9.41
   1  17  -2  225.73   17.96
  -1  17   2  241.03   17.98
   1 -17  -2  248.86   26.81
  -1 -17   2  267.02   18.63
   1  17  -1    0.75    3.42
  -1  17   1    0.00    5.36
  -1 -17   1    5.19    5.37
   1 -17  -1    6.69    5.40
   1  17   0  448.61   26.31
  -1  17   0  436.26   38.34
  -1 -17   0  459.31   39.01
   1 -17   0  434.39   39.06
   1  17   1   18.44    9.12
  -1  17  -1   22.47    9.26
  -1 -17  -1   28.66    9.06
   1 -17   1   17.38    9.21
   1  17   2  656.45   47.65
  -1  17  -2  597.40   48.55
  -1 -17  -2  650.70   48.07
   1 -17   2  636.93   49.72
   1  17   3   55.16    7.92
  -1  17  -3   48.47   13.01
  -1 -17  -3   50.52   12.74
   1 -17   3   54.02    8.54
   1  17   4  424.41   24.42
  -1  17  -4  424.74   37.32
   1 -17   4  427.83   26.57
  -1 -17  -4  425.38   24.75
   1  17   5    0.68    5.41
  -1  17  -5    2.33    5.66
  -1 -17  -5    3.22    3.48
   1 -17   5    8.19    5.80
   1  17   6  159.08   13.48
  -1  17  -6  139.64   13.83
   1 -17   6  174.19   21.73
  -1 -17  -6  148.57   20.47
   1 -17   6  155.95   14.30
   1  17   7    8.76    4.17
  -1  17  -7    7.65    6.82
   1 -17   7    4.12    4.57
  -1 -17  -7    9.24    4.13
   1 -17   7   10.13    7.23
   1  17   8    1.87    7.93
  -1  17  -8   19.34    8.37
   1 -17   8   16.66    5.50
  -1 -17  -8   14.79    7.86
   1 -17   8   18.98    5.81
   1  18  -7    2.03    6.13
  -1  18   7    0.25    5.99
   1 -18  -7    0.18    3.79
  -1 -18   7    6.02    6.67
  -1 -18   7    7.53    4.09
   1  18  -6  475.81   30.30
  -1  18   6  453.87   29.95
   1 -18  -6  501.21   43.46
  -1 -18   6  523.03   32.66
  -1 -18   6  485.83   46.29
   1  18  -5   25.71    7.10
  -1  18   5   33.67   11.11
  -1 -18   5   37.96   11.91
   1 -18  -5   32.32   11.07
   1  18  -4  458.36   41.49
  -1  18   4  450.38   28.06
  -1 -18   4  473.27   29.77
   1 -18  -4  414.97   28.25
   1  18  -3   20.11   11.03
  -1  18   3   27.01   11.27
  -1 -18   3   35.00   11.65
   1 -18  -3   33.93    7.09
   1  18  -2  586.56   49.14
  -1  18   2  578.05   49.59
  -1 -18   2  603.01   50.88
   1 -18  -2  574.63   33.78
   1  18  -1   21.77    8.82
  -1  18   1   16.96    5.50
  -1 -18   1   13.71    5.69
   1 -18  -1   10.33    5.56
   1  18   0  207.69   26.32
  -1  18   0  222.69   17.74
  -1 -18   0  214.16   18.24
   1 -18   0  209.48   18.20
   1  18   1  220.99   26.56
  -1  18  -1  213.88   18.19
  -1 -18  -1  214.85   17.75
   1 -18   1  210.49   18.51
   1  18   2    2.03    3.24
  -1  18  -2   -4.61    3.42
  -1 -18  -2   -3.40    3.33
   1 -18   2   -0.59    3.57
   1  18   3   69.23    9.76
  -1  18  -3   73.32   10.15
   1 -18   3   66.28   10.30
  -1 -18  -3   65.22   15.66
   1  18   4    2.48    4.89
  -1  18  -4   -1.47    3.13
  -1 -18  -4    2.29    4.80
   1 -18   4    2.65    5.06
   1  18   5   -4.52    3.56
  -1  18  -5   -2.56    3.74
   1 -18   5   -2.88    3.85
  -1 -18  -5   -2.46    5.65
   1 -18   5   -0.12    3.71
  -1  18  -6    7.76    8.29
   1  18   6   10.21    8.07
   1 -18   6   10.14    8.42
  -1 -18  -6   14.45    5.13
   1 -18   6   13.52    5.51
   1  18   7    5.52    4.45
  -1  18  -7    6.12    4.66
   1 -18   7   11.11    4.83
  -1 -18  -7    7.63    7.14
   1 -18   7    8.78    7.74
   1  19  -4   18.82    6.25
  -1  19   4   19.80    9.78
  -1 -19   4   14.97   10.06
   1 -19  -4   11.10    9.66
   1  19  -3    1.97    3.80
  -1  19   3    0.86    3.82
  -1 -19   3    1.64    3.96
   1 -19  -3    6.87    6.06
   1  19  -2   28.11    7.65
  -1  19   2   34.15    7.70
  -1 -19   2   35.12    7.99
   1 -19  -2   29.18    7.79
   1  19  -1    0.54    4.26
  -1  19   1    4.29    6.80
  -1 -19   1    5.04    4.45
   1 -19  -1    6.52    4.35
   1  19   0  106.41   12.82
  -1  19   0   67.96   20.15
  -1 -19   0  109.09   13.12
   1 -19   0  100.02   13.17
   1  19   1   35.35    7.53
  -1  19  -1   28.40   12.44
  -1 -19  -1   29.94    7.68
   1 -19   1   26.14    7.88
   1  19   2  310.97   36.12
  -1  19  -2  329.30   36.27
  -1 -19  -2  310.63   24.22
   1 -19   2  291.25   36.63
   1  19   3   56.64   14.07
  -1  19  -3   21.27   14.71
  -1 -19  -3   53.46    9.34
   1 -19   3   49.00   15.18
   1  19   4  217.95   18.59
  -1  19  -4  189.46   28.99
   1 -19   4  210.50   19.76
  -1 -19  -4  199.80   18.68
   2   0 -16  142.21   13.46
   2   0 -15    2.20    3.11
   2   0 -13    0.78    2.31
   2   0 -12 1786.25   83.48
   2   0 -11    3.86    2.29
   2   0 -10 1995.74   76.07
  -2   0  10 1802.07   59.68
   2   0  -9    0.09    1.42
  -2   0   9    0.28    2.22
  -2   0   9    0.63    0.31
  -2   0   9    1.04    0.32
   2   0  -8 2782.50   82.03
  -2   0   8 2372.52   50.26
  -2   0   8 2611.31   78.55
  -2   0   8 2684.70   58.65
   2   0  -7   -0.92    1.67
  -2   0   7    0.72    0.66
  -2   0   7    0.40    1.05
  -2   0   7    0.43    0.55
   2   0  -6 2151.62   63.31
  -2   0   6 2072.88   44.11
  -2   0   6 2126.14   62.80
  -2   0   6 2202.55   47.62
   2   0  -5    1.22    1.27
  -2   0   5    0.43    0.44
  -2   0   5    1.82    0.80
  -2   0   5    0.85    0.64
   2   0  -4   60.46    3.22
  -2   0   4   60.19    2.07
  -2   0   4   57.09    2.02
   2   0  -3   -0.77    0.77
  -2   0   3    2.07    0.69
  -2   0   3   -0.27    0.49
   2   0  -2 3227.92   72.59
  -2   0   2 3152.25   71.54
  -2   0   2 3272.31   82.59
   2   0  -1    1.57    0.39
  -2   0   1    0.49    0.38
  -2   0  -2   21.97    1.02
  -2   0  -3   -0.16    0.49
  -2   0  -3    1.00    0.40
  -2   0  -4  131.25    2.86
  -2   0  -4  133.06    3.66
  -2   0  -4  133.46    3.73
  -2   0  -5    1.36    0.78
  -2   0  -5    0.63    0.82
  -2   0  -5    1.41    1.16
  -2   0  -6 2630.23   64.87
  -2   0  -6 2736.11   67.32
  -2   0  -6 2695.26   80.36
  -2   0  -7    0.38    0.44
  -2   0  -7   -1.01    0.89
  -2   0  -7    0.06    0.64
  -2   0  -8  904.09   30.07
  -2   0  -8  897.76   17.90
  -2   0  -8  936.28   18.62
  -2   0  -9    1.34    1.87
  -2   0  -9   -0.29    0.62
  -2   0 -10  131.46    3.18
  -2   0 -10  134.20    6.74
  -2   0 -10  120.17    2.94
  -2   0 -11    5.00    2.71
  -2   0 -11    0.46    0.64
  -2   0 -11    0.83    0.48
  -2   0 -12  180.11   10.46
  -2   0 -13   -3.17    4.25
  -2   0 -14   10.23    3.88
  -2   0 -15    3.70    3.26
  -2   0 -17    5.84    4.38
   2   1 -17   -1.52    3.44
   2  -1 -17    3.81    3.44
   2   1 -16  132.35   20.39
   2  -1 -16  134.35   12.72
   2   1 -15    5.78    3.71
   2  -1 -14   65.04    7.72
   2   1 -13    4.44    2.98
   2  -1 -13    4.85    4.77
   2   1 -12  223.83   12.33
   2  -1 -12  230.71   12.41
  -2  -1  12  222.27   12.25
   2   1 -11   64.71    8.70
   2  -1 -11   72.77    8.69
  -2  -1  11   56.32    5.42
   2   1 -10   88.57    6.11
   2  -1 -10   98.06    6.04
  -2  -1  10  103.25    9.30
   2   1  -9    7.60    2.01
  -2   1   9    6.64    0.40
  -2   1   9    6.63    0.39
   2  -1  -9   10.06    3.12
  -2  -1   9    6.63    3.20
  -2  -1   9    6.54    0.76
  -2  -1   9    8.48    0.84
   2   1  -8 2081.07   60.88
  -2   1   8 2092.65   43.03
  -2   1   8 2091.25   42.41
  -2  -1   8 2059.93   60.35
  -2  -1   8 2100.89   45.31
   2  -1  -8 2169.85   61.69
  -2  -1   8 1988.75   42.29
  -2   1   7    5.55    0.99
   2   1  -7    4.92    1.60
  -2   1   7    7.21    0.73
   2  -1  -7    5.83    2.44
  -2  -1   7    6.41    0.83
  -2  -1   7    3.71    1.53
   2   1  -6 6314.63  229.52
  -2   1   6 6196.45  196.03
  -2   1   6 6457.99  204.39
  -2  -1   6 6393.82  232.36
  -2  -1   6 6162.75  197.46
   2  -1  -6 6597.07  235.68
   2   1  -5  645.53   17.66
  -2   1   5  634.20   10.00
   2  -1  -5  673.88   17.68
  -2  -1   5  658.74   17.85
  -2  -1   5  643.59   11.79
   2   1  -4 2897.58   78.99
  -2   1   4 3006.47   72.42
   2   1  -4 2883.39   69.69
   2  -1  -4 2909.86   78.06
  -2  -1   4 2882.93   69.79
  -2  -1   4 2816.60   71.51
   2   1  -3  946.41   18.48
   2   1  -3  927.43   16.75
  -2   1   3 1010.42   19.87
   2  -1  -3  933.44   16.24
  -2  -1   3  957.84   18.85
  -2  -1   3  932.96   16.85
  -2   1   2 2109.52   45.38
   2   1  -2 2138.16   45.34
   2   1  -2 2261.02   48.25
  -2  -1   2 2076.24   44.52
   2  -1  -2 2193.08   45.03
  -2  -1   2 2222.69   44.38
   2   1  -1   43.99    1.59
  -2   1   1   42.73    2.58
   2  -1  -1   40.16    0.94
  -2  -1   1   46.16    1.47
  -2  -1   1   41.34    2.49
   2   1   0 8141.57  289.04
  -2   1   0 8257.68  294.34
  -2  -1   0 7485.28  261.02
   2   1   1 3614.94   91.26
  -2   1  -1 3704.99   93.95
  -2   1  -1 3657.96   77.22
   2  -1   1 3439.29   72.58
  -2  -1  -1 3583.96   95.99
   2   1   2  366.50    6.43
  -2   1  -2  373.76    5.53
  -2   1  -2  393.12    8.77
   2  -1   2  360.75    4.55
  -2  -1  -2  373.50    8.23
  -2   1  -3 1107.85   18.87
  -2   1  -3 1156.72   23.50
   2  -1   3 1085.88   21.11
  -2  -1  -3 1092.58   19.44
  -2   1  -4   88.26    3.28
  -2   1  -4   91.02    3.04
  -2  -1  -4   87.62    2.83
  -2  -1  -4   84.98    2.30
   2  -1   4   87.23    3.44
  -2   1  -5    3.24    1.02
  -2   1  -5    3.91    1.38
  -2  -1  -5    3.09    1.42
  -2  -1  -5    3.99    0.93
   2  -1   5    3.07    0.90
  -2   1  -6    1.92    1.44
  -2   1  -6    0.58    0.85
   2  -1   6    1.89    1.41
  -2  -1  -6    2.05    1.44
  -2  -1  -6    2.05    0.78
  -2  -1  -6    0.66    0.53
  -2   1  -7  146.40    7.44
  -2   1  -7  147.89    4.06
   2  -1   7  140.76    4.87
  -2  -1  -7  135.93    3.60
  -2  -1  -7  142.29    3.87
  -2  -1  -7  151.14    7.48
  -2   1  -8   12.99    1.93
  -2   1  -8   11.46    1.30
  -2   1  -8   11.37    1.30
  -2  -1  -8   15.38    3.11
   2  -1   8   10.58    2.97
  -2  -1  -8   12.29    1.26
  -2  -1  -8   13.26    1.51
  -2   1  -9  106.75    3.27
  -2   1  -9  106.82    8.23
  -2   1  -9  101.42    3.13
  -2  -1  -9  107.74    2.88
   2  -1   9  109.17    5.29
  -2  -1  -9  110.84    3.07
  -2  -1  -9  112.09    8.48
  -2   1 -10  371.62    7.58
  -2   1 -10  387.81   18.95
  -2   1 -10  336.70    7.10
  -2  -1 -10  380.78   13.23
  -2  -1 -10  359.22    6.52
  -2  -1 -10  367.16    6.88
  -2   1 -11   26.67    1.31
  -2   1 -11   28.98    1.36
  -2   1 -11   28.38    3.80
  -2  -1 -11   27.69    1.09
  -2  -1 -11   26.46    3.79
  -2  -1 -11   28.29    1.38
  -2   1 -12  874.69   43.41
  -2  -1 -12  846.80   43.21
  -2   1 -13   57.53    6.45
  -2  -1 -13   60.32    6.50
  -2   1 -14  473.41   33.32
  -2  -1 -14  471.15   23.19
  -2   1 -15    0.38    2.68
  -2  -1 -15    2.48    4.42
  -2  -1 -16   47.20    7.90
  -2   1 -17   21.71    6.68
  -2  -1 -17   24.65    6.53
   2   2 -17   62.71   10.17
   2  -2 -17   63.99   10.12
   2  -2 -16    0.74    3.02
   2   2 -15  199.24   15.20
   2   2 -14  426.82   22.21
   2  -2 -14  445.42   22.60
  -2  -2  14  415.74   22.36
   2   2 -13  154.91   16.73
   2  -2 -13  141.84   16.57
  -2  -2  13  148.78   10.40
   2   2 -12  513.94   21.87
   2  -2 -12  526.07   31.02
  -2  -2  12  517.91   31.10
   2   2 -11  138.60    8.41
   2  -2 -11  146.34    8.41
  -2  -2  11  135.61   12.68
   2   2 -10  256.99   10.63
   2  -2 -10  268.44   15.48
  -2  -2  10  242.49    4.07
  -2  -2  10  255.46   10.17
  -2  -2  10  232.82    3.81
   2   2  -9  281.63   10.17
  -2   2   9  253.28    4.23
   2  -2  -9  282.09   14.34
  -2  -2   9  270.38    5.03
  -2  -2   9  270.19   10.18
   2   2  -8  532.23   15.35
  -2   2   8  506.53    8.37
  -2   2   8  505.12    9.38
  -2  -2   8  510.98    9.49
  -2  -2   8  521.24   15.37
   2  -2  -8  565.85   15.44
   2   2  -7 1458.88   45.18
  -2   2   7 1414.05   28.04
   2   2  -7 1388.52   28.40
   2  -2  -7 1400.01   36.10
  -2  -2   7 1444.54   45.93
  -2  -2   7 1384.94   28.80
   2   2  -6  888.92   21.29
   2   2  -6  895.96   17.39
  -2   2   6  912.42   17.42
  -2  -2   6  911.94   18.17
   2  -2  -6  862.12   20.26
  -2  -2   6  931.73   27.54
  -2   2   5  603.37   11.70
   2   2  -5  596.33   17.11
   2   2  -5  597.84   11.75
  -2  -2   5  600.09   11.85
   2  -2  -5  587.26   12.33
  -2  -2   5  584.20   13.05
   2   2  -4   27.32    1.61
  -2   2   4   25.94    1.73
   2   2  -4   27.33    1.81
   2  -2  -4   27.21    1.12
  -2  -2   4   26.71    1.63
   2  -2  -4   26.90    1.43
  -2  -2   4   27.91    1.79
  -2   2   3  430.96    9.22
   2   2  -3  405.53    6.91
   2   2  -3  427.24    7.72
   2  -2  -3  393.41    6.65
  -2  -2   3  402.33    6.91
  -2  -2   3  413.57    7.50
   2  -2  -3  426.78    9.15
   2   2  -2 1024.44   21.77
  -2   2   2  984.54   18.19
   2  -2  -2 1019.11   18.45
  -2  -2   2  987.39   18.22
  -2  -2   2 1024.86   20.53
   2   2  -1 1623.42   36.34
  -2   2   1 1595.53   36.38
  -2  -2   1 1593.50   31.89
   2  -2  -1 1464.94   30.60
   2   2   0 8051.43  285.03
  -2   2   0 8297.85  303.88
   2  -2   0 8056.94  287.84
  -2  -2   0 7954.51  290.28
   2   2   1  824.40   18.06
  -2   2  -1  821.06   18.25
   2  -2   1  793.44   11.27
   2  -2   1  819.79   15.28
  -2  -2  -1  812.36   17.76
   2   2   2  319.89    7.99
  -2   2  -2  333.56    6.09
   2  -2   2  317.71    5.50
  -2  -2  -2  314.78    7.78
   2  -2   2  334.43    8.55
   2   2   3 2067.52   49.26
  -2   2  -3 2184.91   51.62
  -2   2  -3 2116.21   46.27
  -2  -2  -3 2130.87   49.58
   2  -2   3 2080.76   47.35
   2  -2   3 2064.06   46.52
   2   2   4 2677.42   68.06
  -2   2  -4 2663.24   64.17
  -2   2  -4 2841.20   71.21
   2  -2   4 2697.52   71.00
   2  -2   4 2694.02   70.88
  -2  -2  -4 2641.46   61.85
   2   2   5 1615.17   36.37
  -2   2  -5 1620.73   36.72
  -2   2  -5 1678.70   38.28
   2  -2   5 1644.35   39.09
  -2  -2  -5 1619.28   32.32
   2  -2   5 1555.38   36.06
  -2   2  -6 4595.21  152.64
  -2   2  -6 4544.46  131.36
  -2  -2  -6 4449.20  140.43
   2  -2   6 4435.38  131.03
   2  -2   6 4272.66  137.18
  -2  -2  -6 4293.16  119.95
  -2   2  -7   75.19    3.64
  -2   2  -7   76.95    3.21
  -2  -2  -7   80.28    2.76
  -2  -2  -7   90.47    5.74
   2  -2   7   76.32    3.64
  -2   2  -8  812.18   21.85
  -2   2  -8  836.11   18.43
  -2  -2  -8  817.71   16.28
  -2  -2  -8  832.82   28.30
   2  -2   8  805.85   28.03
  -2   2  -9   17.98    1.55
  -2   2  -9   16.68    3.76
   2  -2   9   15.82    3.78
  -2  -2  -9   15.32    1.30
  -2  -2  -9   16.96    3.87
  -2  -2  -9   13.55    1.37
  -2   2 -10    8.11    1.21
  -2   2 -10   10.92    3.56
  -2   2 -10    8.42    1.64
  -2  -2 -10   11.06    3.75
   2  -2  10    8.60    2.29
  -2  -2 -10    7.89    1.06
  -2  -2 -10    8.00    1.34
  -2   2 -11    3.55    0.93
  -2   2 -11    2.95    0.92
  -2   2 -11    3.66    2.14
  -2  -2 -11    1.47    3.51
   2  -2  11    3.47    2.16
  -2  -2 -11    3.37    0.87
  -2  -2 -11    3.92    0.67
  -2   2 -12   69.37    2.56
  -2   2 -12   78.25    6.34
  -2   2 -12   66.48    1.99
  -2  -2 -12   82.56    6.61
  -2   2 -13  112.85   14.63
  -2  -2 -13  123.34    9.44
  -2   2 -14   43.09    6.33
  -2  -2 -14   46.47    6.55
  -2   2 -15  178.05   13.77
  -2  -2 -15  183.06   21.51
  -2   2 -16    9.86    6.40
  -2  -2 -16    4.52    4.25
  -2   2 -17   51.90    9.06
  -2  -2 -17   50.84    9.39
   2   3 -17   80.03   11.27
   2  -3 -17   77.58   11.43
   2   3 -16   65.86   14.52
   2  -3 -16   57.02    9.11
   2   3 -15   66.36    8.36
   2  -3 -15   43.34   13.07
  -2  -3  15   56.68   13.05
   2   3 -14   62.64    8.06
   2  -3 -14   68.59    7.79
  -2  -3  14   60.03    7.92
   2   3 -13    3.17    2.56
   2  -3 -13    3.07    2.48
  -2  -3  13   -1.02    2.54
   2   3 -12   66.22   10.36
   2  -3 -12   72.12   10.33
  -2  -3  12   66.61    6.51
   2   3 -11    4.48    3.59
   2  -3 -11    2.94    3.56
  -2  -3  11    2.76    2.21
  -2  -3  11    3.20    0.69
  -2   3  10   24.89    0.96
   2   3 -10   26.72    5.45
  -2   3  10   22.81    0.91
  -2  -3  10   23.10    1.55
   2  -3 -10   25.46    3.34
  -2  -3  10   23.43    3.42
   2   3  -9  159.75    7.43
  -2   3   9  151.70    4.15
   2   3  -9  164.23    4.10
   2  -3  -9  166.99    7.26
  -2  -3   9  169.43    5.46
  -2  -3   9  159.53    7.70
   2   3  -8  337.79    7.38
   2   3  -8  343.01   11.03
  -2   3   8  324.97    7.75
   2  -3  -8  333.19   10.47
  -2  -3   8  321.43    7.53
  -2  -3   8  340.82   11.11
  -2   3   7  704.19   14.04
   2   3  -7  717.57   14.87
   2   3  -7  721.92   24.65
   2  -3  -7  675.45   13.84
   2  -3  -7  706.31   17.73
  -2  -3   7  707.33   24.85
  -2  -3   7  718.38   15.33
   2   3  -6  757.77   23.38
  -2   3   6  730.47   15.27
   2   3  -6  753.97   15.77
   2  -3  -6  729.11   15.35
  -2  -3   6  729.36   17.98
   2  -3  -6  727.13   16.98
  -2  -3   6  742.64   16.00
   2   3  -5  486.02   10.60
   2   3  -5  496.46   14.74
  -2   3   5  462.15    8.20
   2  -3  -5  458.18    8.13
   2  -3  -5  478.59   13.48
  -2  -3   5  474.07   14.55
  -2  -3   5  472.23   10.76
  -2   3   4  444.27    9.92
   2   3  -4  399.34    7.39
  -2  -3   4  398.51    7.44
  -2  -3   4  426.48    8.98
   2  -3  -4  422.62    9.66
   2   3  -3  429.43   10.06
  -2   3   3  425.50   10.03
  -2  -3   3  418.84    8.17
   2  -3  -3  418.90    7.54
  -2  -3   3  412.64    7.73
   2   3  -2 6639.00  219.38
  -2   3   2 6845.75  227.40
   2  -3  -2 6417.30  214.70
  -2  -3   2 6479.04  215.09
   2   3  -113959.45  647.91
  -2   3   114464.66  687.52
   2  -3  -114454.98  671.82
  -2  -3   113951.78  649.58
   2   3   0  552.87   13.70
  -2   3   0  569.43   14.07
  -2  -3   0  557.14   13.81
   2  -3   0  563.27   14.31
   2   3   1 1811.08   39.46
  -2   3  -1 1859.33   45.94
  -2  -3  -1 1831.12   39.89
   2  -3   1 1865.91   41.14
   2   3   2  921.34   17.62
  -2   3  -2  968.24   22.27
   2  -3   2  921.83   18.21
  -2  -3  -2  892.71   17.23
   2  -3   2  906.69   14.81
   2   3   3   15.69    1.16
  -2   3  -3   18.29    1.23
   2  -3   3   15.40    1.24
  -2  -3  -3   17.88    1.82
   2  -3   3   14.64    1.01
   2   3   4  726.84   13.64
  -2   3  -4  712.00   13.48
  -2   3  -4  745.41   14.13
   2  -3   4  720.47   17.81
  -2  -3  -4  739.55   13.54
   2  -3   4  698.78   14.08
   2   3   5  221.43    6.42
  -2   3  -5  228.07    7.71
  -2   3  -5  218.99    4.73
   2  -3   5  212.61    5.57
  -2  -3  -5  221.82    6.01
   2   3   6  355.42    8.89
  -2   3  -6  354.95    7.14
  -2   3  -6  350.53   12.12
  -2  -3  -6  367.85    8.62
   2  -3   6  369.36   12.71
   2  -3   6  355.62   10.16
   2   3   7   28.79    1.96
  -2   3  -7   20.41    2.22
  -2   3  -7   26.87    2.14
  -2  -3  -7   29.28    3.68
  -2  -3  -7   24.17    1.89
   2  -3   7   23.66    1.50
   2  -3   7   17.29    3.58
  -2   3  -8   83.16    3.76
  -2   3  -8   90.85    6.74
  -2  -3  -8   89.64    3.25
   2  -3   8   86.98    6.81
   2  -3   8   76.25    3.91
  -2  -3  -8   90.79    4.53
  -2   3  -9  764.39   30.23
  -2   3  -9  782.69   18.96
   2  -3   9  751.70   30.37
  -2  -3  -9  794.01   23.55
  -2  -3  -9  793.48   16.62
  -2   3 -10  708.20   16.85
  -2   3 -10  729.54   32.00
  -2  -3 -10  724.99   14.85
  -2  -3 -10  742.24   24.28
   2  -3  10  718.07   32.03
  -2  -3 -10  722.52   15.03
  -2   3 -11  613.34   14.56
  -2   3 -11  677.40   31.81
  -2  -3 -11  683.86   23.54
  -2  -3 -11  620.43   11.81
   2  -3  11  647.36   32.23
  -2   3 -12  685.08   14.64
  -2   3 -12  806.71   39.29
  -2   3 -12  705.56   15.22
  -2  -3 -12  823.96   29.97
   2  -3  12  789.55   28.59
  -2   3 -13  591.73   25.75
   2  -3  13  582.47   26.52
  -2  -3 -13  636.04   27.45
  -2   3 -14  285.88   16.77
  -2  -3 -14  300.67   25.75
  -2   3 -15   92.25   14.62
  -2  -3 -15   76.32   15.63
  -2   3 -16  116.24   19.41
  -2  -3 -16  123.91   12.77
  -2   3 -17   37.84    8.20
  -2  -3 -17   40.67    8.58
   2   4 -17    4.72    4.38
   2  -4 -17    4.41    4.33
  -2  -4  17    3.49    4.38
   2   4 -16    7.88    7.72
   2  -4 -16   24.61    7.85
  -2  -4  16   -1.73    7.71
   2   4 -15   35.80   10.25
   2  -4 -15   28.47   10.12
  -2  -4  15   26.31    9.91
   2   4 -14   70.86    8.25
   2  -4 -14   73.45    8.14
  -2  -4  14   67.77    8.41
   2   4 -13  283.68   16.31
   2  -4 -13  301.23   16.16
  -2  -4  13  284.90   16.36
   2   4 -12  244.69   12.91
   2  -4 -12  225.45   12.66
  -2  -4  12  235.69   12.54
  -2  -4  12  221.89    6.33
   2   4 -11  253.51   12.05
   2   4 -11  231.84    5.71
   2  -4 -11  250.98   17.32
  -2  -4  11  242.97   11.94
  -2  -4  11  238.04    6.35
   2   4 -10    5.69    1.26
   2   4 -10    8.15    2.46
  -2   4  10    5.47    0.90
   2  -4 -10    4.23    3.54
  -2  -4  10    7.47    1.33
  -2  -4  10    8.25    2.41
   2   4  -9   49.10    6.02
   2   4  -9   38.57    2.40
  -2   4   9   35.06    1.93
   2  -4  -9   53.46    5.51
  -2  -4   9   50.71    6.13
  -2  -4   9   34.52    2.48
   2   4  -8   23.36    2.73
  -2   4   8   22.00    1.68
   2   4  -8   20.89    1.98
   2  -4  -8   23.93    4.01
  -2  -4   8   22.12    2.02
   2  -4  -8   20.82    1.74
  -2  -4   8   24.51    4.35
   2   4  -7   93.48    3.79
   2   4  -7  108.26    7.17
  -2   4   7   87.83    3.51
   2  -4  -7   86.04    2.36
   2  -4  -7   86.56    4.21
  -2  -4   7   90.42    4.60
  -2  -4   7  101.62    4.03
   2   4  -6  727.75   16.90
  -2   4   6  705.14   16.51
   2  -4  -6  699.13   16.65
  -2  -4   6  696.88   17.90
  -2  -4   6  737.36   17.49
   2  -4  -6  712.28   16.38
   2   4  -5    3.27    0.85
  -2   4   5    2.14    0.79
   2  -4  -5    6.45    0.80
  -2  -4   5    3.77    1.23
   2   4  -4    1.72    1.19
  -2   4   4    0.57    1.15
   2  -4  -4    1.78    0.71
  -2  -4   4    2.11    0.94
  -2  -4   4    1.02    1.22
   2   4  -3   15.38    1.29
  -2   4   3   14.87    2.02
  -2  -4   3   19.06    1.48
   2  -4  -3   17.28    1.29
  -2  -4   3   11.90    2.12
   2   4  -2 1687.83   37.74
  -2   4   2 1741.66   39.26
  -2  -4   2 1788.71   44.92
   2  -4  -2 1769.19   44.44
   2   4  -1 2103.73   49.28
  -2   4   1 2143.62   56.60
   2  -4  -1 2158.30   56.47
  -2  -4   1 2135.13   50.10
   2   4   0   27.24    1.63
  -2   4   0   23.25    2.73
  -2  -4   0   29.34    2.65
   2  -4   0   22.46    2.63
   2   4   1  412.47   11.40
  -2   4  -1  422.31   12.02
  -2  -4  -1  418.22   11.56
   2  -4   1  418.08   11.92
   2   4   2  544.02   10.87
  -2   4  -2  560.30   15.06
  -2  -4  -2  549.09   14.21
   2  -4   2  551.99   11.54
  -2   4  -3 5330.67  168.99
   2   4   3 5051.28  159.18
   2  -4   3 5343.53  179.95
  -2  -4  -3 5317.78  174.41
   2  -4   3 5076.28  157.35
   2   4   4 1973.79   51.20
  -2   4  -4 2050.77   54.45
   2  -4   4 1977.60   48.25
  -2  -4  -4 1973.06   45.57
   2  -4   4 1928.05   46.52
   2   4   5 4309.13  134.55
  -2   4  -5 4104.91  127.55
  -2   4  -5 4398.02  138.74
   2  -4   5 4199.15  141.90
   2  -4   5 4178.09  130.61
  -2  -4  -5 4419.18  137.36
   2   4   6  313.86    6.66
  -2   4  -6  329.55    9.51
  -2   4  -6  319.39    8.40
  -2  -4  -6  335.09    9.07
   2  -4   6  320.63    7.62
   2  -4   6  322.74    8.78
  -2   4  -7 3350.14  107.71
  -2   4  -7 3597.11  110.34
   2   4   7 3507.88  103.45
  -2  -4  -7 3574.10  103.26
   2  -4   7 3429.04  109.82
   2  -4   7 3444.20  123.43
   2   4   8  540.71   13.08
  -2   4  -8  531.03   20.98
  -2   4  -8  520.18   14.46
   2  -4   8  529.01   16.08
   2  -4   8  508.21   14.94
  -2  -4  -8  538.48   12.71
  -2  -4  -8  520.82   15.60
  -2   4  -9 1076.95   28.68
  -2   4  -9 1086.05   42.21
  -2  -4  -9 1120.52   25.52
  -2  -4  -9 1078.93   41.51
   2  -4   9 1024.94   28.88
   2  -4   9 1054.99   32.64
  -2   4 -10  228.66    5.44
  -2   4 -10  252.19   10.46
  -2  -4 -10  238.25   15.74
   2  -4  10  221.19    5.84
   2  -4  10  235.51   10.42
  -2  -4 -10  240.59    6.54
  -2   4 -11   64.51    3.72
  -2   4 -11   65.95    5.95
   2  -4  11   68.83    5.82
  -2  -4 -11   68.90    2.90
  -2  -4 -11   66.37    9.56
  -2   4 -12   55.82    3.14
  -2   4 -12   58.01    5.97
  -2  -4 -12   54.77    2.61
  -2  -4 -12   57.20    9.47
   2  -4  12   58.36    5.90
  -2  -4 -12   49.61    2.00
  -2   4 -13   -0.67    0.82
  -2   4 -13   -0.18    2.07
  -2   4 -13    0.42    0.84
  -2  -4 -13    1.67    3.52
   2  -4  13    3.57    2.03
  -2   4 -14   16.12    6.75
  -2  -4 -14   11.00    7.03
   2  -4  14   12.66    6.79
  -2   4 -15   25.08    8.58
  -2  -4 -15   18.51    9.29
  -2   4 -16   16.68    5.14
  -2  -4 -16   11.19    5.37
  -2   4 -17   22.65    6.50
  -2  -4 -17   21.22    6.87
   2   5 -17  187.67   17.78
   2  -5 -17  157.37   17.25
  -2  -5  17  160.02   26.15
   2   5 -16   18.48   10.43
   2  -5 -16   35.56    9.82
  -2  -5  16   10.49    9.92
   2   5 -15   60.57   16.96
   2  -5 -15  108.85   16.51
  -2  -5  15  101.28   16.67
   2   5 -14   40.36   11.11
   2  -5 -14   48.27    6.95
  -2  -5  14   47.19    7.07
   2   5 -13   39.64    8.91
   2  -5 -13   49.43    5.55
  -2  -5  13   36.54    5.67
  -2  -5  13   29.35    2.03
   2   5 -12   67.33    3.25
   2   5 -12   73.44   11.06
   2  -5 -12   68.63    6.83
  -2  -5  12   70.84    3.59
  -2  -5  12   72.32    7.14
   2   5 -11  102.23   11.64
   2   5 -11   85.44    4.02
  -2   5  11   83.85    2.81
   2  -5 -11   85.01    6.86
  -2  -5  11  100.27    7.39
  -2  -5  11   96.04    4.39
   2   5 -10   21.18    2.20
   2   5 -10   23.27    3.53
  -2   5  10   17.98    1.75
   2  -5 -10   15.06    1.72
  -2  -5  10   20.30    5.48
  -2  -5  10   18.31    2.26
   2  -5 -10   25.37    3.16
   2   5  -9   84.82    4.04
   2   5  -9   82.60    5.64
  -2   5   9   70.65    3.44
   2  -5  -9   77.90    3.46
   2  -5  -9   80.31    5.15
  -2  -5   9   83.31    4.23
  -2  -5   9   85.73    8.64
   2   5  -8  235.61    7.63
  -2   5   8  217.95    6.83
   2  -5  -8  211.75    6.68
  -2  -5   8  226.65    9.13
   2  -5  -8  223.52    8.28
  -2  -5   8  231.63    8.04
  -2   5   7  887.61   18.93
   2   5  -7  934.81   23.70
   2  -5  -7  887.31   22.57
  -2  -5   7  944.05   24.32
  -2  -5   7  913.42   33.12
   2   5  -6   19.61    2.33
  -2   5   6   22.06    2.16
   2  -5  -6   18.36    2.14
  -2  -5   6   17.22    3.51
  -2  -5   6   17.03    1.56
   2   5  -5  826.54   17.45
  -2   5   5  826.46   17.69
  -2  -5   5  851.80   22.26
   2  -5  -5  821.79   20.99
  -2  -5   5  845.83   26.28
   2   5  -4  346.06   10.43
  -2   5   4  312.20    7.33
  -2  -5   4  404.86   12.22
   2  -5  -4  321.65    7.32
  -2  -5   4  318.50    8.43
   2   5  -3 1727.33   45.40
  -2   5   3 1653.34   39.64
  -2  -5   3 1742.72   46.31
   2  -5  -3 1672.07   44.58
   2   5  -2  401.57    9.12
  -2   5   2  414.59   12.42
   2  -5  -2  419.20    9.22
  -2  -5   2  404.45    9.08
   2   5  -1 6334.96  219.68
  -2   5   1 6483.22  227.35
   2  -5  -1 6553.45  238.93
  -2  -5   1 6363.94  231.12
   2   5   0 3224.20   95.49
  -2   5   0 3140.24   87.64
  -2  -5   0 3256.21   88.94
   2  -5   0 3276.98   97.83
   2   5   1 3148.11   84.71
  -2   5  -1 3094.66   84.71
  -2  -5  -1 3078.20   83.51
   2  -5   1 3105.98   85.31
   2   5   2 1495.33   39.44
  -2   5  -2 1509.80   35.08
  -2  -5  -2 1467.27   33.57
   2  -5   2 1485.51   35.03
   2   5   3 1379.42   31.45
  -2   5  -3 1423.32   33.33
   2  -5   3 1411.86   35.23
  -2  -5  -3 1453.16   32.57
   2  -5   3 1469.55   40.14
   2   5   4   -0.19    0.84
  -2   5  -4    3.20    1.44
   2  -5   4    0.39    1.45
   2  -5   4    2.61    1.33
   2   5   5  234.03    8.12
  -2   5  -5  244.55    8.66
   2  -5   5  233.19    6.51
  -2  -5  -5  234.39    5.66
   2  -5   5  223.01    6.28
   2   5   6  241.54    7.97
  -2   5  -6  229.39    5.99
   2  -5   6  215.31    6.27
  -2  -5  -6  238.53    7.83
   2  -5   6  222.81    7.09
  -2   5  -7  719.01   16.61
  -2   5  -7  689.38   19.48
   2   5   7  757.96   19.58
  -2  -5  -7  758.61   19.27
   2  -5   7  712.05   22.15
   2  -5   7  712.40   20.12
   2   5   8   60.40    2.44
  -2   5  -8   59.75    4.12
  -2   5  -8   54.32    6.42
  -2  -5  -8   58.52    3.60
   2  -5   8   58.58    6.49
   2  -5   8   61.62    4.29
  -2   5  -9 1986.44   63.27
   2   5   9 1995.59   54.89
  -2   5  -9 2082.40   60.09
   2  -5   9 1794.34   58.53
   2  -5   9 1993.48   78.52
  -2  -5  -9 2045.55   54.70
  -2  -5  -9 2010.04   64.11
   2   5  10  123.68    5.08
  -2   5 -10  117.06    5.82
  -2   5 -10  114.76    7.02
  -2  -5 -10  116.53    3.26
  -2  -5 -10  117.31   11.43
   2  -5  10  119.72    6.19
   2  -5  10  113.52    7.13
  -2   5 -11 1426.50   42.33
  -2   5 -11 1533.28   66.74
  -2  -5 -11 1519.90   67.38
   2  -5  11 1455.80   43.96
   2  -5  11 1467.19   52.66
  -2  -5 -11 1507.43   37.61
  -2   5 -12  279.37   19.75
  -2   5 -12  234.97    8.52
   2  -5  12  247.01   13.22
  -2  -5 -12  234.16    6.51
  -2  -5 -12  274.06   20.90
  -2   5 -13  544.65   15.63
  -2   5 -13  651.48   37.99
   2  -5  13  614.98   38.12
  -2  -5 -13  659.08   39.13
  -2   5 -14    2.29    4.42
  -2  -5 -14    2.92    4.69
   2  -5  14    0.49    4.44
  -2   5 -15  252.54   17.40
  -2  -5 -15  272.93   28.11
   2  -5  15  229.67   26.19
  -2   5 -16   39.13    7.60
   2  -5  16   43.58    7.78
  -2  -5 -16   36.69   12.61
   2  -6 -16   13.33    8.72
  -2  -6  16   14.18    5.77
   2  -6 -15  211.84   16.87
  -2  -6  15  202.57   16.91
   2   6 -14    0.27    5.64
   2  -6 -14   27.41    5.30
  -2  -6  14   32.64    5.48
   2   6 -13  295.09    9.34
   2  -6 -13  362.06   18.02
  -2  -6  13  325.88   10.75
  -2  -6  13  350.89   18.72
   2   6 -12   73.70    3.96
  -2   6  12   53.75    2.46
   2  -6 -12   61.35    6.36
  -2  -6  12   69.54    7.06
  -2  -6  12   56.44    4.33
   2   6 -11  707.63   19.65
  -2   6  11  661.50   16.45
   2  -6 -11  621.40   15.83
  -2  -6  11  694.76   20.90
  -2  -6  11  721.05   38.47
   2  -6 -11  720.50   26.34
   2   6 -10    2.04    1.48
  -2   6  10    3.06    1.33
   2  -6 -10    3.99    1.91
  -2  -6  10   -1.34    1.58
  -2  -6  10   -0.56    3.26
   2  -6 -10    1.08    1.23
   2   6  -9  461.32   14.08
  -2   6   9  429.49   12.90
   2  -6  -9  430.63   12.59
  -2  -6   9  452.24   16.94
  -2  -6   9  449.51   14.61
   2  -6  -9  445.02   15.26
   2   6  -8    4.55    1.70
  -2   6   8    2.85    0.96
  -2  -6   8    2.57    1.13
   2  -6  -8    3.51    1.50
  -2  -6   8    3.18    1.90
   2   6  -7  665.82   19.23
  -2   6   7  609.07   18.09
   2  -6  -7  618.96   18.25
  -2  -6   7  659.04   20.29
  -2  -6   7  669.30   19.97
   2   6  -6  396.48   12.32
  -2   6   6  361.31   11.83
   2  -6  -6  344.64    8.44
  -2  -6   6  386.81   16.15
  -2  -6   6  391.57   12.65
   2   6  -5  455.07   10.46
  -2   6   5  436.19   13.69
   2  -6  -5  431.16   10.08
  -2  -6   5  449.97   10.83
  -2  -6   5  457.70   16.83
   2   6  -4 2040.08   58.08
  -2   6   4 1999.34   59.60
   2  -6  -4 1976.94   58.29
  -2  -6   4 2107.01   56.23
  -2  -6   4 1994.75   51.69
   2   6  -3  182.90    5.35
  -2   6   3  177.89    5.49
  -2  -6   3  247.84    9.84
   2  -6  -3  179.57    5.48
   2   6  -2  840.02   18.99
  -2   6   2  838.05   24.45
  -2  -6   2  808.49   19.63
   2  -6  -2  856.81   24.43
   2   6  -1  738.89   16.86
  -2   6   1  726.74   17.28
  -2  -6   1  742.34   17.05
   2  -6  -1  747.09   22.05
   2   6   0 1057.25   24.80
  -2   6   0 1050.21   25.24
  -2  -6   0 1103.35   25.62
   2  -6   0 1094.91   31.62
   2   6   1 2096.53   60.52
  -2   6  -1 2098.93   62.33
  -2  -6  -1 2073.47   53.35
   2  -6   1 2159.15   63.65
   2   6   2  445.51   10.65
  -2   6  -2  431.98   10.77
  -2  -6  -2  427.64   10.80
   2  -6   2  456.12   11.07
   2   6   3 1304.10   30.98
  -2   6  -3 1298.32   32.03
  -2  -6  -3 1324.53   32.45
   2  -6   3 1372.19   40.13
   2   6   4    2.15    1.52
  -2   6  -4    1.20    1.69
   2  -6   4    1.80    1.08
  -2  -6  -4    0.88    1.58
   2  -6   4    1.33    0.95
   2   6   5 2704.34   81.38
  -2   6  -5 2670.70   76.62
   2  -6   5 2692.33   87.38
  -2  -6  -5 2739.73   82.54
   2  -6   5 2711.56   87.03
   2   6   6  249.75    6.62
  -2   6  -6  261.30   10.40
   2  -6   6  240.23   10.36
  -2  -6  -6  256.04    9.22
   2  -6   6  249.24   11.49
   2   6   7 1493.04   41.92
  -2   6  -7 1456.41   44.22
   2  -6   7 1482.77   51.51
  -2  -6  -7 1486.01   41.17
   2  -6   7 1395.83   44.69
   2   6   8    7.93    1.32
  -2   6  -8   10.33    2.26
   2  -6   8    9.01    2.39
  -2  -6  -8    5.30    1.98
   2  -6   8    6.51    2.12
   2   6   9  358.64   11.48
  -2   6  -9  333.55   12.46
   2  -6   9  311.26    9.45
  -2  -6  -9  351.64   11.01
   2  -6   9  328.92   19.06
   2   6  10  294.96   10.07
  -2   6 -10  276.31    8.10
   2  -6  10  276.22   19.49
  -2  -6 -10  296.33   13.28
  -2  -6 -10  299.28    9.96
   2   6  11   45.01    3.53
  -2   6 -11   42.79    4.25
  -2   6 -11   49.35    5.38
  -2  -6 -11   47.34    8.55
  -2  -6 -11   50.09    3.44
   2  -6  11   50.35    8.34
   2  -6  11   44.39    4.49
  -2   6 -12  371.45   13.89
  -2   6 -12  415.59   19.00
  -2  -6 -12  415.00   27.87
  -2  -6 -12  371.20   10.98
   2  -6  12  391.93   26.73
   2  -6  12  360.73   14.38
  -2   6 -13   85.04    5.25
  -2   6 -13  105.41    8.54
  -2  -6 -13  109.51   13.47
  -2  -6 -13   75.22    3.55
   2  -6  13   88.16   13.13
  -2   6 -14   30.31    5.52
  -2   6 -14   19.33    2.77
   2  -6  14   30.77    8.36
  -2  -6 -14   28.24    8.64
  -2   6 -15   34.79    6.82
  -2  -6 -15   36.97   11.30
   2  -6  15   24.59   11.06
  -2   6 -16    4.41    4.39
  -2  -6 -16   -0.21    7.25
   2  -6  16   13.66    6.94
   2  -7 -16   89.61   11.86
  -2  -7  16   81.93   11.67
   2  -7 -15  125.42   13.09
  -2  -7  15  129.03   13.28
   2  -7 -14  135.95   12.10
  -2  -7  14  136.23   12.46
   2   7 -13   11.06    2.61
  -2   7  13   13.18    1.88
   2  -7 -13   22.39    4.37
  -2  -7  13   26.27    4.73
  -2  -7  13   15.09    2.90
   2   7 -12   16.41    2.69
  -2   7  12   14.04    2.09
   2  -7 -12   13.29    3.88
  -2  -7  12   14.78    2.98
  -2  -7  12   12.73    4.22
   2  -7 -12   11.63    2.02
   2   7 -11    0.15    1.49
  -2   7  11    0.56    1.25
   2  -7 -11   -0.60    1.94
   2  -7 -11    0.06    1.21
  -2  -7  11    2.65    1.61
  -2  -7  11   -2.63    2.07
   2   7 -10    4.55    2.00
  -2   7  10    2.85    1.76
   2  -7 -10    4.44    1.69
   2  -7 -10    6.02    2.33
  -2  -7  10    2.06    1.34
  -2  -7  10    0.22    4.05
   2   7  -9  133.18    4.96
  -2   7   9  128.61    6.79
   2  -7  -9  136.12    6.63
  -2  -7   9  140.64    7.74
  -2  -7   9  149.57    8.60
   2   7  -8   44.21    2.76
  -2   7   8   41.56    3.89
   2  -7  -8   40.35    2.48
  -2  -7   8   48.06    6.76
  -2  -7   8   45.41    4.42
   2   7  -7 1126.90   33.79
  -2   7   7 1032.94   32.61
   2  -7  -7 1016.84   26.12
  -2  -7   7 1101.42   33.50
  -2  -7   7 1137.31   35.54
   2   7  -6  345.82   12.91
  -2   7   6  330.68    9.28
   2  -7  -6  321.96    8.82
  -2  -7   6  355.80   13.18
  -2  -7   6  350.10   11.62
   2   7  -5 2536.18   70.83
  -2   7   5 2477.17   72.77
   2  -7  -5 2433.70   70.95
  -2  -7   5 2644.26   83.35
  -2  -7   5 2600.17   77.47
   2   7  -4  751.12   23.37
  -2   7   4  700.89   18.08
  -2  -7   4  773.12   24.25
   2  -7  -4  736.55   23.23
   2   7  -3 3769.71  124.59
  -2   7   3 3618.49  124.75
   2  -7  -3 3595.69  112.77
  -2  -7   3 3651.51  113.18
   2   7  -2  704.34   17.28
  -2   7   2  703.97   17.74
  -2  -7   2  686.94   17.22
   2  -7  -2  710.86   17.49
   2   7  -1 1273.12   37.55
  -2   7   1 1244.01   38.98
  -2  -7   1 1222.34   31.47
   2  -7  -1 1268.05   38.52
   2   7   0    7.17    2.54
  -2   7   0    6.12    2.64
   2  -7   0   13.73    2.64
   2   7   1  387.41   10.14
  -2   7  -1  390.65   10.71
  -2  -7  -1  357.36   14.70
   2  -7   1  393.75   10.67
   2   7   2  126.02    4.71
  -2   7  -2  122.94    7.61
  -2  -7  -2  130.84    7.25
   2  -7   2  128.15    5.07
   2   7   3  387.19   10.18
  -2   7  -3  389.28   15.03
  -2  -7  -3  392.82   14.12
   2  -7   3  389.75   15.08
   2   7   4   58.48    4.90
  -2   7  -4   61.88    3.38
   2  -7   4   60.84    3.46
  -2  -7  -4   61.03    3.11
   2  -7   4   54.48    4.74
   2   7   5   45.77    4.44
  -2   7  -5   54.46    4.95
   2  -7   5   52.46    3.20
  -2  -7  -5   55.09    4.50
   2  -7   5   51.35    3.18
  -2   7  -6   84.73    3.98
   2   7   6   89.80    5.74
   2  -7   6   93.23    6.41
  -2  -7  -6   94.93    3.80
   2  -7   6   85.85    4.52
   2   7   7   36.26    2.53
  -2   7  -7   40.48    4.30
   2  -7   7   41.29    4.50
  -2  -7  -7   47.17    3.93
   2  -7   7   36.00    3.42
   2   7   8  218.25    9.33
  -2   7  -8  202.18   10.26
   2  -7   8  199.34   10.63
  -2  -7  -8  220.12    9.33
   2  -7   8  222.11   13.52
   2   7   9  103.13    4.14
  -2   7  -9  101.86    6.94
   2  -7   9  102.25    6.66
  -2  -7  -9  102.52    6.14
   2  -7   9   92.45    7.24
   2   7  10  225.06    9.32
  -2   7 -10  217.84   10.68
   2  -7  10  193.54    7.49
  -2  -7 -10  215.67    9.16
   2  -7  10  219.17   16.33
   2   7  11  168.92    5.52
  -2   7 -11  151.97    9.05
   2  -7  11  190.69   16.39
  -2  -7 -11  202.40   16.56
  -2  -7 -11  170.16    7.95
   2   7  12    0.64    1.36
  -2   7 -12    0.56    1.65
   2  -7  12    7.14    3.35
  -2  -7 -12   -0.78    1.33
  -2  -7 -12   -3.76    3.38
   2  -7  12    0.11    1.73
  -2   7 -13  303.37   13.41
   2  -7  13  311.27   14.25
  -2  -7 -13  364.90   18.80
  -2  -7 -13  290.87   10.44
   2  -7  13  362.78   18.25
  -2   7 -14   34.24    4.63
  -2  -7 -14   75.98    7.50
   2  -7  14   72.56   11.64
   2  -7  15  160.00   24.09
  -2  -7 -15  194.11   16.02
   2  -7  16  157.21   26.69
  -2  -7 -16  216.49   18.50
   2  -8 -16   56.42    9.94
  -2  -8  16   51.74   15.80
   2  -8 -15  231.70   18.35
  -2  -8  15  221.65   29.03
   2  -8 -14   33.41   10.07
  -2  -8  14   27.47   10.92
   2   8 -13  430.37   17.10
  -2   8  13  402.89   12.94
   2  -8 -13  488.28   34.11
  -2  -8  13  438.33   18.94
  -2  -8  13  484.51   25.67
   2   8 -12   63.87    3.55
  -2   8  12   38.43    4.51
   2  -8 -12   51.97    4.31
  -2  -8  12   59.94    5.90
  -2  -8  12   77.68    7.42
   2  -8 -12   63.84   10.73
   2   8 -11 1468.61   50.78
  -2   8  11 1424.54   38.91
   2  -8 -11 1367.84   44.49
  -2  -8  11 1498.16   54.24
  -2  -8  11 1636.17   61.83
   2  -8 -11 1568.15   56.95
   2   8 -10  742.19   26.26
  -2   8  10  686.59   24.79
   2  -8 -10  791.70   28.09
  -2  -8  10  759.26   41.55
  -2  -8  10  748.28   28.30
   2  -8 -10  678.89   23.70
   2   8  -9 1518.06   42.20
  -2   8   9 1375.87   39.91
   2  -8  -9 1397.97   46.96
  -2  -8   9 1562.09   54.23
  -2  -8   9 1531.45   52.75
   2   8  -8  879.93   29.42
  -2   8   8  807.96   28.03
   2  -8  -8  783.39   21.58
  -2  -8   8  851.08   28.97
  -2  -8   8  887.57   31.21
   2   8  -7 1359.87   43.72
  -2   8   7 1249.02   35.34
   2  -8  -7 1189.76   34.22
  -2  -8   7 1346.37   45.74
  -2  -8   7 1366.05   43.00
   2   8  -6   69.68    3.77
  -2   8   6   65.49    3.69
   2  -8  -6   59.20    3.64
  -2  -8   6   79.13    7.54
  -2  -8   6   69.80    6.23
  -2   8   5  642.68   18.25
   2   8  -5  723.46   24.60
   2  -8  -5  682.79   24.07
  -2  -8   5  741.29   28.64
  -2  -8   5  705.77   25.17
   2   8  -4  194.31    6.78
  -2   8   4  183.68    9.75
  -2  -8   4  201.39   10.46
   2  -8  -4  176.29    6.53
   2   8  -3  214.05    7.40
  -2   8   3  215.26   10.62
  -2  -8   3  220.98    7.56
   2  -8  -3  200.23   10.53
   2   8  -2  229.93    7.74
  -2   8   2  223.75    7.79
  -2  -8   2  246.69   11.74
   2  -8  -2  247.43    7.93
   2   8  -1  303.55    9.48
  -2   8   1  285.21    9.29
  -2  -8   1  318.86    9.73
   2  -8  -1  304.83    9.43
   2   8   0   56.99    3.38
  -2   8   0   50.19    5.27
   2  -8   0   47.20    3.45
  -2  -8   0   51.94    3.51
   2   8   1  553.86   14.68
  -2   8  -1  516.17   20.40
  -2  -8  -1  553.19   14.98
   2  -8   1  538.83   15.60
   2   8   2 1159.89   37.46
  -2   8  -2 1146.21   38.84
  -2  -8  -2 1175.81   30.77
   2  -8   2 1194.00   40.47
   2   8   3  317.46    9.67
  -2   8  -3  311.53   10.18
  -2  -8  -3  341.09    9.95
   2  -8   3  328.61   10.31
   2   8   4  373.74   10.75
  -2   8  -4  359.58   10.93
   2  -8   4  363.69   16.19
  -2  -8  -4  371.53   10.72
   2  -8   4  358.01   10.57
   2   8   5  229.63   10.56
  -2   8  -5  221.16   11.17
   2  -8   5  211.82    7.85
  -2  -8  -5  214.53   10.50
   2  -8   5  202.46    7.46
   2   8   6    6.48    2.53
  -2   8  -6    6.88    1.75
   2  -8   6    5.14    1.80
  -2  -8  -6    9.79    1.65
   2  -8   6    7.81    1.91
   2   8   7  303.87    9.12
  -2   8  -7  291.76    9.77
   2  -8   7  282.00   14.14
  -2  -8  -7  311.22    9.17
   2  -8   7  295.40   11.13
  -2   8  -8  184.61   10.55
   2   8   8  182.07    6.52
   2  -8   8  186.69   13.30
  -2  -8  -8  189.00    9.66
   2  -8   8  175.43   10.89
   2   8   9   20.67    3.45
  -2   8  -9   21.61    3.88
   2  -8   9   18.84    3.39
  -2  -8  -9   19.59    3.46
   2  -8   9   15.72    3.95
   2   8  10  122.97    7.58
  -2   8 -10  118.93    8.28
   2  -8  10  112.12    5.83
  -2  -8 -10  118.31    4.90
   2  -8  10  115.24   12.78
   2   8  11    0.02    1.95
  -2   8 -11    2.75    2.23
   2  -8  11    3.73    2.38
   2  -8  11    4.91    3.83
  -2  -8 -11    0.84    1.94
   2   8  12    8.22    2.81
  -2   8 -12   14.57    3.36
   2  -8  12   10.24    3.66
  -2  -8 -12   11.95    2.82
  -2  -8 -12   15.44    3.97
   2  -8  12   12.26    3.95
   2   8  13   14.61    2.01
  -2   8 -13   24.55    3.87
   2  -8  13   23.59    4.90
  -2  -8 -13   13.35    3.06
  -2  -8 -13   39.08    5.06
   2  -8  13   22.01    4.17
  -2   8 -14   75.66    7.03
   2  -8  14   67.77    7.78
  -2  -8 -14  108.53   10.14
   2  -8  14  101.46    9.91
   2  -8  15   26.50    6.94
  -2  -8 -15   33.63    7.15
   2  -9 -15   11.85    8.45
  -2  -9  15   12.05    8.88
   2  -9 -14  119.71   15.72
  -2  -9  14   66.14    8.01
  -2  -9  14  115.24   17.45
   2   9 -13  126.90    8.82
  -2   9  13  116.05    4.70
   2  -9 -13   97.10    7.02
  -2  -9  13  129.69   18.40
  -2  -9  13  128.19    9.54
   2  -9 -13  150.07   16.88
   2   9 -12    2.57    1.58
  -2   9  12    3.35    2.17
   2  -9 -12    1.45    4.54
   2  -9 -12    1.48    2.07
  -2  -9  12    3.74    4.98
  -2  -9  12    2.65    2.71
   2   9 -11   19.70    3.94
  -2   9  11   14.32    2.21
   2  -9 -11   15.91    3.41
  -2  -9  11   18.26    4.50
  -2  -9  11   14.57    2.70
   2  -9 -11   25.03    6.61
   2   9 -10  269.07   13.84
  -2   9  10  236.40    8.96
   2  -9 -10  235.89   11.95
  -2  -9  10  248.24   14.80
  -2  -9  10  264.18   14.47
  -2   9   9  400.56   18.34
   2  -9  -9  398.51   17.49
  -2  -9   9  439.45   19.87
  -2  -9   9  455.60   27.83
   2   9  -8    3.85    2.85
  -2   9   8    7.40    1.79
   2  -9  -8    4.39    2.61
  -2  -9   8    2.44    2.62
  -2  -9   8    6.48    1.87
   2   9  -7  146.68    6.33
  -2   9   7  135.97    6.30
   2  -9  -7  144.18    9.16
  -2  -9   7  151.59   12.85
  -2  -9   7  154.73    6.68
   2   9  -6  653.41   25.05
  -2   9   6  599.60   18.40
   2  -9  -6  602.84   24.44
  -2  -9   6  642.20   19.31
  -2  -9   6  636.07   28.96
   2   9  -5 1787.04   51.79
  -2   9   5 1629.67   51.42
   2  -9  -5 1652.44   50.53
  -2  -9   5 1818.44   63.95
  -2  -9   5 1795.61   56.01
   2   9  -4 2623.44   91.83
  -2   9   4 2473.65   91.19
  -2  -9   4 2575.19   93.68
   2  -9  -4 2500.59   91.72
   2   9  -3  652.96   25.07
  -2   9   3  610.49   18.86
  -2  -9   3  646.89   18.75
   2  -9  -3  632.47   18.91
   2   9  -2 1131.37   39.71
  -2   9   2 1095.66   40.62
  -2  -9   2 1128.92   39.76
   2  -9  -2 1115.13   32.48
   2   9  -1   84.79    6.77
  -2   9   1   65.76    4.33
  -2  -9   1   78.97    6.91
   2  -9  -1   70.22    4.44
   2   9   0  212.18   11.62
  -2   9   0  195.83    7.80
  -2  -9   0  205.74    7.94
   2  -9   0  201.25    7.87
   2   9   1  262.22    9.13
  -2   9  -1  256.85    9.25
  -2  -9  -1  262.74    9.24
   2  -9   1  247.36    9.29
   2   9   2  735.67   20.86
  -2   9  -2  723.59   21.57
  -2  -9  -2  770.95   21.18
   2  -9   2  733.65   21.98
   2   9   3    2.40    1.36
  -2   9  -3   -0.03    1.48
  -2  -9  -3    2.06    1.43
   2  -9   3    1.24    2.36
   2   9   4  484.09   19.46
  -2   9  -4  467.44   20.84
  -2  -9  -4  484.89   19.82
   2  -9   4  452.99   15.04
   2   9   5   11.46    2.02
  -2   9  -5    7.45    3.35
   2  -9   5    9.60    3.24
   2  -9   5    8.88    3.47
  -2  -9  -5    9.87    1.99
   2   9   6   13.04    2.12
  -2   9  -6   12.52    2.30
   2  -9   6   12.33    2.37
  -2  -9  -6   11.61    3.36
   2  -9   6   11.06    2.46
   2   9   7    6.70    1.85
  -2   9  -7    4.40    3.23
   2  -9   7    8.93    2.04
  -2  -9  -7    8.71    1.89
   2  -9   7    6.12    2.25
   2   9   8  143.68    9.31
  -2   9  -8  150.86   10.37
   2  -9   8  136.75    6.91
  -2  -9  -8  146.92    9.44
   2  -9   8  139.96   12.36
   2   9   9   11.61    3.47
  -2   9  -9   16.39    3.85
   2  -9   9   11.89    2.56
  -2  -9  -9   15.46    3.43
   2  -9   9   14.07    3.29
   2   9  10   59.53    3.93
  -2   9 -10   57.75    6.59
   2  -9  10   58.02    9.63
  -2  -9 -10   54.01    5.98
   2  -9  10   53.10    4.43
   2   9  11  105.37    8.00
  -2   9 -11   96.75    8.95
   2  -9  11  119.33    8.93
  -2  -9 -11  109.39    5.09
   2  -9  11   81.94    9.65
   2   9  12  211.35   11.83
  -2   9 -12  210.74   13.31
   2  -9  12  198.15   14.09
  -2  -9 -12  246.85   14.69
  -2  -9 -12  197.67   11.57
   2  -9  12  231.99   14.69
   2   9  13   21.81    2.61
  -2   9 -13   25.96    3.10
   2  -9  13   27.03    5.42
  -2  -9 -13   34.22    5.86
  -2  -9 -13   22.60    3.98
   2  -9  13   30.73    5.72
  -2   9 -14   94.28    9.40
   2  -9  14  119.99   11.73
  -2  -9 -14  135.62   18.79
   2  -9  14  112.56    6.73
   2  -9  15   13.33    5.56
  -2  -9 -15   14.62    8.97
   2 -10 -15    1.52    3.11
  -2 -10  15   -1.09    3.30
   2 -10 -14  125.55   12.33
  -2 -10  14  137.17   13.18
  -2 -10  14   79.59   10.82
   2  10 -13   75.48    7.90
  -2  10  13   59.94    6.88
   2 -10 -13   50.84    6.65
  -2 -10  13  102.16    9.86
  -2 -10  13   72.66    8.71
   2 -10 -13   97.54    9.10
   2  10 -12  628.49   20.49
  -2  10  12  596.75   25.74
   2 -10 -12  693.54   29.59
  -2 -10  12  614.86   30.31
  -2 -10  12  646.04   46.25
   2 -10 -12  530.87   17.65
   2  10 -11   91.16    5.57
  -2  10  11   88.35    5.18
   2 -10 -11   91.12    7.59
  -2 -10  11   79.16   14.88
  -2 -10  11   72.52    9.37
   2  10 -10 1433.93   44.81
  -2  10  10 1320.23   53.38
   2 -10 -10 1245.51   40.41
  -2 -10  10 1402.13   47.49
  -2 -10  10 1471.66   57.51
   2  10  -9  206.47    8.67
  -2  10   9  184.42    8.27
   2 -10  -9  163.22   11.71
  -2 -10   9  199.83   13.61
  -2 -10   9  202.95   12.35
  -2  10   8  459.02   22.39
   2  10  -8  497.13   22.42
  -2 -10   8  519.38   29.52
  -2 -10   8  488.86   23.49
   2 -10  -8  451.56   21.21
   2  10  -7   38.65    5.49
  -2  10   7   43.44    5.62
   2 -10  -7   25.53    3.34
  -2 -10   7   43.86    5.81
  -2 -10   7   32.99    4.50
  -2  10   6  835.06   26.51
   2  10  -6  892.49   27.25
  -2 -10   6  898.82   30.36
  -2 -10   6  902.32   28.22
   2 -10  -6  847.59   26.63
   2  10  -5    3.71    1.84
  -2  10   5    1.36    1.76
   2 -10  -5    5.05    2.68
  -2 -10   5   -2.00    2.07
  -2 -10   5    6.62    1.85
  -2  10   4  301.57   16.70
   2  10  -4  328.96   16.91
   2 -10  -4  297.11   11.37
  -2 -10   4  343.79   17.63
   2  10  -3  240.31   14.00
  -2  10   3  227.42    9.59
  -2 -10   3  247.64    9.77
   2 -10  -3  224.34    9.35
   2  10  -2  442.51   14.47
  -2  10   2  421.82   20.60
  -2 -10   2  432.70   21.35
   2 -10  -2  426.50   20.69
   2  10  -1  908.56   27.40
  -2  10   1  879.29   27.76
  -2 -10   1  935.28   36.20
   2 -10  -1  904.99   36.51
   2  10   0  123.04    9.39
  -2  10   0  103.09    6.18
  -2 -10   0  116.35    6.19
   2 -10   0  118.40    9.45
   2  10   1  239.88   14.32
  -2  10  -1  236.64    9.86
   2 -10   1  248.29   14.79
  -2 -10  -1  248.30    9.89
   2  10   2  871.53   25.90
  -2  10  -2  821.85   26.44
  -2 -10  -2  877.14   26.37
   2 -10   2  856.65   27.11
   2  10   3  316.67   16.01
  -2  10  -3  290.83   11.56
  -2 -10  -3  302.79   10.96
   2 -10   3  294.86   11.82
   2  10   4  805.87   24.06
  -2  10  -4  786.64   33.29
  -2 -10  -4  790.60   31.71
   2 -10   4  778.84   34.38
  -2  10  -5  217.44   14.29
   2  10   5  238.92   13.54
   2 -10   5  218.66    9.76
  -2 -10  -5  224.58    9.26
   2 -10   5  232.66   13.69
  -2  10  -6  125.85    6.82
   2  10   6  135.51    9.78
   2 -10   6  123.49   10.71
  -2 -10  -6  123.14    9.76
   2 -10   6  117.68    6.96
   2  10   7  136.81    9.89
  -2  10  -7  132.51   10.89
   2 -10   7  135.85   11.64
   2 -10   7  127.75   10.89
  -2 -10  -7  125.23    6.58
   2  10   8  383.28   18.74
  -2  10  -8  368.34   20.22
   2 -10   8  341.44   20.61
   2 -10   8  389.04   16.16
  -2 -10  -8  370.90   18.53
   2  10   9  248.45   14.44
  -2  10  -9  244.15   10.57
   2 -10   9  255.61   19.58
  -2 -10  -9  240.87   14.30
   2 -10   9  232.26   16.36
   2  10  10  186.15    8.42
  -2  10 -10  177.58    8.99
   2 -10  10  202.03   11.96
  -2 -10 -10  187.95   12.01
   2 -10  10  173.72   14.05
  -2  10 -11   72.87    5.45
   2  10  11   76.81    7.81
   2 -10  11   76.34    8.07
  -2 -10 -11   76.66    7.51
   2 -10  11   58.80    9.01
   2  10  12   18.13    5.05
  -2  10 -12   30.90    3.52
   2 -10  12   34.22    8.78
  -2 -10 -12   24.11    4.83
   2 -10  12   27.61    3.79
   2  10  13   20.27    5.14
  -2  10 -13   36.82    6.15
   2 -10  13   36.58   10.19
   2 -10  13   34.21    6.45
  -2 -10 -13   29.76    4.98
  -2 -10 -13   37.91   10.36
  -2  10 -14  196.54    9.75
   2 -10  14  174.79   15.30
  -2 -10 -14  244.88   17.52
   2 -10  14  164.20   25.89
   2 -10  15   -2.65    6.21
   2  11 -14    0.36    3.79
   2 -11 -14   18.37    7.23
  -2 -11  14    9.58    4.41
  -2 -11  14   17.23    7.88
  -2  11  13    1.48    2.52
   2  11 -13    2.40    2.77
  -2 -11  13   -0.48    5.20
  -2 -11  13    0.33    3.11
   2 -11 -13   -2.11    4.68
   2  11 -12    1.72    3.06
  -2  11  12    2.56    2.82
   2 -11 -12    2.75    2.71
   2 -11 -12    5.72    3.02
  -2 -11  12   -0.98    2.10
  -2 -11  12    3.70    3.35
  -2  11  11   13.73    4.48
   2  11 -11   11.96    4.84
  -2 -11  11   17.57    4.85
  -2 -11  11   11.05    5.07
   2 -11 -11   18.37    4.26
   2  11 -10   63.58    7.98
  -2  11  10   58.22    4.83
   2 -11 -10   47.63    7.10
  -2 -11  10   62.39    8.31
  -2 -11  10   68.47   11.67
   2  11  -9    5.54    3.14
  -2  11   9    2.31    3.03
   2 -11  -9    5.14    2.91
  -2 -11   9   -0.28    3.32
  -2 -11   9   -1.73    4.48
  -2  11   8   38.80    6.02
   2  11  -8   34.53    3.89
  -2 -11   8   35.37    6.32
  -2 -11   8   31.13    5.14
   2 -11  -8   30.57    5.76
  -2  11   7  405.50   22.30
   2  11  -7  435.12   22.50
   2 -11  -7  387.33   21.47
  -2 -11   7  426.41   26.91
  -2 -11   7  449.05   23.21
   2  11  -6  243.03   10.53
  -2  11   6  213.77   15.58
   2 -11  -6  221.66   10.14
  -2 -11   6  236.60   11.92
  -2 -11   6  234.31   16.06
  -2  11   5    3.01    2.08
   2  11  -5    4.66    3.30
   2 -11  -5    9.01    3.21
  -2 -11   5    2.75    2.16
  -2  11   4 1175.70   40.24
   2  11  -4 1310.45   52.31
   2 -11  -4 1234.05   40.72
  -2 -11   4 1298.27   53.62
   2  11  -3    5.53    2.57
  -2  11   3   13.73    2.65
   2 -11  -3    7.98    2.55
  -2 -11   3   12.42    2.70
  -2  11   2 1166.94   49.23
   2  11  -2 1179.32   37.97
   2 -11  -2 1208.25   51.19
  -2 -11   2 1242.10   50.80
  -2  11   1   47.59    4.29
   2  11  -1   36.06    4.25
   2 -11  -1   41.33    6.76
  -2 -11   1   42.97    6.96
   2  11   0  714.29   31.02
  -2  11   0  669.94   24.09
   2 -11   0  679.97   31.85
  -2 -11   0  703.90   23.40
   2  11   1    2.28    3.08
  -2  11  -1    0.42    2.03
   2 -11   1    1.42    3.23
  -2 -11  -1    6.09    1.97
  -2  11  -2  875.00   30.37
   2  11   2  899.87   29.12
   2 -11   2  896.34   31.33
  -2 -11  -2  925.61   29.97
  -2  11  -3   95.85    6.85
   2  11   3  112.97   10.08
   2 -11   3  104.13    6.92
  -2 -11  -3  112.50    6.68
   2  11   4  178.34    8.41
  -2  11  -4  160.69    9.02
   2 -11   4  169.99   13.78
  -2 -11  -4  179.90   13.22
  -2  11  -5  148.94   11.71
   2  11   5  133.91   10.89
   2 -11   5  127.25    7.51
  -2 -11  -5  122.86    7.29
   2 -11   5  122.38    7.71
  -2  11  -6   13.38    3.20
   2  11   6   17.72    2.99
   2 -11   6   15.92    3.15
  -2 -11  -6   15.56    2.94
   2 -11   6   20.55    5.09
   2  11   7    7.90    2.47
  -2  11  -7    8.20    4.13
   2 -11   7   13.80    4.38
   2 -11   7   10.44    4.27
  -2 -11  -7    3.16    3.83
   2  11   8  662.94   23.01
  -2  11  -8  657.82   24.04
   2 -11   8  635.31   24.70
   2 -11   8  655.42   36.84
  -2 -11  -8  644.09   30.47
   2  11   9   22.59    3.15
  -2  11  -9   17.93    5.40
   2 -11   9   15.35    4.19
   2 -11   9   17.62    3.51
  -2 -11  -9   16.32    4.87
   2  11  10  521.86   26.00
  -2  11 -10  508.13   27.88
   2 -11  10  479.41   20.52
   2 -11  10  536.91   25.05
  -2 -11 -10  477.94   17.91
   2  11  11  102.94    6.64
   2 -11  11  105.88   15.70
   2 -11  11  103.44    7.47
  -2 -11 -11  105.13   10.06
  -2  11 -12   96.73   10.13
   2  11  12   70.66    9.35
   2 -11  12   98.88   15.28
  -2 -11 -12   91.70    9.02
   2 -11  12   81.93    7.08
   2  11  13   36.23    6.83
  -2  11 -13   48.23    7.65
   2 -11  13   37.56    8.30
   2 -11  13   49.33    7.84
  -2 -11 -13   33.17    6.59
  -2 -11 -13   59.45    7.96
  -2  11 -14  195.52   16.45
   2 -11  14  192.94   12.23
  -2 -11 -14  224.32   18.80
   2 -11  14  237.25   18.42
  -2  12  13    1.20    1.75
   2  12 -13   -0.58    3.03
  -2 -12  13    0.35    3.30
  -2 -12  13   -0.93    3.38
   2 -12 -13    2.03    2.98
   2  12 -12   42.06    7.26
  -2  12  12   33.75    6.92
   2 -12 -12   45.92    6.92
  -2 -12  12   49.27   11.73
  -2 -12  12   35.12    5.11
   2 -12 -12   28.18    6.59
  -2  12  11   39.15    7.45
   2  12 -11   45.54    5.14
   2 -12 -11   47.96    4.63
  -2 -12  11   40.00    5.41
  -2 -12  11   59.35   11.90
  -2  12  10  229.99   17.35
   2  12 -10  269.57   18.09
   2 -12 -10  229.60   11.34
  -2 -12  10  261.24   16.96
  -2 -12  10  250.70   19.19
  -2  12   9  180.95    9.77
   2  12  -9  204.02   15.35
  -2 -12   9  197.79   13.34
  -2 -12   9  190.28   16.13
   2 -12  -9  172.15    9.50
  -2  12   8  262.94   13.03
   2  12  -8  298.82   13.13
   2 -12  -8  274.57   12.84
  -2 -12   8  311.75   24.44
  -2 -12   8  290.12   13.88
  -2  12   7   44.37    4.60
   2  12  -7   38.28    7.30
   2 -12  -7   39.13    6.93
  -2 -12   7   33.11    5.54
  -2 -12   7   44.37    4.77
  -2  12   6   27.39    5.32
   2  12  -6   15.50    3.43
   2 -12  -6   15.49    3.25
  -2 -12   6   13.33    5.52
  -2 -12   6   20.38    6.22
   2  12  -5   27.82    5.91
  -2  12   5   23.29    5.81
   2 -12  -5   22.54    5.73
  -2 -12   5   21.88    6.19
   2  12  -4  117.75   11.64
  -2  12   4  106.64    7.67
   2 -12  -4  116.39    7.52
  -2 -12   4  125.17    8.02
  -2  12   3  270.66   18.78
   2  12  -3  260.05   12.30
   2 -12  -3  272.84   18.41
  -2 -12   3  280.84   12.95
  -2  12   2    9.49    2.83
   2  12  -2    8.60    2.82
   2 -12  -2    7.27    4.46
  -2 -12   2   14.16    4.60
  -2  12   1   48.85    4.88
   2  12  -1   42.91    4.84
   2 -12  -1   45.57    7.57
  -2 -12   1   44.32    4.99
   2  12   0  447.06   24.58
  -2  12   0  419.20   17.40
   2 -12   0  414.45   25.34
  -2 -12   0  415.97   17.34
  -2  12  -1    1.64    2.29
   2  12   1    5.51    3.51
   2 -12   1   10.27    3.74
  -2 -12  -1    1.19    2.36
   2  12   2 2282.03   80.10
  -2  12  -2 2228.68   81.93
   2 -12   2 2309.13   84.34
  -2 -12  -2 2296.07   81.62
  -2  12  -3    8.62    2.96
   2  12   3    8.80    2.82
   2 -12   3    8.07    2.97
  -2 -12  -3    7.69    2.95
   2  12   4 3510.80  152.06
  -2  12  -4 3229.36  130.51
   2 -12   4 3575.84  162.06
  -2 -12  -4 3605.66  156.87
   2  12   5  191.32   15.38
  -2  12  -5  182.36   16.33
   2 -12   5  213.11   10.91
   2 -12   5  186.16   11.06
  -2 -12  -5  197.77   15.70
   2  12   6 1128.28   38.71
  -2  12  -6 1025.07   37.93
   2 -12   6 1127.57   51.67
   2 -12   6 1065.81   52.35
  -2 -12  -6 1090.89   38.23
   2  12   7    6.86    2.22
  -2  12  -7   -2.41    2.31
   2 -12   7    3.18    3.96
   2 -12   7    4.00    2.44
  -2 -12  -7    4.90    3.50
   2  12   8  702.54   33.87
  -2  12  -8  622.44   25.62
   2 -12   8  682.06   28.03
   2 -12   8  609.86   26.34
  -2 -12  -8  662.12   24.85
   2  12   9    5.86    4.14
  -2  12  -9   10.90    4.55
   2 -12   9    6.30    4.59
   2 -12   9    7.34    3.39
  -2 -12  -9    5.86    2.54
   2  12  10  474.23   19.10
  -2  12 -10  469.44   20.57
   2 -12  10  491.61   36.40
  -2 -12 -10  467.78   19.09
  -2  12 -11   61.07    6.25
   2  12  11   58.36    8.99
   2 -12  11   47.37   10.35
  -2 -12 -11   70.81    5.82
   2 -12  11   70.65    8.58
  -2  12 -12    0.51    1.99
   2  12  12    0.83    2.99
   2 -12  12    1.46    3.50
  -2 -12 -12   -2.48    1.78
   2 -12  12   -2.18    2.98
   2  12  13   30.78    7.85
  -2  12 -13   52.57    5.56
   2 -12  13   48.38    5.86
   2 -12  13   58.60   12.90
  -2 -12 -13   25.15    7.38
   2  13 -13   19.32    4.06
   2 -13 -13   20.13    9.54
  -2 -13  13   27.70   10.54
  -2 -13  13   10.37    7.13
  -2  13  12    3.13    4.24
   2  13 -12    4.96    2.78
   2 -13 -12    5.68    2.53
  -2 -13  12    6.54    6.87
  -2 -13  12    3.78    4.82
   2  13 -11   22.16    3.94
  -2  13  11   14.93    3.64
   2 -13 -11   14.04    5.63
  -2 -13  11   16.37    5.65
  -2 -13  11   16.12    4.14
  -2  13  10    6.90    4.52
   2  13 -10    6.15    2.96
   2 -13 -10    3.58    4.37
  -2 -13  10   10.43    4.12
  -2 -13  10    8.42    3.10
  -2  13   9   30.90    7.15
   2  13  -9   31.65    7.37
   2 -13  -9   26.34    4.34
  -2 -13   9   41.44    9.46
  -2 -13   9   33.04    7.76
  -2  13   8   16.57    5.45
   2  13  -8   14.05    3.52
   2 -13  -8   11.65    3.39
  -2 -13   8   16.71    4.49
  -2 -13   8   18.73    5.97
  -2  13   7   15.38    5.66
   2  13  -7   16.99    5.88
  -2 -13   7   15.81    4.40
  -2 -13   7   20.16    6.17
   2 -13  -7   17.71    5.59
  -2  13   6  108.20    8.38
   2  13  -6  121.55    8.10
   2 -13  -6  115.99    7.94
  -2 -13   6  101.40    9.66
  -2 -13   6  111.28    8.36
   2  13  -5  273.33   20.34
  -2  13   5  262.47   20.47
   2 -13  -5  257.34   19.85
  -2 -13   5  291.55   21.16
  -2  13   4  568.62   24.20
   2  13  -4  625.50   33.79
   2 -13  -4  568.71   24.10
  -2 -13   4  628.84   25.03
   2  13  -3  117.74   13.11
  -2  13   3  119.07   12.96
   2 -13  -3  117.27    8.63
  -2 -13   3  121.98   13.64
  -2  13   2 1082.34   41.17
   2  13  -2 1121.24   40.70
   2 -13  -2 1081.05   54.67
  -2 -13   2 1131.02   41.19
  -2  13   1   14.00    3.60
   2  13  -1   17.25    3.61
   2 -13  -1   17.52    5.76
  -2 -13   1   12.59    3.68
  -2  13   0  327.14   23.23
   2  13   0  340.62   22.93
   2 -13   0  320.59   23.56
  -2 -13   0  337.36   15.79
   2  13   1   31.11    7.19
  -2  13  -1   36.11    7.35
   2 -13   1   26.62    7.60
  -2 -13  -1   30.56    4.64
  -2  13  -2  118.02   12.92
   2  13   2  113.22    8.09
   2 -13   2  106.99    8.36
  -2 -13  -2  107.68    8.09
  -2  13  -3   47.94    8.73
   2  13   3   52.01    5.59
   2 -13   3   49.92    5.75
  -2 -13  -3   39.59    5.41
  -2  13  -4  256.38   13.61
   2  13   4  258.33   19.70
   2 -13   4  242.85   20.92
  -2 -13  -4  252.16   13.23
   2  13   5    1.78    1.86
  -2  13  -5   -0.53    1.95
   2 -13   5    1.60    1.93
   2 -13   5   -2.39    2.02
  -2 -13  -5    1.40    2.97
   2  13   6  138.67    9.04
  -2  13  -6  130.55   14.19
   2 -13   6  112.16   14.65
   2 -13   6  104.45   13.90
  -2 -13  -6  139.04    8.87
  -2  13  -7   24.13    4.42
   2  13   7   30.62    6.54
   2 -13   7   21.53    4.59
  -2 -13  -7   25.61    6.45
   2 -13   7   22.66    4.68
   2  13   8  609.71   34.49
  -2  13  -8  578.37   36.46
   2 -13   8  577.94   37.13
   2 -13   8  618.29   39.66
  -2 -13  -8  587.48   23.99
   2  13   9   21.72    6.38
  -2  13  -9   20.40    4.47
   2 -13   9   21.87    5.05
   2 -13   9   20.43    7.12
  -2 -13  -9   22.45    6.43
   2  13  10  495.75   30.90
  -2  13 -10  507.97   33.36
   2 -13  10  482.55   33.87
   2 -13  10  548.44   27.66
  -2 -13 -10  481.95   30.85
  -2  13 -11    0.80    3.40
   2  13  11   -2.47    3.12
   2 -13  11   -0.15    2.26
  -2 -13 -11    1.99    3.04
   2 -13  11    4.87    4.44
   2  13  12  176.96   15.73
  -2  13 -12   86.02   17.04
   2 -13  12  177.76   17.66
   2 -13  12  175.56   23.09
  -2 -13 -12  169.73   15.24
   2  13  13   13.23    6.60
   2 -13  13   23.96    7.79
   2 -13  13   27.34    6.54
  -2  14  12   74.89   12.92
   2  14 -12  109.08   13.60
   2 -14 -12   79.35   12.48
  -2 -14  12   98.66   14.86
  -2 -14  12  121.04   12.98
  -2  14  11   56.21   10.89
   2  14 -11   63.03    7.47
   2 -14 -11   66.85   10.63
  -2 -14  11   80.02   10.18
  -2 -14  11   70.09   12.32
  -2  14  10  201.29   12.44
   2  14 -10  203.72   12.88
   2 -14 -10  174.55   18.13
  -2 -14  10  194.81   25.85
  -2 -14  10  214.73   21.36
  -2  14   9  114.88    9.19
   2  14  -9  106.85   14.31
   2 -14  -9   82.48   13.52
  -2 -14   9  129.92   15.43
  -2 -14   9  131.73   11.79
   2  14  -8   77.02    7.65
  -2  14   8   79.76    7.68
   2 -14  -8   65.82    7.37
  -2 -14   8   93.50    8.06
  -2 -14   8   93.16    9.61
  -2  14   7   44.72    8.98
   2  14  -7   49.51    9.28
   2 -14  -7   39.54    8.79
  -2 -14   7   30.54   10.61
  -2 -14   7   50.89    6.31
  -2  14   6    5.68    5.03
   2  14  -6    9.72    3.25
   2 -14  -6    4.80    3.07
  -2 -14   6   12.56    5.35
  -2 -14   6    7.41    3.65
  -2  14   5   19.80    4.66
   2  14  -5   26.87    4.67
   2 -14  -5   31.30    7.14
  -2 -14   5   23.46    4.73
   2  14  -4    8.66    4.92
  -2  14   4    9.26    4.86
   2 -14  -4    4.02    3.05
  -2 -14   4    5.92    4.94
  -2  14   3  199.84   12.80
   2  14  -3  223.92   19.31
   2 -14  -3  205.44   12.70
  -2 -14   3  218.36   19.82
  -2  14   2   24.32    4.60
   2  14  -2   24.63    7.29
   2 -14  -2   22.48    4.62
  -2 -14   2   22.01    4.65
  -2  14   1  262.49   23.59
   2  14  -1  301.92   23.00
   2 -14  -1  295.73   23.68
  -2 -14   1  308.66   16.15
  -2  14   0   50.56   10.00
   2  14   0   52.10    9.87
   2 -14   0   55.31   10.01
  -2 -14   0   53.57   10.08
  -2  14  -1  198.93   20.50
   2  14   1  260.22   20.12
   2 -14   1  215.58   13.86
  -2 -14  -1  243.91   20.42
  -2  14  -2  629.50   39.71
   2  14   2  651.12   28.07
   2 -14   2  657.71   29.07
  -2 -14  -2  683.64   39.42
  -2  14  -3  547.54   35.85
   2  14   3  568.01   35.02
   2 -14   3  550.87   25.60
  -2 -14  -3  553.87   24.67
  -2  14  -4  787.97   46.15
   2  14   4  759.51   31.42
   2 -14   4  751.00   46.84
  -2 -14  -4  786.80   32.39
   2  14   5  710.30   39.65
  -2  14  -5  674.00   29.95
   2 -14   5  659.01   30.71
   2 -14   5  634.26   28.28
  -2 -14  -5  710.21   28.79
   2  14   6  360.47   18.10
  -2  14  -6  351.36   18.82
   2 -14   6  361.49   18.39
   2 -14   6  338.68   28.40
  -2 -14  -6  377.89   25.85
   2  14   7   40.99    8.50
  -2  14  -7   36.26    8.97
   2 -14   7   38.72    5.98
   2 -14   7   31.95    9.25
  -2 -14  -7   37.11    5.34
   2  14   8  408.51   29.72
  -2  14  -8  407.39   21.41
   2 -14   8  395.97   31.75
   2 -14   8  430.24   22.11
  -2 -14  -8  405.50   29.09
  -2  14  -9  193.19   19.13
   2  14   9  197.40   18.08
   2 -14   9  172.19   21.83
  -2 -14  -9  153.82   18.17
   2 -14   9  192.78   20.18
  -2  14 -10  163.57   18.46
   2  14  10  134.96   17.42
   2 -14  10  185.01   14.15
  -2 -14 -10  164.48   11.15
   2 -14  10  170.35   12.59
   2  14  11   82.82   13.13
  -2  14 -11  104.93    9.16
   2 -14  11  100.25   11.34
   2 -14  11   82.45    9.69
  -2 -14 -11   88.30    8.17
   2  14  12   10.91    6.17
  -2  14 -12   21.30    4.11
   2 -14  12   17.37    8.75
   2 -14  12   10.46    4.36
  -2 -14 -12    6.70    3.69
   2  15 -11    4.21    3.03
  -2  15  11    1.80    4.54
  -2 -15  11    0.76    3.15
  -2 -15  11    1.04    6.36
  -2  15  10   27.70    8.30
   2  15 -10    2.42    5.47
   2 -15 -10   31.17    8.04
  -2 -15  10   46.59    5.95
  -2 -15  10   45.77   11.40
  -2  15   9   16.61    7.72
   2  15  -9    2.31    7.83
   2 -15  -9   26.30    7.50
  -2 -15   9   29.06    6.23
  -2 -15   9   24.68    5.18
  -2  15   8   16.46    6.63
   2  15  -8   -0.07    4.18
   2 -15  -8   18.90    4.15
  -2 -15   8   20.69    5.15
  -2 -15   8   20.38    7.04
  -2  15   7  124.90   10.32
   2 -15  -7   96.44   15.38
  -2 -15   7  122.68   18.48
  -2 -15   7  137.16   10.90
  -2  15   6  112.39   15.28
   2  15  -6  114.13    9.85
   2 -15  -6  105.53    9.46
  -2 -15   6  113.35   16.01
  -2 -15   6  125.92   11.26
  -2  15   5  440.19   22.85
   2  15  -5  471.42   23.20
   2 -15  -5  464.42   33.17
  -2 -15   5  445.45   23.68
  -2  15   4  410.00   31.92
   2  15  -4  426.83   21.64
   2 -15  -4  406.63   31.36
  -2 -15   4  408.60   32.73
  -2  15   3  561.66   27.96
   2  15  -3  615.11   39.87
   2 -15  -3  572.82   28.16
  -2 -15   3  605.17   28.32
  -2  15   2  439.93   32.61
   2  15  -2  456.29   32.53
   2 -15  -2  419.33   22.47
  -2 -15   2  436.13   22.32
  -2  15   1  124.49   16.57
   2  15  -1  122.98   15.85
   2 -15  -1  132.97   10.65
  -2 -15   1  117.48   16.28
  -2  15   0   94.79    9.68
   2  15   0  103.45   14.85
   2 -15   0  116.68    9.71
  -2 -15   0  117.29   14.96
  -2  15  -1   36.57    6.10
   2  15   1   35.33    5.96
   2 -15   1   43.09    6.22
  -2 -15  -1   37.63    9.47
  -2  15  -2  124.78   10.97
   2  15   2  135.43   10.60
   2 -15   2  125.74   10.99
  -2 -15  -2  147.54   16.46
  -2  15  -3   17.40    4.39
   2  15   3    7.36    6.57
   2 -15   3   16.58    7.09
  -2 -15  -3   12.36    6.60
   2  15   4  103.31    9.75
  -2  15  -4  125.13   15.97
   2 -15   4  124.65   16.17
  -2 -15  -4  121.37   14.90
   2  15   5  155.63   18.18
  -2  15  -5  189.56   19.46
   2 -15   5  139.79   11.92
   2 -15   5  180.39   12.87
  -2 -15  -5  181.63   12.16
   2  15   6   13.33    3.67
  -2  15  -6    5.50    3.91
   2 -15   6   10.80    6.28
   2 -15   6    6.60    3.73
  -2 -15  -6    8.61    5.69
  -2  15  -7   -1.15    7.59
   2  15   7   24.17    7.18
   2 -15   7   21.20    5.03
  -2 -15  -7   20.64    4.53
   2 -15   7   17.96    7.85
   2  15   8  280.98   23.89
  -2  15  -8  260.65   16.39
   2 -15   8  238.41   25.75
   2 -15   8  246.63   17.57
  -2 -15  -8  253.05   23.29
   2  15   9   91.11    9.57
  -2  15  -9  106.43   15.55
   2 -15   9  111.83   11.39
   2 -15   9  110.08   16.08
  -2 -15  -9  108.70    9.45
   2  15  10   85.31    9.45
  -2  15 -10  104.99    9.81
   2 -15  10   97.15   10.35
   2 -15  10  107.93   17.70
  -2 -15 -10   82.64   14.14
   2  15  11  114.86   15.70
  -2  15 -11  118.33   16.68
   2 -15  11   96.87   11.44
   2 -15  11  119.05   13.06
  -2 -15 -11  112.16   15.18
  -2  16  10   -0.01    5.83
   2  16 -10    4.85    9.36
   2 -16 -10   66.61    8.80
  -2 -16  10   65.36   10.01
   2  16  -9  326.50   29.17
  -2  16   9  293.96   19.15
   2 -16  -9  270.14   18.47
  -2 -16   9  318.36   23.43
  -2 -16   9  337.58   30.86
   2  16  -8  156.93   12.14
   2 -16  -8  117.84   11.93
  -2 -16   8  149.33   22.90
  -2 -16   8  141.77   12.72
   2  16  -7  180.33   13.59
   2 -16  -7  141.45   20.52
  -2 -16   7  185.86   21.84
  -2 -16   7  186.79   23.86
   2  16  -6   58.99   12.57
   2 -16  -6   62.62    7.68
  -2 -16   6   62.84    9.05
  -2 -16   6   54.83    8.44
  -2  16   5    3.33    5.63
   2  16  -5    6.20    3.60
   2 -16  -5    6.40    3.50
  -2 -16   5    2.72    5.92
  -2  16   4    9.09    3.69
   2  16  -4    4.56    3.73
   2 -16  -4    5.17    5.86
  -2 -16   4    5.77    3.93
  -2  16   3    6.49    5.82
   2  16  -3    4.62    3.62
   2 -16  -3    3.23    5.73
  -2 -16   3   10.04    5.94
  -2  16   2    0.31   10.78
   2  16  -2   53.21    6.93
   2 -16  -2   45.53    6.88
  -2 -16   2   47.40   10.82
  -2  16   1  145.79   13.13
   2  16  -1  164.53   12.85
   2 -16  -1  154.56   12.90
  -2 -16   1  162.29   13.05
  -2  16   0    0.17    3.38
   2  16   0    7.16    3.41
   2 -16   0   -0.31    3.48
  -2 -16   0    8.45    3.39
  -2  16  -1  538.39   29.48
   2  16   1  563.86   28.17
   2 -16   1  544.65   29.40
  -2 -16  -1  559.72   28.63
  -2  16  -2   90.72    9.84
   2  16   2   89.00   14.67
   2 -16   2   95.86   15.66
  -2 -16  -2   88.32    9.78
  -2  16  -3  401.10   23.82
   2  16   3  444.46   33.67
   2 -16   3  420.70   34.99
  -2 -16  -3  404.13   23.37
  -2  16  -4    8.75    3.86
   2  16   4    3.69    3.68
   2 -16   4    9.20    4.02
  -2 -16  -4    4.03    5.79
   2  16   5    9.18    6.70
  -2  16  -5   10.76    7.10
   2 -16   5   14.07    4.37
   2 -16   5   10.68    4.59
  -2 -16  -5   11.89    6.83
   2  16   6   15.32    4.50
  -2  16  -6   13.89    7.29
   2 -16   6   16.56    4.56
   2 -16   6   10.97    7.66
  -2 -16  -6   10.16    4.61
   2  16   7  138.48   18.46
  -2  16  -7  151.65   12.59
   2 -16   7  136.37   19.74
   2 -16   7  128.65   13.16
  -2 -16  -7  150.19   18.59
   2  16   8    7.26    6.64
  -2  16  -8   10.01    6.75
   2 -16   8   11.64    7.29
   2 -16   8   13.92    4.59
  -2 -16  -8    5.92    4.14
   2  16   9  178.49   13.26
  -2  16  -9  168.24   13.77
   2 -16   9  175.96   15.34
   2 -16   9  160.07   22.20
  -2 -16  -9  106.00   20.23
  -2  17   8   -0.03    3.11
   2  17  -8   -0.93    4.98
   2 -17  -8    1.23    4.89
  -2 -17   8    8.99    5.32
  -2 -17   8    1.15    5.95
  -2  17   7  179.58   15.25
   2  17  -7  196.90   15.35
   2 -17  -7  179.29   15.22
  -2 -17   7  177.21   26.40
  -2 -17   7  200.05   16.25
  -2  17   6   -0.12   10.88
   2  17  -6   37.76   10.43
   2 -17  -6   38.92   10.43
  -2 -17   6   34.62   11.10
  -2 -17   6   40.48    7.69
  -2  17   5  561.14   31.80
   2  17  -5  579.00   45.85
   2 -17  -5  567.74   31.87
  -2 -17   5  584.68   33.31
  -2  17   4  123.62   20.55
   2  17  -4  153.02   13.39
   2 -17  -4  121.03   20.38
  -2 -17   4  145.29   21.26
  -2  17   3  569.43   31.84
   2  17  -3  601.96   32.26
   2 -17  -3  578.36   45.79
  -2 -17   3  590.11   48.14
  -2  17   2    3.49    3.68
   2  17  -2    0.10    3.68
   2 -17  -2    0.53    5.87
  -2 -17   2    9.28    3.81
  -2  17   1  408.18   25.63
   2  17  -1  441.09   25.69
   2 -17  -1  430.76   37.80
  -2 -17   1  455.97   26.30
  -2  17   0   10.63    6.69
   2  17   0    9.89    4.33
   2 -17   0    6.57    6.98
  -2 -17   0    5.43    4.40
  -2  17  -1   76.36   16.75
   2  17   1  106.98   16.40
   2 -17   1   88.85   16.92
  -2 -17  -1   92.07   10.62
  -2  17  -2   25.55    9.68
   2  17   2   30.79    9.49
   2 -17   2   27.78    9.90
  -2 -17  -2   21.64    6.25
  -2  17  -3   41.81   12.13
   2  17   3   46.68    7.37
   2 -17   3   43.00    7.88
  -2 -17  -3   44.82    7.49
  -2  17  -4    3.17    3.11
   2  17   4   -1.46    3.00
   2 -17   4    3.13    3.20
  -2 -17  -4    1.18    3.11
   2  17   5   11.64    8.02
  -2  17  -5   12.23    5.13
   2 -17   5   15.51    8.44
   2 -17   5   17.47    5.08
  -2 -17  -5   17.37    8.10
   2  17   6    4.39    3.35
  -2  17  -6    4.75    5.53
   2 -17   6    0.87    3.38
   2 -17   6    1.45    3.67
  -2 -17  -6    2.82    5.40
   2  17   7   34.86    6.77
  -2  17  -7   24.27   10.94
   2 -17   7   33.87   11.02
   2 -17   7   30.26   11.51
  -2 -17  -7   32.27    6.71
   2  17   8   20.40    8.66
  -2  17  -8   20.00    5.72
   2 -17   8   13.82    5.91
   2 -17   8   23.50    9.37
  -2 -17  -8   16.07    8.59
   2  18  -6  165.89   14.61
   2 -18  -6  119.84   21.97
  -2 -18   6  136.55   14.96
  -2 -18   6  149.89   25.52
   2  18  -5   18.55    8.74
  -2  18   5    9.14    8.93
   2 -18  -5   11.27    8.63
  -2 -18   5   21.80    9.31
  -2  18   4   40.74    8.20
   2  18  -4   50.70   12.88
   2 -18  -4   38.72    8.06
  -2 -18   4   51.41   13.51
  -2  18   3    8.06    4.86
   2  18  -3   14.96    7.53
   2 -18  -3   10.04    4.76
  -2 -18   3    5.77    4.95
  -2  18   2   14.76    9.01
   2  18  -2   10.73    8.91
   2 -18  -2   13.48    9.06
  -2 -18   2   19.06    5.84
  -2  18   1    4.82    5.84
   2  18  -1    6.86    5.81
   2 -18  -1    3.93    5.96
  -2 -18   1   -5.40    5.96
  -2  18   0    1.54    6.16
   2  18   0    2.74    6.14
   2 -18   0    7.27    6.19
  -2 -18   0    1.84    6.32
  -2  18  -1  150.96   14.43
   2  18   1  151.84   21.52
   2 -18   1  153.88   22.99
  -2 -18  -1   99.32   22.31
  -2  18  -2   22.66    6.65
   2  18   2   24.59    6.39
   2 -18   2   26.49    6.61
  -2 -18  -2   20.08   10.49
  -2  18  -3  236.46   28.60
   2  18   3  225.02   17.97
   2 -18   3  239.29   19.36
  -2 -18  -3  213.06   28.30
  -2  18  -4   12.54    9.08
   2  18   4   19.12    8.73
   2 -18   4    9.94    9.34
  -2 -18  -4   17.35    5.63
   2  18   5  250.90   19.64
  -2  18  -5  234.04   30.83
   2 -18   5  263.41   19.73
   2 -18   5  270.90   32.22
  -2 -18  -5  254.51   20.09
   2  18   6   68.40   15.27
  -2  18  -6   58.73   10.02
   2 -18   6   75.69    9.72
   2 -18   6   61.78   10.44
  -2 -18  -6   56.41   15.36
  -2  19   3  211.12   33.91
   2  19  -3  297.27   33.09
   2 -19  -3  267.13   22.35
  -2 -19   3  315.80   35.41
  -2  19   2   99.60   19.21
   2  19  -2   84.86   18.88
   2 -19  -2   82.55   12.14
  -2 -19   2   84.96   19.83
  -2  19   1  208.86   18.76
   2  19  -1  183.86   27.76
   2 -19  -1  191.74   18.54
  -2 -19   1  177.81   28.79
  -2  19   0  137.53   15.14
   2  19   0  129.53   14.74
   2 -19   0  141.40   15.27
  -2 -19   0  119.79   15.43
  -2  19  -1  109.95   13.77
   2  19   1  111.95   12.82
   2 -19   1   91.13   13.77
  -2 -19  -1  102.52   13.61
   2  19   2   91.71   11.73
  -2  19  -2   87.01   12.28
   2 -19   2   78.91   12.37
  -2 -19  -2   87.47   12.22
  -2  19  -3   52.65    9.83
   2  19   3   55.28   14.72
   2 -19   3   48.20   15.71
  -2 -19  -3   46.13   15.28
   3   0 -16    2.45    3.47
   3   0 -14    0.22    2.34
   3   0 -13 1087.56   59.81
   3   0 -12    0.43    2.01
   3   0 -11 1262.88   38.86
  -3   0  11 1000.19   16.30
  -3   0  11  974.33   15.88
   3   0 -10    4.00    2.43
  -3   0  10    0.48    1.51
  -3   0  10    0.02    0.64
  -3   0  10    0.58    0.61
   3   0  -9    0.99    2.60
  -3   0   9    2.61    0.92
  -3   0   9    2.26    0.89
  -3   0   9    2.25    2.50
   3   0  -8    1.57    1.21
  -3   0   8    0.02    1.17
  -3   0   8    1.36    0.82
  -3   0   8   -0.49    0.90
   3   0  -7  179.12    6.06
  -3   0   7  172.53    5.93
  -3   0   7  169.63    4.98
  -3   0   7  181.30    5.36
   3   0  -6    0.90    0.92
  -3   0   6    0.94    0.97
  -3   0   6    0.26    0.92
  -3   0   6   -0.58    1.44
   3   0  -5  502.56   13.69
  -3   0   5  486.84   10.20
  -3   0   5  466.41    8.79
   3   0  -4    1.12    0.62
  -3   0   4    0.82    0.60
  -3   0   4   -1.66    0.97
   3   0  -3  328.21    7.06
  -3   0   3  324.18    8.74
  -3   0   3  330.26    7.07
   3   0  -2    2.64    0.61
  -3   0   2    0.07    0.74
  -3   0   2    0.80    0.60
  -3   0   1 3773.82  105.44
  -3   0   1 3929.86   92.09
  -3   0   0    2.06    0.78
  -3   0   0    1.10    0.22
  -3   0  -1  624.08   12.43
  -3   0  -2    0.45    0.45
  -3   0  -2    1.86    0.76
  -3   0  -3   15.05    1.18
  -3   0  -3   18.38    1.37
  -3   0  -4   -0.27    0.47
  -3   0  -4    1.03    0.94
  -3   0  -4    0.49    0.98
  -3   0  -5  405.68   10.60
  -3   0  -5  412.13   10.96
  -3   0  -5  406.99    8.20
  -3   0  -6    0.75    1.07
  -3   0  -6    0.79    1.30
  -3   0  -6    0.94    1.12
  -3   0  -7  464.70   12.27
  -3   0  -7  450.01   15.24
  -3   0  -7  443.01   11.77
  -3   0  -8    1.93    1.06
  -3   0  -8    0.70    1.11
  -3   0  -8   -0.69    1.12
  -3   0  -9  732.90   18.41
  -3   0  -9  726.87   27.64
  -3   0  -9  733.99   18.82
  -3   0 -10   -0.04    1.03
  -3   0 -10   -0.47    1.39
  -3   0 -10   -0.43    0.99
  -3   0 -11  244.91   15.64
  -3   0 -11  205.26    6.52
  -3   0 -11  226.81    6.92
  -3   0 -12    2.12    1.98
  -3   0 -12    0.61    0.92
  -3   0 -12    0.46    0.99
  -3   0 -13  953.97   34.42
  -3   0 -13  750.99   15.55
  -3   0 -13  797.77   15.99
  -3   0 -14   -0.70    3.78
  -3   0 -15  473.82   25.28
  -3   0 -17  301.71   22.84
   3   1 -16   38.35    7.10
   3  -1 -16   34.37    7.25
   3   1 -14  136.85   11.14
   3  -1 -14  134.52   10.96
   3   1 -13  975.51   41.62
   3  -1 -13 1142.46   59.70
   3   1 -12   61.64    9.66
   3  -1 -12   61.50    6.16
  -3  -1  12   49.25    9.53
   3   1 -11 1241.81   52.18
   3  -1 -11 1247.00   52.61
  -3  -1  11 1173.57   39.70
  -3  -1  11 1076.84   20.27
  -3  -1  11 1125.43   23.01
   3   1 -10  132.85    7.07
  -3   1  10  116.81    3.11
  -3   1  10  122.83    3.97
  -3  -1  10  120.57    3.60
  -3  -1  10  119.10   10.61
   3  -1 -10  129.68    6.99
  -3  -1  10  126.10    3.55
   3   1  -9  856.18   25.37
  -3   1   9  836.15   19.51
  -3   1   9  815.87   16.78
  -3  -1   9  839.49   33.02
  -3  -1   9  883.39   19.31
   3  -1  -9  876.15   32.82
  -3  -1   9  786.12   17.13
   3   1  -8    9.67    1.92
  -3   1   8    9.76    1.26
  -3   1   8    9.18    1.31
  -3  -1   8    7.78    1.87
  -3  -1   8    9.28    1.34
   3  -1  -8    8.78    1.90
   3   1  -7 4081.06  145.49
  -3   1   7 4021.29  121.83
  -3   1   7 3952.29  116.69
  -3  -1   7 3882.94  129.34
  -3  -1   7 4030.15  119.65
   3  -1  -7 3987.24  130.07
   3   1  -6  766.74   18.04
  -3   1   6  761.65   17.28
  -3   1   6  774.96   18.19
  -3  -1   6  775.48   17.75
  -3  -1   6  766.20   18.24
   3  -1  -6  780.53   22.82
   3   1  -5 1787.27   47.81
  -3   1   5 1875.73   45.97
  -3   1   5 1657.62   36.53
  -3  -1   5 1706.72   41.17
  -3  -1   5 1669.11   37.05
   3  -1  -5 1737.56   45.57
   3   1  -4  334.86    9.25
  -3   1   4  360.63    9.53
   3  -1  -4  338.13    8.71
  -3  -1   4  344.29    9.19
  -3  -1   4  339.19    9.28
   3   1  -3  100.50    3.48
  -3   1   3  103.75    3.05
  -3  -1   3  101.89    3.50
   3  -1  -3  100.47    3.12
  -3  -1   3  104.29    4.38
  -3   1   2  954.03   23.38
   3  -1  -2  929.43   15.63
  -3  -1   2  932.98   17.17
  -3  -1   2  928.84   22.40
  -3   1   1  324.11    9.69
   3  -1  -1  303.94    3.44
  -3  -1   1  306.37    6.54
  -3  -1   1  315.04    4.83
  -3   1   0    2.15    1.37
  -3  -1   0    0.70    1.31
  -3   1  -1   55.68    2.47
  -3  -1  -1   61.72    3.62
  -3   1  -2    1.28    1.34
  -3   1  -2    1.45    0.42
  -3  -1  -2    1.44    1.27
  -3   1  -3  138.34    3.13
  -3   1  -3  131.80    3.66
  -3  -1  -3  133.21    3.57
  -3   1  -4   96.55    3.28
  -3   1  -4   93.79    2.97
  -3  -1  -4   92.56    4.12
  -3  -1  -4   98.47    2.31
  -3   1  -5  991.16   23.49
  -3   1  -5 1011.06   24.96
  -3  -1  -5  968.72   23.58
  -3  -1  -5  985.20   20.33
  -3   1  -6  329.51   10.46
  -3   1  -6  332.72    7.22
  -3  -1  -6  329.61    6.82
  -3  -1  -6  330.06   10.51
  -3   1  -7 1193.46   26.64
  -3   1  -7 1237.91   31.66
  -3   1  -7 1192.82   29.81
  -3  -1  -7 1179.36   25.44
  -3  -1  -7 1242.01   31.03
  -3  -1  -7 1190.42   29.79
  -3   1  -8  141.44    5.48
  -3   1  -8  142.19    5.56
  -3   1  -8  147.84    5.67
  -3  -1  -8  156.99    8.62
  -3  -1  -8  147.59    5.48
  -3  -1  -8  152.08    5.35
  -3   1  -9  345.85   10.05
  -3   1  -9  357.48   10.46
  -3   1  -9  372.52   16.32
  -3  -1  -9  357.28   16.75
  -3  -1  -9  353.83    9.70
  -3   1 -10  373.15   10.78
  -3   1 -10  373.33   10.95
  -3   1 -10  388.82   13.82
  -3  -1 -10  383.47   10.72
  -3  -1 -10  393.83   10.30
  -3  -1 -10  407.79   20.13
  -3   1 -11  421.98   11.94
  -3   1 -11  438.00   11.98
  -3   1 -11  460.03   24.27
  -3  -1 -11  449.83   17.26
  -3  -1 -11  449.57   11.21
  -3  -1 -11  435.51   11.31
  -3   1 -12   55.49    3.02
  -3   1 -12   53.42    3.11
  -3   1 -12   48.93    8.84
  -3  -1 -12   47.38    9.11
  -3  -1 -12   56.86    2.80
  -3  -1 -12   55.29    2.95
  -3   1 -13  208.88    5.50
  -3   1 -13  211.72    5.62
  -3   1 -13  253.91   12.89
  -3  -1 -13  288.93   20.07
  -3  -1 -13  219.23    4.99
  -3  -1 -13  211.44    4.96
  -3   1 -14   21.52    8.03
  -3  -1 -14   29.28    5.22
  -3   1 -15   12.14    4.44
  -3  -1 -15   10.72    7.11
  -3   1 -16   64.47   13.94
  -3   1 -17   70.14   10.20
  -3  -1 -17   66.50   10.21
   3   2 -16  167.34   15.05
   3  -2 -16  166.21   14.75
   3  -2 -15  102.08   10.58
   3   2 -14   48.41   10.46
   3  -2 -14   48.02   10.42
  -3  -2  14   41.53    6.62
   3   2 -13  261.39   15.30
   3  -2 -13  276.56   15.15
  -3  -2  13  259.58   14.94
   3   2 -12  278.73   14.10
   3  -2 -12  279.31   20.90
  -3  -2  12  266.13   21.03
  -3   2  11   50.80    1.43
   3   2 -11   59.64    5.32
  -3   2  11   48.29    1.76
   3  -2 -11   58.28    5.23
  -3  -2  11   52.25    8.34
  -3  -2  11   54.61    2.33
  -3  -2  11   62.82    2.39
   3   2 -10  698.57   22.92
  -3   2  10  659.83   13.21
  -3   2  10  656.97   12.98
   3  -2 -10  695.15   30.31
  -3  -2  10  679.41   14.90
  -3  -2  10  631.60   22.21
   3   2  -9  127.83    6.12
  -3   2   9  113.11    3.76
  -3   2   9  109.94    3.54
   3  -2  -9  113.75    5.98
  -3  -2   9  127.72    6.21
  -3  -2   9  121.49    4.12
   3   2  -8  427.51   13.02
  -3   2   8  420.07   10.02
  -3   2   8  414.03    9.46
   3  -2  -8  416.11   12.50
  -3  -2   8  407.81   12.82
  -3  -2   8  400.42    7.79
   3   2  -7 1544.40   48.93
  -3   2   7 1468.70   35.44
   3  -2  -7 1541.06   47.18
  -3  -2   7 1371.49   38.74
  -3  -2   7 1450.13   35.27
   3   2  -6    0.21    1.05
  -3   2   6    2.88    1.06
   3   2  -6    0.71    1.01
  -3  -2   6    3.00    1.59
  -3  -2   6    0.38    0.69
   3  -2  -6    0.18    0.94
   3   2  -5  210.38    8.16
   3   2  -5  211.99    6.56
  -3   2   5  225.54    6.82
   3  -2  -5  216.54    7.31
  -3  -2   5  211.22    6.70
  -3  -2   5  208.04    5.68
   3   2  -4  235.53    5.17
   3   2  -4  240.60    5.54
  -3   2   4  236.37    7.39
   3  -2  -4  231.12    6.53
  -3  -2   4  230.19    5.15
  -3  -2   4  235.83    5.32
   3   2  -3  618.48   15.19
  -3   2   3  558.32   11.75
   3  -2  -3  602.55   11.75
  -3  -2   3  598.73   11.90
  -3  -2   3  616.38   13.74
   3   2  -2  181.55    6.34
  -3   2   2  170.90    6.53
   3  -2  -2  169.55    3.34
  -3  -2   2  170.42    4.36
  -3  -2   2  173.62    3.23
   3   2  -1 5829.67  200.37
  -3   2   1 5883.01  195.75
   3  -2  -1 5883.96  195.32
  -3  -2   1 5762.98  199.29
   3   2   0 2976.33   84.89
  -3   2   0 3002.81   80.19
  -3  -2   0 3000.69   79.11
   3  -2   0 3092.16   88.86
   3   2   1 3560.44   98.36
  -3   2  -1 3667.95  102.11
   3  -2   1 3392.06   74.35
   3  -2   1 3687.32  109.79
  -3  -2  -1 3612.81  100.05
   3   2   2 2521.27   69.89
  -3   2  -2 2664.40   74.61
   3  -2   2 2588.27   54.45
  -3  -2  -2 2559.68   65.10
   3  -2   2 2655.42   68.00
  -3   2  -3  535.89    9.44
   3   2   3  512.68   14.07
  -3   2  -3  542.41   11.52
   3  -2   3  501.49   11.24
   3  -2   3  525.84    9.86
  -3  -2  -3  549.19   14.36
  -3   2  -4   43.59    2.23
  -3   2  -4   46.72    2.10
   3  -2   4   38.69    2.36
  -3  -2  -4   41.49    1.97
  -3   2  -5  216.83    6.50
  -3   2  -5  206.34    5.09
   3  -2   5  204.86    4.80
  -3  -2  -5  212.95    6.86
  -3   2  -6   30.68    3.12
  -3   2  -6   39.90    1.92
  -3  -2  -6   36.72    1.76
  -3  -2  -6   34.83    2.18
   3  -2   6   32.09    2.09
  -3   2  -7 1052.71   23.61
  -3   2  -7 1025.82   31.09
  -3  -2  -7 1048.01   31.55
  -3  -2  -7 1022.93   21.60
   3  -2   7 1001.07   30.95
  -3   2  -8  497.51   14.39
  -3   2  -8  504.37   18.29
  -3  -2  -8  499.73   12.99
  -3  -2  -8  498.43   18.95
   3  -2   8  470.23   13.73
  -3   2  -9   77.90    2.84
  -3   2  -9   84.10    7.03
  -3  -2  -9   75.76    7.24
  -3  -2  -9   84.16    4.04
   3  -2   9   73.35    4.53
  -3  -2  -9   79.92    3.81
  -3   2 -10  627.09   14.03
  -3   2 -10  596.70   17.05
  -3   2 -10  658.19   28.28
  -3  -2 -10  654.56   17.00
  -3  -2 -10  655.79   16.19
  -3  -2 -10  670.95   29.46
  -3   2 -11  645.36   17.78
  -3   2 -11  701.40   24.10
  -3   2 -11  654.85   18.02
  -3  -2 -11  692.85   17.16
  -3  -2 -11  690.09   16.98
  -3  -2 -11  715.41   34.04
  -3   2 -12  229.82   11.67
  -3   2 -12  214.57    7.25
  -3   2 -12  208.26    7.19
  -3  -2 -12  212.90    6.49
  -3  -2 -12  247.35   18.33
  -3  -2 -12  218.86    6.42
  -3   2 -13  319.53    8.61
  -3   2 -13  403.67   24.62
  -3   2 -13  327.16    8.83
  -3  -2 -13  319.44    7.14
  -3  -2 -13  383.08   17.25
  -3   2 -14   82.45    8.40
  -3  -2 -14   90.37    8.60
  -3   2 -15   77.22   13.56
  -3  -2 -15   73.66   14.03
  -3   2 -16   87.06   10.07
  -3  -2 -16   75.49   16.63
  -3   2 -17  100.08   11.48
  -3  -2 -17   77.31   11.93
   3   3 -17   35.16   12.74
   3   3 -16    3.13    3.54
   3  -3 -16    1.27    3.44
   3   3 -15   48.57    7.70
   3  -3 -15   61.41    7.72
  -3  -3  15   39.31   12.28
   3   3 -14   49.61   12.13
   3  -3 -14   61.08   12.08
  -3  -3  14   67.43    7.65
   3   3 -13   78.15   11.80
   3  -3 -13   65.44    7.20
  -3  -3  13   66.80    7.39
   3   3 -12  175.25   15.98
   3  -3 -12  177.30   15.50
  -3  -3  12  160.34   10.06
  -3  -3  12  155.73    4.32
  -3  -3  12  159.03    4.46
  -3   3  11   43.30    1.80
   3   3 -11   49.38    8.06
  -3   3  11   43.79    1.69
  -3  -3  11   53.93    5.02
   3  -3 -11   51.56    7.51
  -3  -3  11   53.28    2.66
   3   3 -10  367.92   20.56
  -3   3  10  329.34    7.62
  -3   3  10  336.42    8.07
   3  -3 -10  366.83   13.47
  -3  -3  10  359.46   13.86
  -3  -3  10  353.93    9.35
   3   3  -9  424.11   19.99
  -3   3   9  376.96    9.91
  -3   3   9  402.20    9.70
   3  -3  -9  432.91   13.93
  -3  -3   9  418.47   14.53
  -3  -3   9  426.74   11.07
   3   3  -8 1472.48   43.47
  -3   3   8 1449.39   37.00
   3   3  -8 1460.76   36.46
  -3  -3   8 1513.83   44.68
  -3  -3   8 1503.14   38.27
   3  -3  -8 1504.73   50.64
   3   3  -7  558.18   14.04
   3   3  -7  564.34   20.51
  -3   3   7  534.26   13.94
   3  -3  -7  552.13   19.23
  -3  -3   7  540.04   15.64
  -3  -3   7  557.46   14.37
   3   3  -6 1795.40   46.03
   3   3  -6 1866.62   57.35
  -3   3   6 1715.79   41.20
  -3  -3   6 1781.23   46.52
   3  -3  -6 1757.24   51.26
  -3  -3   6 1758.04   55.45
  -3   3   5  331.67    9.91
   3   3  -5  344.93    9.81
   3  -3  -5  336.44   10.35
  -3  -3   5  359.95   10.09
   3  -3  -5  330.92    9.82
  -3  -3   5  349.35   12.00
   3   3  -4 1482.42   32.62
  -3   3   4 1411.36   32.43
   3  -3  -4 1495.55   38.22
   3  -3  -4 1408.08   30.12
  -3  -3   4 1472.82   33.01
  -3  -3   4 1515.11   39.30
   3   3  -3  189.38    6.82
  -3   3   3  183.39    4.84
   3  -3  -3  177.99    4.82
  -3  -3   3  185.45    4.77
  -3  -3   3  188.33    6.37
   3   3  -2  916.05   23.58
  -3   3   2  903.18   24.14
   3  -3  -2  909.05   23.95
  -3  -3   2  913.61   23.79
   3   3  -1  277.84    9.03
  -3   3   1  276.82    9.22
   3  -3  -1  259.05    6.49
  -3  -3   1  272.50    6.49
   3   3   0  136.38    4.08
  -3   3   0  138.97    6.31
   3  -3   0  138.74    4.25
  -3  -3   0  138.01    6.03
  -3   3  -1   57.96    4.26
   3   3   1   63.74    2.70
   3  -3   1   63.96    2.82
  -3  -3  -1   63.61    4.15
   3   3   2  738.41   15.96
  -3   3  -2  762.52   21.04
   3  -3   2  740.74   16.36
  -3  -3  -2  766.42   20.16
   3  -3   2  765.55   13.15
   3   3   3 1706.31   45.67
  -3   3  -3 1778.58   42.83
   3  -3   3 1730.30   48.31
  -3  -3  -3 1708.23   45.70
   3  -3   3 1698.12   37.73
  -3   3  -4 1900.37   43.96
   3   3   4 1782.34   48.75
  -3   3  -4 1809.38   44.55
   3  -3   4 1827.28   45.78
   3  -3   4 1758.70   43.76
  -3  -3  -4 1804.61   42.93
  -3   3  -5 3826.78  117.62
   3   3   5 3830.75  121.36
  -3   3  -5 3944.70  127.21
   3  -3   5 3757.79  125.93
   3  -3   5 3797.12  113.45
  -3  -3  -5 3923.54  123.07
  -3   3  -6 2569.19   77.74
  -3   3  -6 2648.41   77.98
   3   3   6 2563.99   74.69
  -3  -3  -6 2558.74   66.26
   3  -3   6 2558.21   78.43
   3  -3   6 2475.15   76.28
  -3   3  -7 2162.34   62.44
  -3   3  -7 2035.12   56.70
  -3  -3  -7 2061.95   50.83
  -3  -3  -7 2109.58   66.75
   3  -3   7 1992.52   64.11
  -3   3  -8  611.28   21.92
  -3   3  -8  590.69   13.95
   3  -3   8  582.90   16.71
  -3  -3  -8  634.34   16.27
  -3  -3  -8  617.85   17.41
  -3   3  -9  682.22   20.01
  -3   3  -9  662.98   26.33
  -3  -3  -9  680.72   17.79
  -3  -3  -9  677.76   20.59
   3  -3   9  653.98   20.48
  -3   3 -10    5.07    2.47
  -3   3 -10    1.19    0.90
  -3  -3 -10    1.29    1.67
  -3  -3 -10    1.53    1.21
   3  -3  10    0.02    1.58
  -3  -3 -10    0.12    1.29
  -3   3 -11  206.15    8.19
  -3   3 -11  208.58    8.35
  -3   3 -11  224.06   15.71
  -3  -3 -11  240.74   10.89
   3  -3  11  230.90   15.82
  -3  -3 -11  219.55    7.21
  -3  -3 -11  221.57    7.32
  -3   3 -12   19.81    3.54
  -3   3 -12   13.96    2.34
  -3   3 -12   19.87    2.36
  -3  -3 -12   16.39    1.95
   3  -3  12   18.77    3.59
  -3  -3 -12   16.91    3.80
  -3  -3 -12   14.90    2.02
  -3   3 -13  240.80   10.07
  -3   3 -13  295.07   14.17
  -3   3 -13  247.86    8.30
  -3  -3 -13  248.34    6.58
  -3  -3 -13  322.07   15.10
  -3  -3 -13  241.16    6.32
  -3   3 -14   -2.09    3.44
  -3  -3 -14    2.60    3.63
  -3   3 -15   36.03   10.24
  -3  -3 -15   37.34   10.35
  -3   3 -16   19.97    5.76
  -3  -3 -16   20.78    9.55
   3   4 -17    5.22    6.11
   3  -4 -17   -0.30    6.07
  -3  -4  17    1.67    3.77
   3   4 -16   48.05    8.63
   3  -4 -16   48.74    8.32
  -3  -4  16   50.37   13.05
   3   4 -15   18.81    5.38
   3  -4 -15   21.09    5.26
  -3  -4  15    9.16    8.41
   3   4 -14   78.61    8.46
   3  -4 -14   56.33   12.74
  -3  -4  14   66.92    8.37
   3   4 -13  105.67    8.62
   3  -4 -13  114.53    8.24
  -3  -4  13   86.88    3.27
  -3  -4  13   84.97    8.51
  -3  -4  13   84.49    4.04
   3   4 -12   79.59    7.11
  -3   4  12   71.03    2.44
  -3   4  12   73.16    1.80
  -3  -4  12   83.72    7.01
  -3  -4  12   80.08    3.61
   3  -4 -12   73.97    6.90
   3   4 -11   19.33    3.54
  -3   4  11   13.26    1.46
  -3   4  11   18.16    1.61
  -3  -4  11   14.82    3.55
  -3  -4  11   18.24    2.18
   3  -4 -11   17.46    5.34
   3   4 -10    9.18    1.15
   3   4 -10    8.03    2.71
  -3   4  10    8.54    1.55
   3  -4 -10   14.11    3.96
  -3  -4  10   11.29    1.92
  -3  -4  10   12.02    2.77
   3   4  -9  254.40    7.88
   3   4  -9  238.98   14.59
  -3   4   9  221.91    5.30
  -3  -4   9  238.58    8.26
   3  -4  -9  247.24   13.86
  -3  -4   9  231.38   10.13
   3   4  -8    0.80    0.78
   3   4  -8    1.20    1.48
  -3   4   8    0.60    1.16
   3  -4  -8   -0.43    2.02
  -3  -4   8    3.72    2.27
  -3  -4   8    0.22    1.34
   3   4  -7  361.84   10.38
  -3   4   7  318.17    7.50
   3  -4  -7  343.32   13.56
  -3  -4   7  353.99   10.78
  -3  -4   7  342.95   10.92
   3  -4  -7  322.87   10.23
   3   4  -6  375.44    8.34
  -3   4   6  370.94   11.20
   3  -4  -6  338.33    8.04
  -3  -4   6  377.20   14.48
  -3  -4   6  376.94    8.65
   3  -4  -6  382.96   12.82
   3   4  -5  279.67    6.70
  -3   4   5  279.86    9.37
   3  -4  -5  271.48    6.65
  -3  -4   5  282.25   10.89
  -3  -4   5  281.05    6.79
   3  -4  -5  266.96    6.50
  -3   4   4 1845.69   52.24
   3   4  -4 1921.81   51.96
  -3  -4   4 1897.78   52.01
  -3  -4   4 1852.95   46.14
   3  -4  -4 1771.84   44.31
   3   4  -3  785.82   21.31
  -3   4   3  759.76   17.25
  -3  -4   3  759.75   16.79
  -3  -4   3  775.90   20.04
   3   4  -2 4845.50  154.32
  -3   4   2 4990.11  171.78
   3  -4  -2 4883.57  157.54
  -3  -4   2 4837.98  155.25
   3   4  -1 4775.02  153.57
  -3   4   1 4999.55  161.40
  -3  -4   1 5011.51  169.94
   3  -4  -1 4903.31  157.61
   3   4   0 4977.28  167.71
  -3   4   0 4861.95  157.79
  -3  -4   0 4860.92  155.72
   3  -4   0 4930.67  168.80
   3   4   1 1722.79   41.48
  -3   4  -1 1734.75   43.17
  -3  -4  -1 1751.65   42.27
   3  -4   1 1710.72   42.52
   3   4   2 3782.34  120.32
  -3   4  -2 3817.43  123.41
   3  -4   2 3803.82  102.22
  -3  -4  -2 3724.35  110.65
   3  -4   2 3767.08  114.15
   3   4   3  306.19    7.57
  -3   4  -3  297.41    7.85
   3  -4   3  306.23   11.35
   3  -4   3  299.14    7.40
  -3  -4  -3  297.70   10.54
   3   4   4 1392.23   32.71
  -3   4  -4 1449.90   41.31
   3  -4   4 1353.80   30.05
  -3  -4  -4 1396.79   38.25
   3  -4   4 1402.04   35.39
   3   4   5  181.62    5.20
  -3   4  -5  178.94    5.45
   3  -4   5  176.04    8.32
  -3  -4  -5  188.55    5.08
   3  -4   5  166.66    6.97
   3   4   6  188.42    7.42
  -3   4  -6  186.15    7.44
  -3   4  -6  176.70    5.38
  -3  -4  -6  171.27    4.92
   3  -4   6  177.26    5.45
   3  -4   6  168.78    8.05
   3   4   7   25.56    2.77
  -3   4  -7   22.87    2.93
  -3   4  -7   23.30    3.32
  -3  -4  -7   24.88    2.68
   3  -4   7   21.68    3.13
   3  -4   7   20.17    2.24
  -3   4  -8    5.57    1.63
  -3   4  -8    6.67    1.25
  -3  -4  -8    5.23    1.79
  -3  -4  -8    5.35    1.78
   3  -4   8    3.00    2.63
   3  -4   8    5.88    2.08
  -3   4  -9   65.44    4.72
  -3   4  -9   70.23    6.77
  -3  -4  -9   66.29    7.44
  -3  -4  -9   66.70    2.80
   3  -4   9   71.37    6.97
  -3   4 -10   60.03    7.24
  -3   4 -10   55.84    4.36
  -3  -4 -10   58.13    7.55
  -3  -4 -10   54.13    3.91
   3  -4  10   62.10    7.24
  -3   4 -11   54.93    8.09
  -3   4 -11   47.17    4.40
  -3  -4 -11   70.55    3.78
  -3  -4 -11   47.90    5.42
   3  -4  11   53.42    5.24
  -3   4 -12  157.65   13.97
  -3   4 -12  131.78    6.62
  -3  -4 -12  136.80    5.71
  -3  -4 -12  142.93    5.79
   3  -4  12  133.31    9.18
  -3  -4 -12  152.01    9.41
  -3   4 -13    6.42    4.57
  -3   4 -13    3.79    1.83
  -3   4 -13    3.29    1.82
  -3  -4 -13    5.57    1.36
   3  -4  13    6.11    4.63
  -3  -4 -13    4.13    1.36
  -3  -4 -13    8.64    3.04
  -3   4 -14  222.38   22.00
  -3  -4 -14  246.15   23.41
  -3   4 -15   15.34    4.64
  -3  -4 -15    9.73    7.67
  -3   4 -16   47.84    8.10
  -3  -4 -16   43.64   12.81
   3   5 -16    5.58    3.34
   3  -5 -16   -0.57    3.16
  -3  -5  16   -6.24    5.14
   3   5 -15   36.01    7.17
   3  -5 -15   38.35   10.64
  -3  -5  15   29.31   11.04
   3   5 -14   77.36    9.12
   3  -5 -14   56.97   13.50
  -3  -5  14   79.68    8.80
   3   5 -13   11.84    3.70
   3  -5 -13   11.85    3.38
  -3  -5  13    9.82    3.54
  -3  -5  13    4.66    1.70
  -3   5  12  127.53    3.84
   3   5 -12  165.62   10.12
  -3   5  12  123.28    5.32
  -3  -5  12  147.08    9.86
   3  -5 -12  153.52    9.57
  -3  -5  12  135.67    6.04
   3   5 -11  142.68    4.33
   3   5 -11  164.22    9.96
  -3   5  11  135.64    5.27
   3  -5 -11  156.76    8.85
  -3  -5  11  155.18    6.79
  -3  -5  11  159.44    9.74
   3   5 -10  301.83    9.97
  -3   5  10  265.82    6.44
  -3  -5  10  307.39   10.86
   3  -5 -10  299.41   12.02
  -3  -5  10  277.18   19.29
   3   5  -9   24.50    3.00
  -3   5   9   27.49    2.69
   3  -5  -9   29.62    3.22
  -3  -5   9   29.07    3.21
  -3  -5   9   31.20    5.64
   3   5  -8 1400.82   38.44
  -3   5   8 1238.00   36.05
   3  -5  -8 1302.21   36.80
  -3  -5   8 1379.14   42.52
  -3  -5   8 1294.60   32.09
   3  -5  -8 1333.48   38.34
   3   5  -7  694.04   19.50
  -3   5   7  630.49   19.01
   3  -5  -7  597.08   14.11
  -3  -5   7  676.00   26.32
  -3  -5   7  682.87   20.27
   3  -5  -7  651.96   17.39
   3   5  -6  990.20   22.69
  -3   5   6  968.17   23.52
   3  -5  -6  971.36   23.22
  -3  -5   6  988.33   26.68
  -3  -5   6 1003.00   23.42
   3   5  -5  816.75   22.74
  -3   5   5  755.06   18.31
   3  -5  -5  767.19   17.80
  -3  -5   5  764.30   19.60
  -3  -5   5  767.94   17.99
   3   5  -4  584.02   13.37
  -3   5   4  559.54   13.77
   3  -5  -4  561.64   13.29
  -3  -5   4  599.38   18.59
  -3  -5   4  594.04   14.05
   3   5  -3   19.62    2.85
  -3   5   3   24.78    2.95
  -3  -5   3   17.00    1.92
   3  -5  -3   18.34    2.85
   3   5  -2  999.26   28.34
  -3   5   2  956.21   23.11
  -3  -5   2  977.32   28.51
   3  -5  -2  939.18   22.77
   3   5  -1  154.58    7.37
  -3   5   1  147.57    7.68
  -3  -5   1  146.22    5.05
   3  -5  -1  150.54    5.14
   3   5   0 1352.29   38.93
  -3   5   0 1354.19   40.74
   3  -5   0 1381.78   33.95
  -3  -5   0 1387.55   39.85
   3   5   1  483.35   11.67
  -3   5  -1  472.14   16.35
  -3  -5  -1  479.27   15.96
   3  -5   1  483.00   12.27
   3   5   2 1738.29   50.12
  -3   5  -2 1768.27   52.53
  -3  -5  -2 1740.65   51.12
   3  -5   2 1712.93   44.98
   3   5   3   21.20    1.98
  -3   5  -3   23.58    2.09
   3  -5   3   20.22    2.10
  -3  -5  -3   20.79    3.12
   3  -5   3   21.37    3.30
   3   5   4 3110.61   90.14
  -3   5  -4 3250.43  105.52
   3  -5   4 3063.92   92.55
  -3  -5  -4 3132.63   90.40
   3  -5   4 3081.08   93.10
   3   5   5 1999.94   51.64
  -3   5  -5 1929.01   52.81
   3  -5   5 1895.98   50.08
  -3  -5  -5 1992.31   58.58
   3  -5   5 1863.84   52.86
   3   5   6 2746.00   77.16
  -3   5  -6 2630.05   78.09
  -3  -5  -6 2747.84   76.37
   3  -5   6 2626.63   87.33
   3   5   7  214.47    8.75
  -3   5  -7  187.58    9.14
   3  -5   7  209.48    9.90
  -3  -5  -7  203.40    6.02
   3  -5   7  199.44   10.47
   3   5   8 2457.48   67.31
  -3   5  -8 2341.24   74.32
  -3   5  -8 2444.40   79.79
  -3  -5  -8 2312.37   62.95
   3  -5   8 2381.61   87.61
   3  -5   8 2191.44   77.73
   3   5   9   51.89    4.40
  -3   5  -9   55.23    3.11
  -3   5  -9   64.04    6.67
  -3  -5  -9   59.53    2.81
  -3  -5  -9   55.00    4.53
   3  -5   9   50.09    4.30
   3  -5   9   57.44    4.98
  -3   5 -10 1101.84   35.82
  -3   5 -10 1040.59   34.63
  -3  -5 -10 1141.42   32.69
   3  -5  10 1017.57   29.34
   3  -5  10 1109.90   36.62
  -3  -5 -10 1135.41   47.90
  -3   5 -11    6.74    2.50
  -3   5 -11    3.09    2.19
  -3  -5 -11    1.87    4.09
  -3  -5 -11    9.40    1.97
   3  -5  11    4.63    2.50
  -3   5 -12  302.55   12.54
  -3   5 -12  328.37   15.32
  -3  -5 -12  318.41   10.70
  -3  -5 -12  335.50   24.11
   3  -5  12  323.63   15.57
  -3   5 -13   62.78    5.77
  -3   5 -13   29.09    4.20
  -3  -5 -13   63.19    9.60
  -3  -5 -13   39.59    3.30
   3  -5  13   63.27    9.08
  -3   5 -14   16.95    3.00
  -3   5 -14   20.29    2.98
  -3   5 -14   38.54    4.92
  -3  -5 -14   36.34    8.33
   3  -5  14   -0.12    7.86
  -3   5 -15    1.63    2.84
  -3  -5 -15   -0.66    4.75
  -3   5 -16    3.04    5.67
  -3  -5 -16    2.29    6.07
   3  -6 -16  126.27   20.56
  -3  -6  16  118.26   21.53
   3  -6 -15   12.70    7.58
  -3  -6  15   11.02    4.91
   3  -6 -14  272.68   26.92
  -3  -6  14  275.79   18.60
   3   6 -13    6.60    1.96
  -3   6  13    6.37    1.12
  -3   6  13    5.05    1.03
  -3  -6  13   10.10    3.50
  -3  -6  13    6.70    2.15
   3  -6 -13   11.10    3.39
   3   6 -12  111.79    6.19
  -3   6  12  105.80    4.94
  -3  -6  12  120.03    9.66
   3  -6 -12  133.17    8.72
  -3  -6  12  114.77    6.69
  -3   6  11  166.86    7.30
   3   6 -11  179.60    8.22
  -3  -6  11  182.69   11.32
  -3  -6  11  179.70    8.64
   3  -6 -11  185.22   10.28
   3   6 -10   10.52    2.48
  -3   6  10   11.14    2.26
   3  -6 -10    9.54    2.22
  -3  -6  10    5.94    4.86
  -3  -6  10   10.47    2.64
   3  -6 -10   10.68    2.71
   3   6  -9    2.62    1.12
  -3   6   9    1.23    1.63
   3  -6  -9    0.82    1.00
  -3  -6   9    1.70    1.84
  -3  -6   9    4.34    1.93
   3  -6  -9    2.00    1.73
   3   6  -8   28.64    2.32
  -3   6   8   31.03    3.48
   3  -6  -8   32.40    4.99
  -3  -6   8   38.45    2.45
   3  -6  -8   19.04    3.45
  -3  -6   8   31.36    3.65
   3   6  -7  406.86   10.46
  -3   6   7  387.96   10.62
  -3  -6   7  407.57   13.49
   3  -6  -7  369.03    9.82
  -3  -6   7  393.24   10.66
  -3   6   6 1018.33   26.66
   3   6  -6 1113.38   32.74
  -3  -6   6 1108.98   38.63
  -3  -6   6 1126.92   33.90
   3  -6  -6 1000.54   25.82
  -3   6   5  586.11   15.34
   3   6  -5  617.18   14.91
  -3  -6   5  637.38   22.45
  -3  -6   5  625.06   20.30
   3  -6  -5  558.14   14.50
   3   6  -4 1692.07   50.21
  -3   6   4 1604.30   43.58
   3  -6  -4 1664.44   51.37
  -3  -6   4 1607.37   42.38
  -3  -6   4 1760.78   54.39
   3   6  -3  118.23    4.50
  -3   6   3  110.02    6.94
  -3  -6   3  124.00    4.69
   3  -6  -3  105.62    4.45
   3   6  -2 2595.08   72.43
  -3   6   2 2574.70   74.68
  -3  -6   2 2613.66   82.17
   3  -6  -2 2597.44   83.34
   3   6  -1   87.57    3.90
  -3   6   1   80.83    3.99
  -3  -6   1   83.32    4.02
   3  -6  -1   88.48    6.09
   3   6   0 3093.18   99.57
  -3   6   0 3027.77  102.25
  -3  -6   0 3079.83   91.78
   3  -6   0 3147.45  103.67
   3   6   1   39.78    4.36
  -3   6  -1   35.81    4.66
  -3  -6  -1   54.70    4.58
   3  -6   1   41.66    4.65
   3   6   2 2160.13   58.20
  -3   6  -2 2161.30   69.41
  -3  -6  -2 2185.56   67.82
   3  -6   2 2127.30   60.03
   3   6   3  183.24    8.75
  -3   6  -3  183.74    6.36
   3  -6   3  176.87    6.61
  -3  -6  -3  194.12    6.08
   3  -6   3  179.17    6.32
   3   6   4  886.61   27.72
  -3   6  -4  897.83   30.03
   3  -6   4  890.92   30.56
  -3  -6  -4  927.83   22.80
   3  -6   4  876.28   24.84
  -3   6  -5  418.67   11.99
   3   6   5  439.40   15.58
   3  -6   5  412.24   10.75
  -3  -6  -5  450.25   15.62
   3  -6   5  424.74   16.99
  -3   6  -6  118.58    7.58
   3   6   6  126.93    7.08
   3  -6   6  115.08    4.89
  -3  -6  -6  127.69    4.61
   3  -6   6  116.16    5.15
   3   6   7    3.12    1.95
  -3   6  -7    2.81    2.09
   3  -6   7    2.36    1.38
  -3  -6  -7    1.77    1.91
   3  -6   7    4.13    2.32
   3   6   8    6.40    1.52
  -3   6  -8    8.50    2.54
   3  -6   8    6.84    2.74
  -3  -6  -8    6.94    2.31
   3  -6   8    6.12    1.95
   3   6   9  136.09    7.44
  -3   6  -9  121.87    8.17
   3  -6   9  127.37    5.70
  -3  -6  -9  134.89    7.32
   3  -6   9  138.59   10.84
   3   6  10  182.10    8.58
  -3   6 -10  166.41    9.32
   3  -6  10  156.02    9.78
  -3  -6 -10  175.71   14.06
   3  -6  10  163.85   13.53
  -3  -6 -10  161.24    5.54
  -3   6 -11  335.50   10.79
   3  -6  11  344.68   16.01
  -3  -6 -11  379.18   13.48
  -3  -6 -11  402.83   24.73
   3  -6  11  379.99   23.21
  -3   6 -12  232.09   11.87
  -3   6 -12  270.75   13.80
  -3  -6 -12  264.35   21.61
  -3  -6 -12  253.55   10.27
   3  -6  12  263.06   20.72
  -3   6 -13   17.15    3.98
  -3   6 -13   11.77    3.12
  -3  -6 -13   10.56    2.47
  -3  -6 -13   20.26    4.17
   3  -6  13   11.95    6.38
  -3   6 -14  147.62   11.24
  -3   6 -14  113.69    7.51
  -3  -6 -14  133.65   17.77
  -3   6 -15   -0.30    3.08
  -3  -6 -15    6.29    5.02
   3  -6  15    0.09    4.57
  -3   6 -16  112.39   13.69
  -3  -6 -16  146.33   22.98
   3  -6  16  164.25   14.13
   3  -7 -16    8.16    4.83
  -3  -7  16   -3.37    3.03
   3  -7 -15    3.16    6.65
  -3  -7  15    7.63    4.41
   3  -7 -14  196.15   14.70
  -3  -7  14  177.71   15.13
   3   7 -13   30.59    4.02
  -3   7  13   30.81    2.97
  -3  -7  13   33.95    4.47
   3  -7 -13   50.95    5.88
  -3  -7  13   50.18    6.45
   3   7 -12  314.63   12.92
  -3   7  12  291.13   11.02
   3  -7 -12  321.32   16.30
  -3  -7  12  309.53   18.00
  -3  -7  12  308.60   10.14
   3   7 -11  132.79    5.28
  -3   7  11  120.40    6.97
   3  -7 -11  112.97    6.77
  -3  -7  11  126.76    5.43
  -3  -7  11  130.51    9.86
   3  -7 -11  142.29    8.75
   3   7 -10  934.26   31.19
  -3   7  10  877.11   29.28
   3  -7 -10  817.52   27.79
  -3  -7  10  952.21   47.87
  -3  -7  10  945.01   33.30
   3  -7 -10  954.88   32.50
   3   7  -9  108.29    7.07
  -3   7   9  102.72    6.65
   3  -7  -9  102.06    4.38
  -3  -7   9  103.64    7.32
  -3  -7   9  125.51    7.86
   3  -7  -9   99.80    9.85
   3   7  -8  702.75   23.81
  -3   7   8  630.50   22.48
   3  -7  -8  632.78   22.30
  -3  -7   8  654.25   22.98
  -3  -7   8  704.28   24.86
   3   7  -7   40.26    2.75
  -3   7   7   26.52    3.99
  -3  -7   7   30.41    3.72
   3  -7  -7   30.51    3.98
  -3  -7   7   33.54    2.86
   3   7  -6 1523.00   41.12
  -3   7   6 1413.23   48.98
   3  -7  -6 1466.00   49.26
  -3  -7   6 1610.01   57.56
  -3  -7   6 1524.92   41.76
   3   7  -5   39.97    4.34
  -3   7   5   31.51    4.26
   3  -7  -5   34.11    2.67
  -3  -7   5   36.21    2.92
  -3  -7   5   39.50    4.89
   3   7  -4  487.89   17.68
  -3   7   4  450.32   12.95
  -3  -7   4  480.51   18.17
   3  -7  -4  445.62   17.47
   3   7  -3   71.77    3.67
  -3   7   3   64.70    3.78
  -3  -7   3   67.26    3.86
   3  -7  -3   65.36    3.76
   3   7  -2   39.79    2.90
  -3   7   2   37.05    2.97
  -3  -7   2   42.05    2.97
   3  -7  -2   34.56    4.56
   3   7  -1  342.53   10.02
  -3   7   1  331.09   14.45
  -3  -7   1  331.75   10.01
   3  -7  -1  339.62   14.39
   3   7   0  111.90    4.91
  -3   7   0  108.80    7.77
  -3  -7   0  120.11    7.73
   3  -7   0  116.76    7.75
   3   7   1  418.44   15.99
  -3   7  -1  406.97   17.09
  -3  -7  -1  416.02   16.22
   3   7   2  278.99    8.69
  -3   7  -2  284.33   13.22
  -3  -7  -2  278.92   12.46
   3  -7   2  280.45    9.23
   3   7   3   43.50    4.72
  -3   7  -3   42.33    5.07
  -3  -7  -3   44.23    4.81
   3  -7   3   45.01    3.29
   3   7   4 2821.12   84.00
  -3   7  -4 2828.73   88.33
   3  -7   4 2796.89   99.63
  -3  -7  -4 2839.54   84.22
   3  -7   4 2686.06   79.29
   3   7   5   42.76    3.00
  -3   7  -5   41.00    5.00
  -3  -7  -5   45.58    3.00
   3  -7   5   38.78    3.31
   3   7   6  467.52   12.82
  -3   7  -6  459.30   13.70
   3  -7   6  433.84   17.88
  -3  -7  -6  453.63   17.34
   3  -7   6  446.09   14.04
   3   7   7  220.59    7.40
  -3   7  -7  202.86   11.36
   3  -7   7  198.47   11.94
  -3  -7  -7  213.75   10.39
   3  -7   7  190.80   11.55
   3   7   8  627.90   22.45
  -3   7  -8  573.81   23.59
   3  -7   8  587.19   19.35
   3  -7   8  555.35   23.97
  -3  -7  -8  612.86   21.38
   3   7   9  647.63   22.87
  -3   7  -9  612.61   24.75
  -3  -7  -9  642.75   22.72
   3  -7   9  625.42   22.32
   3   7  10  438.38   17.50
  -3   7 -10  418.82   18.59
   3  -7  10  384.69   19.40
   3  -7  10  435.89   25.42
  -3  -7 -10  453.60   17.04
   3   7  11  171.64    9.13
  -3   7 -11  151.70    6.80
   3  -7  11  148.87    7.14
  -3  -7 -11  173.59   15.96
  -3  -7 -11  169.70    8.91
   3  -7  11  181.00   15.16
  -3   7 -12  162.20   10.12
   3  -7  12  170.84   16.71
  -3  -7 -12  157.82    8.97
  -3  -7 -12  163.30   11.40
   3  -7  12  152.02   10.78
  -3   7 -13    6.52    1.84
  -3  -7 -13    6.88    2.47
   3  -7  13    5.47    5.51
  -3  -7 -13   11.73    3.67
  -3   7 -14   -0.28    1.98
  -3  -7 -14    2.24    2.71
   3  -7  14    0.40    4.19
   3  -7  15    0.84    9.05
  -3  -7 -15   28.39    6.00
   3  -8 -15  271.41   20.44
  -3  -8  15  263.21   31.67
   3  -8 -14  190.45   14.68
  -3  -8  14  194.69   24.73
   3   8 -13   -1.44    1.76
  -3   8  13   -0.30    1.45
   3  -8 -13   -1.61    2.31
  -3  -8  13    0.65    1.98
  -3  -8  13    3.53    2.53
   3   8 -12  511.87   14.97
  -3   8  12  478.59   18.20
   3  -8 -12  444.16   13.03
  -3  -8  12  543.60   26.10
  -3  -8  12  489.11   22.39
   3  -8 -12  538.05   23.61
   3   8 -11   23.48    3.80
  -3   8  11   11.88    3.45
   3  -8 -11   17.79    3.95
  -3  -8  11   16.60    4.02
  -3  -8  11   15.52    4.47
   3  -8 -11   18.51    3.36
   3   8 -10   52.75    5.53
  -3   8  10   44.12    3.32
   3  -8 -10   43.13    3.28
  -3  -8  10   46.71    9.34
  -3  -8  10   51.67    3.76
   3  -8 -10   49.41    5.26
   3   8  -9    2.86    2.46
  -3   8   9    3.27    2.32
   3  -8  -9    2.88    2.24
  -3  -8   9    4.25    2.59
  -3  -8   9    0.29    3.81
   3   8  -8  187.32   10.19
  -3   8   8  162.77    6.61
   3  -8  -8  153.25    9.59
  -3  -8   8  168.52    9.20
  -3  -8   8  176.67   10.87
   3   8  -7   11.91    1.93
  -3   8   7    6.75    1.86
  -3  -8   7    7.58    3.94
   3  -8  -7    8.40    2.83
  -3  -8   7    7.89    3.22
   3   8  -6   34.93    4.78
  -3   8   6   35.10    2.93
   3  -8  -6   36.72    4.54
  -3  -8   6   33.81    5.08
  -3  -8   6   38.19    5.78
   3   8  -5 1006.34   27.60
  -3   8   5  976.99   28.56
   3  -8  -5  944.25   27.34
  -3  -8   5  979.05   29.26
  -3  -8   5 1044.45   36.70
   3   8  -4  193.02   10.49
  -3   8   4  174.78   10.54
  -3  -8   4  175.75    7.29
   3  -8  -4  174.47   10.32
   3   8  -3  493.21   19.82
  -3   8   3  484.79   14.97
   3  -8  -3  469.13   14.56
  -3  -8   3  500.65   14.67
   3   8  -2 1291.75   35.80
  -3   8   2 1285.92   45.55
  -3  -8   2 1252.75   35.36
   3  -8  -2 1295.48   37.01
   3   8  -1    2.27    1.48
  -3   8   1    1.36    1.51
  -3  -8   1    3.70    2.41
   3  -8  -1    3.59    2.37
   3   8   0  709.91   25.83
  -3   8   0  688.96   20.29
  -3  -8   0  681.25   19.28
   3  -8   0  654.20   25.95
   3   8   1    6.25    2.29
  -3   8  -1    0.74    1.49
  -3  -8  -1    0.83    1.47
   3  -8   1    2.96    1.52
   3   8   2  106.46    5.28
  -3   8  -2  113.90    5.46
  -3  -8  -2  112.83    5.34
   3  -8   2  109.73    5.45
   3   8   3  635.93   23.78
  -3   8  -3  636.98   19.03
  -3  -8  -3  654.94   18.38
   3  -8   3  611.26   19.07
  -3   8  -4    1.41    2.60
   3   8   4    2.98    1.53
   3  -8   4    2.48    2.62
  -3  -8  -4    1.65    2.47
   3  -8   4    4.22    1.30
   3   8   5  278.21    9.08
  -3   8  -5  259.20    9.57
   3  -8   5  254.45   12.47
  -3  -8  -5  257.89    9.11
   3  -8   5  253.47    9.93
   3   8   6  121.22    5.36
  -3   8  -6  112.31    8.73
   3  -8   6  103.57    5.86
   3  -8   6  104.50    8.30
  -3  -8  -6  111.93    8.10
   3   8   7   21.87    2.55
  -3   8  -7   20.22    2.74
   3  -8   7   22.07    4.47
  -3  -8  -7   17.90    2.45
   3  -8   7   19.66    2.80
   3   8   8    4.49    1.58
  -3   8  -8    0.78    1.67
   3  -8   8    2.12    3.02
  -3  -8  -8    9.60    2.52
   3  -8   8   -1.02    2.77
   3   8   9   55.08    5.83
  -3   8  -9   48.13    6.27
   3  -8   9   49.98    4.99
  -3  -8  -9   55.75    5.66
   3  -8   9   47.92    6.41
   3   8  10  490.22   20.42
  -3   8 -10  443.32   21.53
  -3  -8 -10  466.82   19.58
   3  -8  10  473.93   28.24
   3   8  11   18.22    4.53
  -3   8 -11   30.31    5.06
   3  -8  11   26.82    5.27
  -3  -8 -11   29.38    2.84
   3  -8  11   35.34    7.37
   3   8  12  424.91   18.09
  -3   8 -12  383.41   13.79
   3  -8  12  400.07   20.22
  -3  -8 -12  436.61   21.16
  -3  -8 -12  399.50   17.54
   3  -8  12  357.50   14.63
  -3   8 -13  188.31   12.84
   3  -8  13  200.62   13.76
  -3  -8 -13  236.76   15.42
   3  -8  13  213.43   14.24
  -3  -8 -13  190.68   11.24
  -3   8 -14  261.73   15.90
  -3  -8 -14  335.81   20.39
   3  -8  14  298.28   19.49
   3  -8  15  251.35   28.88
   3  -9 -15    9.45    4.78
  -3  -9  15    9.35    8.36
   3  -9 -14   33.08   10.52
  -3  -9  14   30.88   11.57
   3   9 -13   -0.15    2.18
  -3   9  13    0.23    1.86
   3  -9 -13    0.75    1.13
  -3  -9  13    1.79    4.54
  -3  -9  13    0.45    2.39
   3  -9 -13   -1.07    4.00
   3   9 -12  621.75   26.26
  -3   9  12  569.60   24.07
   3  -9 -12  537.68   23.27
  -3  -9  12  616.48   44.50
  -3  -9  12  592.60   28.16
   3  -9 -12  647.25   40.50
   3   9 -11  702.58   28.79
  -3   9  11  627.71   27.18
   3  -9 -11  618.72   26.30
  -3  -9  11  660.21   22.47
  -3  -9  11  712.87   31.50
   3  -9 -11  705.09   28.66
   3   9 -10  287.12   15.10
  -3   9  10  251.19   14.30
   3  -9 -10  243.87    9.55
  -3  -9  10  276.02   15.95
  -3  -9  10  280.04   15.48
   3  -9 -10  277.04   13.64
   3   9  -9  998.12   37.63
  -3   9   9  902.15   36.52
   3  -9  -9  842.01   35.06
  -3  -9   9  967.52   49.65
  -3  -9   9  980.60   39.86
   3   9  -8  215.41   12.75
  -3   9   8  192.64    8.31
   3  -9  -8  178.85   11.73
  -3  -9   8  213.54   11.23
  -3  -9   8  231.75   13.35
   3   9  -7  345.52   11.64
  -3   9   7  321.91   11.51
   3  -9  -7  301.44   15.70
  -3  -9   7  313.04   20.26
  -3  -9   7  342.63   17.82
   3   9  -6  354.03   17.03
  -3   9   6  316.15   11.58
   3  -9  -6  319.67   11.38
  -3  -9   6  365.99   17.57
  -3  -9   6  332.52   13.33
   3   9  -5  303.87   10.59
  -3   9   5  278.32   10.46
   3  -9  -5  275.17   10.30
  -3  -9   5  301.15   16.13
  -3  -9   5  305.05   11.94
   3   9  -4   15.19    2.52
  -3   9   4   16.99    3.81
  -3  -9   4   15.34    2.64
   3  -9  -4   14.42    2.46
   3   9  -3  475.99   15.24
  -3   9   3  485.02   15.96
  -3  -9   3  478.26   22.04
   3  -9  -3  475.48   21.12
   3   9  -2  183.30   11.62
  -3   9   2  173.85   12.01
  -3  -9   2  194.65    8.26
   3  -9  -2  181.17    7.86
   3   9  -1   17.65    4.00
  -3   9   1   19.00    4.07
   3  -9  -1   16.56    2.57
  -3  -9   1   11.20    2.58
   3   9   0    2.12    1.69
  -3   9   0    2.96    2.68
   3  -9   0    3.29    1.73
  -3  -9   0    4.19    2.76
   3   9   1  130.32    6.25
  -3   9  -1  117.07    6.48
  -3  -9  -1  128.60    9.78
   3  -9   1  121.54    6.41
   3   9   2   10.22    3.75
  -3   9  -2   11.13    3.87
   3  -9   2   12.33    3.91
  -3  -9  -2   13.17    3.76
   3   9   3  421.13   13.95
  -3   9  -3  438.05   20.75
  -3  -9  -3  449.26   20.25
   3  -9   3  439.45   21.09
   3   9   4   -0.49    2.09
  -3   9  -4    0.95    1.43
   3  -9   4    1.30    1.45
  -3  -9  -4    1.92    1.32
   3  -9   4   -4.60    1.85
  -3   9  -5  214.06    9.43
   3   9   5  223.16    8.76
   3  -9   5  211.01   14.12
  -3  -9  -5  232.00    8.69
   3  -9   5  206.25   12.13
   3   9   6  178.27    7.47
  -3   9  -6  165.06   11.72
   3  -9   6  160.12   10.94
  -3  -9  -6  178.46   11.23
   3  -9   6  147.95    7.98
   3   9   7  365.15   12.35
  -3   9  -7  342.08   12.70
   3  -9   7  320.03   13.08
  -3  -9  -7  360.22   12.48
   3  -9   7  344.72   13.15
   3   9   8  100.94    5.56
  -3   9  -8   88.15    5.88
   3  -9   8   98.85   10.03
  -3  -9  -8   96.05    5.41
   3  -9   8   89.43    9.43
   3   9   9  498.98   22.47
  -3   9  -9  465.18   23.71
   3  -9   9  480.20   19.40
  -3  -9  -9  490.26   21.91
   3  -9   9  430.33   24.06
   3   9  10  346.52   17.64
  -3   9 -10  328.12   19.03
   3  -9  10  307.78   19.52
   3  -9  10  337.01   23.91
  -3  -9 -10  341.80   17.18
   3   9  11  100.19    8.78
  -3   9 -11   94.35    9.58
   3  -9  11   84.53   10.28
  -3  -9 -11  100.03    5.61
   3  -9  11   96.86    8.66
   3   9  12  268.89   10.66
  -3   9 -12  256.44   11.11
   3  -9  12  243.11   11.86
  -3  -9 -12  295.78   17.07
   3  -9  12  289.11   16.48
  -3  -9 -12  255.38   14.90
   3   9  13   -0.40    1.45
  -3   9 -13    0.18    2.57
   3  -9  13    1.73    2.67
  -3  -9 -13    0.87    4.40
  -3  -9 -13    1.69    1.37
   3  -9  13    0.03    2.80
  -3   9 -14   18.52    4.90
   3  -9  14   22.17    3.38
  -3  -9 -14   29.20    9.17
   3  -9  14   -0.33    5.41
   3  -9  15    0.06    2.78
   3 -10 -14   30.96    9.31
  -3 -10  14   29.35    6.61
  -3 -10  14   11.45    5.65
   3  10 -13  267.83   16.36
  -3  10  13  231.64    9.81
   3 -10 -13  307.58   26.09
  -3 -10  13  284.29   19.46
  -3 -10  13  246.89   17.94
   3  10 -12   22.50    3.19
  -3  10  12   14.28    4.72
   3 -10 -12   17.64    2.84
  -3 -10  12   26.14    5.68
  -3 -10  12   24.19    3.56
   3 -10 -12   27.31    7.91
   3  10 -11  207.06   13.79
  -3  10  11  186.22    8.67
   3 -10 -11  170.75   12.37
  -3 -10  11  229.39   21.93
  -3 -10  11  207.92   14.89
   3 -10 -11  207.11   19.12
   3  10 -10   -0.33    2.47
  -3  10  10    2.75    2.32
   3 -10 -10    0.29    1.44
  -3 -10  10   -0.62    3.71
  -3 -10  10   -0.44    2.58
   3  10  -9  190.73    8.95
  -3  10   9  173.54    8.66
   3 -10  -9  176.16   12.50
  -3 -10   9  195.81   12.08
  -3 -10   9  194.02    9.41
   3  10  -8  321.98   12.23
  -3  10   8  291.20   12.12
   3 -10  -8  280.34   16.47
  -3 -10   8  329.07   22.52
  -3 -10   8  313.19   12.97
   3  10  -7   14.94    4.05
  -3  10   7   13.09    2.60
   3 -10  -7   12.89    2.49
  -3 -10   7    7.36    3.21
  -3 -10   7   11.64    2.73
   3  10  -6  414.89   15.13
  -3  10   6  402.22   14.84
   3 -10  -6  386.45   20.65
  -3 -10   6  402.44   23.72
  -3 -10   6  464.81   22.68
   3  10  -5  282.12   11.28
  -3  10   5  266.79   16.32
   3 -10  -5  249.90   15.83
  -3 -10   5  277.64   17.06
  -3 -10   5  282.79   12.12
   3  10  -4  390.82   19.88
  -3  10   4  356.55   13.94
  -3 -10   4  391.30   14.49
   3 -10  -4  356.48   19.57
   3  10  -3 1093.31   43.16
  -3  10   3 1008.73   42.69
  -3 -10   3 1132.55   44.97
   3 -10  -3 1031.02   33.79
   3  10  -2  368.20   13.26
  -3  10   2  331.36   13.26
  -3 -10   2  376.56   13.57
   3 -10  -2  341.23   13.08
   3  10  -1  859.92   34.93
  -3  10   1  823.99   35.35
   3 -10  -1  818.48   35.91
  -3 -10   1  857.10   27.20
   3  10   0  181.76   12.21
  -3  10   0  160.60   12.25
   3 -10   0  161.75   12.36
  -3 -10   0  162.60    8.07
   3  10   1  925.74   37.10
  -3  10  -1  888.69   39.02
   3 -10   1  862.73   29.20
  -3 -10  -1  894.49   37.44
   3  10   2  139.82    7.06
  -3  10  -2  139.43   11.29
  -3 -10  -2  129.93   11.27
   3 -10   2  128.02    7.51
   3  10   3  809.62   34.51
  -3  10  -3  777.47   35.06
  -3 -10  -3  809.54   25.76
   3 -10   3  799.28   27.57
   3  10   4  106.94    6.20
  -3  10  -4   96.35    6.53
   3 -10   4  111.79   10.32
  -3 -10  -4  113.63    6.52
   3 -10   4  104.93    5.65
   3  10   5   52.92    7.08
  -3  10  -5   50.77    7.35
   3 -10   5   63.27    6.55
  -3 -10  -5   51.43    7.19
   3 -10   5   55.37    4.85
   3  10   6  142.82   10.20
  -3  10  -6  107.67   11.02
   3 -10   6  136.37   10.17
  -3 -10  -6  117.02    6.88
   3 -10   6   97.01   11.07
   3  10   7  251.81   15.24
  -3  10  -7  224.42   16.24
   3 -10   7  246.56   16.20
  -3 -10  -7  237.22   15.14
   3 -10   7  235.50   16.52
   3  10   8   89.45    8.68
  -3  10  -8   81.17    6.08
   3 -10   8   77.22    6.14
  -3 -10  -8   83.17    5.55
   3 -10   8   85.86    6.50
   3  10   9  519.55   24.83
  -3  10  -9  472.01   26.27
   3 -10   9  502.54   30.21
  -3 -10  -9  480.96   24.39
   3 -10   9  453.58   19.28
   3  10  10    0.07    2.60
  -3  10 -10    2.05    2.84
   3 -10  10   -0.88    3.56
  -3 -10 -10    5.26    2.59
   3 -10  10   -1.33    1.86
   3  10  11  245.91   10.65
  -3  10 -11  241.59   16.89
   3 -10  11  245.46   14.82
  -3 -10 -11  229.53   15.09
   3 -10  11  213.56   11.80
   3  10  12   37.18    6.76
  -3  10 -12   33.78    7.37
   3 -10  12   40.45    5.16
  -3 -10 -12   46.98    4.16
   3 -10  12   50.96    6.84
   3  10  13  193.60   13.94
  -3  10 -13  195.02   15.37
   3 -10  13  198.91   23.68
  -3 -10 -13  238.90   24.27
  -3 -10 -13  187.67   13.29
   3 -10  13  172.85   16.36
  -3  10 -14   21.70    5.78
   3 -10  14   29.63    9.58
   3 -10  14   19.80    3.94
   3 -11 -14    4.20    3.98
  -3 -11  14    4.90    4.10
  -3 -11  14    2.28    6.94
   3  11 -13   20.37    5.31
  -3  11  13   13.17    4.83
   3 -11 -13   24.92    5.43
  -3 -11  13   15.48    3.79
  -3 -11  13   24.79    9.59
   3  11 -12    4.98    2.37
  -3  11  12    2.92    3.51
   3 -11 -12    3.87    2.12
  -3 -11  12    6.02    3.86
  -3 -11  12    3.71    4.01
   3 -11 -12    7.61    3.42
   3  11 -11  331.36   14.53
  -3  11  11  310.04   20.10
   3 -11 -11  298.15   18.97
  -3 -11  11  351.89   21.09
  -3 -11  11  330.74   15.59
   3 -11 -11  363.71   18.46
   3  11 -10   15.68    4.82
  -3  11  10   14.04    2.86
   3 -11 -10    9.69    2.76
  -3 -11  10   15.19    4.34
  -3 -11  10   11.09    3.11
   3  11  -9  465.72   24.16
  -3  11   9  410.83   16.61
   3 -11  -9  387.56   15.66
  -3 -11   9  444.31   31.44
  -3 -11   9  432.82   17.38
   3  11  -8   50.29    4.71
  -3  11   8   44.11    4.62
   3 -11  -8   45.25    4.47
  -3 -11   8   47.48    4.95
  -3 -11   8   48.96    6.13
   3  11  -7  443.35   16.74
  -3  11   7  408.32   16.74
  -3 -11   7  436.77   17.63
   3 -11  -7  381.47   22.87
  -3 -11   7  458.18   28.15
   3  11  -6    5.38    2.19
  -3  11   6    0.87    2.16
   3 -11  -6    5.51    2.11
  -3 -11   6    5.45    3.60
  -3 -11   6    1.87    2.45
   3  11  -5  455.34   24.02
  -3  11   5  407.66   23.87
   3 -11  -5  403.44   22.95
  -3 -11   5  427.30   25.49
   3  11  -4   28.60    3.72
  -3  11   4   28.94    3.71
  -3 -11   4   22.22    3.94
   3 -11  -4   22.76    3.72
   3  11  -3  573.57   20.42
  -3  11   3  549.28   28.76
  -3 -11   3  575.63   29.53
   3 -11  -3  520.39   28.72
   3  11  -2   86.30    5.88
  -3  11   2   73.15    5.87
  -3 -11   2   67.02    9.58
   3 -11  -2   70.41    9.36
   3  11  -1  226.62   10.53
  -3  11   1  209.73   10.59
  -3 -11   1  226.42   10.94
   3 -11  -1  227.71   16.18
   3  11   0   42.31    4.32
  -3  11   0   38.33    6.95
  -3 -11   0   39.19    4.56
   3 -11   0   32.90    7.12
   3  11   1  452.29   23.59
  -3  11  -1  411.71   24.22
  -3 -11  -1  436.04   16.77
   3 -11   1  383.27   24.41
   3  11   2    5.75    3.92
  -3  11  -2    3.41    4.03
  -3 -11  -2    5.66    2.46
   3 -11   2    9.05    4.05
   3  11   3 1521.15   50.54
  -3  11  -3 1444.14   51.83
  -3 -11  -3 1544.12   51.58
   3 -11   3 1492.15   54.40
   3  11   4   45.74    7.68
  -3  11  -4   53.18    5.17
  -3 -11  -4   49.36    5.14
   3 -11   4   50.55    5.33
   3  11   5  557.55   19.80
  -3  11  -5  489.99   29.11
   3 -11   5  543.81   18.93
  -3 -11  -5  544.25   28.34
   3 -11   5  533.69   30.36
   3  11   6   54.06    4.78
  -3  11  -6   43.42    5.06
   3 -11   6   42.08    5.26
  -3 -11  -6   51.71    4.82
   3 -11   6   56.06    4.79
   3  11   7  713.06   33.01
  -3  11  -7  675.13   25.39
   3 -11   7  661.01   34.14
   3 -11   7  641.05   25.80
  -3 -11  -7  662.03   32.45
   3  11   8   40.09    7.28
  -3  11  -8   47.77    4.98
   3 -11   8   32.31    7.77
  -3 -11  -8   41.55    4.66
   3 -11   8   44.97    5.17
   3  11   9  745.01   35.58
  -3  11  -9  695.94   37.46
   3 -11   9  724.63   41.01
   3 -11   9  611.62   37.29
  -3 -11  -9  724.81   34.65
   3  11  10   44.79    4.93
  -3  11 -10   48.64    8.14
   3 -11  10   51.85    6.38
  -3 -11 -10   43.80    7.44
   3 -11  10   37.89    8.52
   3  11  11  257.71   18.02
  -3  11 -11  244.14   12.75
   3 -11  11  229.52   20.02
   3 -11  11  283.79   24.61
  -3 -11 -11  275.40   17.44
   3  11  12   24.94    6.24
  -3  11 -12   33.77    6.74
   3 -11  12   25.10    7.24
  -3 -11 -12   28.26    3.79
   3 -11  12   14.85    9.44
   3  11  13    2.23    3.23
  -3  11 -13    3.19    3.53
   3 -11  13    3.75    5.36
  -3 -11 -13    2.73    3.40
  -3 -11 -13   -0.19    3.18
   3 -11  13    0.98    3.80
   3  12 -13    5.01    4.25
   3 -12 -13    5.91    6.37
  -3 -12  13    6.74    4.52
  -3 -12  13    3.33    4.71
   3  12 -12   34.77    7.26
  -3  12  12   28.58    6.90
   3 -12 -12   28.12    4.20
  -3 -12  12   32.61    4.99
  -3 -12  12   43.96    7.35
   3 -12 -12   34.91   10.13
   3  12 -11    1.16    3.70
  -3  12  11    3.43    2.21
   3 -12 -11    1.34    3.38
  -3 -12  11    1.98    3.98
  -3 -12  11    7.76    5.55
   3  12 -10   18.92    3.82
  -3  12  10   17.60    5.73
  -3 -12  10   20.43    8.23
   3 -12 -10   16.74    5.56
  -3 -12  10   21.21    6.13
  -3  12   9    1.16    2.81
   3  12  -9   -0.76    1.85
  -3 -12   9    3.78    3.01
  -3 -12   9   -0.97    2.40
   3 -12  -9    0.96    2.73
   3  12  -8   50.94    7.60
  -3  12   8   45.36    7.42
   3 -12  -8   32.74    4.60
  -3 -12   8   43.25    8.01
  -3 -12   8   33.67    9.33
  -3  12   7    9.13    3.69
   3  12  -7    0.76    2.40
  -3 -12   7    6.01    2.76
  -3 -12   7    0.50    2.46
   3 -12  -7    4.41    2.24
   3  12  -6   22.97    6.13
  -3  12   6   25.34    3.88
  -3 -12   6   21.07    4.10
   3 -12  -6   19.24    5.89
  -3 -12   6   20.75    6.83
   3  12  -5  922.21   32.71
  -3  12   5  899.52   44.71
  -3 -12   5  931.28   46.39
   3 -12  -5  840.94   32.80
   3  12  -4    6.26    2.43
  -3  12   4    1.97    2.47
   3 -12  -4    6.93    3.75
  -3 -12   4    0.78    2.49
   3  12  -3 2267.09   80.59
  -3  12   3 2126.05   98.09
  -3 -12   3 2320.04  102.50
   3 -12  -3 2176.82  100.30
   3  12  -2    1.95    2.08
  -3  12   2    3.27    2.11
   3 -12  -2   -0.18    2.15
  -3 -12   2   -1.54    3.53
   3  12  -1 1414.86   49.04
  -3  12   1 1369.84   49.73
   3 -12  -1 1363.02   51.26
  -3 -12   1 1405.91   50.06
   3  12   0    0.62    2.18
  -3  12   0    1.31    2.27
   3 -12   0    2.03    2.32
  -3 -12   0    4.05    2.34
   3  12   1 1462.79   51.60
  -3  12  -1 1441.84   67.68
  -3 -12  -1 1508.73   53.10
   3 -12   1 1428.87   54.12
   3  12   2   36.78    7.01
  -3  12  -2   24.67    7.16
   3 -12   2   24.48    7.51
  -3 -12  -2   30.41    4.61
   3  12   3 3157.19  118.51
  -3  12  -3 2976.13  117.96
  -3 -12  -3 3063.16  116.40
   3 -12   3 3075.21  143.24
  -3  12  -4   43.10    5.47
   3  12   4   53.51    8.26
   3 -12   4   44.58    5.65
  -3 -12  -4   46.23    5.30
   3  12   5  135.05    8.43
  -3  12  -5  122.61   13.50
   3 -12   5  113.30    7.72
  -3 -12  -5  139.20   12.70
   3 -12   5  116.00   13.65
   3  12   6   28.98    6.23
  -3  12  -6   16.61    6.73
   3 -12   6   28.35    6.24
  -3 -12  -6   27.11    3.99
   3 -12   6   17.65    4.31
   3  12   7   54.08    8.09
  -3  12  -7   40.83    5.55
  -3 -12  -7   43.48    8.18
   3 -12   7   48.30    5.36
  -3  12  -8   23.26    6.98
   3  12   8   29.61    4.03
   3 -12   8   24.57    7.11
  -3 -12  -8   24.28    4.10
   3 -12   8   19.12    4.48
   3  12   9   83.71    6.56
  -3  12  -9   73.98   10.95
   3 -12   9   70.42    7.79
  -3 -12  -9   77.09   10.01
   3 -12   9   67.32    7.13
   3  12  10   28.11    6.98
  -3  12 -10   30.85    4.77
   3 -12  10   23.43    5.06
  -3 -12 -10   35.23    6.78
   3 -12  10   36.96    8.93
   3  12  11   97.43   13.56
  -3  12 -11  139.10    9.46
   3 -12  11  143.67   18.03
  -3 -12 -11  134.47   13.20
   3 -12  11  104.13   15.22
   3  12  12   17.86    3.91
  -3  12 -12   21.21    4.18
   3 -12  12   26.61    5.72
  -3 -12 -12   18.88    6.01
   3 -12  12   16.84    4.49
   3  12  13   54.58   11.67
  -3  12 -13   95.76    8.16
   3 -12  13  111.76   11.59
   3 -12  13   97.77    8.87
  -3  13  12    7.25    3.08
   3  13 -12   11.34    5.12
   3 -13 -12    6.66    4.70
  -3 -13  12    3.38    5.51
   3 -13 -12    9.02    4.33
  -3 -13  12    9.81    7.67
   3  13 -11  112.83   14.70
  -3  13  11  102.40   14.23
   3 -13 -11  114.34   13.66
  -3 -13  11  141.35   10.40
  -3 -13  11  134.67   13.37
  -3  13  10   94.42   13.12
   3  13 -10  100.89   13.80
   3 -13 -10  119.84   12.79
  -3 -13  10  119.81    9.44
  -3 -13  10  126.99   11.83
  -3  13   9  282.65   22.62
   3  13  -9  299.99   15.27
   3 -13  -9  269.26   21.59
  -3 -13   9  294.03   15.80
  -3 -13   9  323.90   28.53
  -3  13   8   32.97    8.08
   3  13  -8   40.34    8.20
   3 -13  -8   37.66    7.77
  -3 -13   8   30.50    8.60
  -3 -13   8   46.09   10.03
  -3  13   7  239.65   19.64
   3  13  -7  245.54   13.49
   3 -13  -7  220.44   12.78
  -3 -13   7  254.47   15.26
  -3 -13   7  259.21   20.77
   3  13  -6   33.59    7.45
  -3  13   6   31.17    4.61
   3 -13  -6   31.33    7.08
  -3 -13   6   30.58    8.30
  -3 -13   6   22.37    4.91
  -3  13   5  287.74   15.23
   3  13  -5  306.24   15.12
   3 -13  -5  270.98   14.72
  -3 -13   5  313.62   23.54
  -3  13   4   10.93    3.37
   3  13  -4    9.08    3.32
   3 -13  -4    8.62    5.22
  -3 -13   4   10.89    3.55
  -3  13   3  655.71   39.72
   3  13  -3  697.04   27.83
   3 -13  -3  662.37   39.76
  -3 -13   3  702.07   40.67
   3  13  -2   -1.80    2.10
  -3  13   2    0.02    2.12
   3 -13  -2    2.23    2.09
  -3 -13   2    2.20    2.22
  -3  13   1    3.37    2.00
   3  13  -1    0.18    1.95
   3 -13  -1   -1.38    1.97
  -3 -13   1   -1.18    1.98
  -3  13   0  136.66   16.18
   3  13   0  154.82    9.98
   3 -13   0  140.90   10.75
  -3 -13   0  161.39   10.55
  -3  13  -1  349.96   26.76
   3  13   1  367.46   17.27
   3 -13   1  357.28   18.52
  -3 -13  -1  380.50   18.00
   3  13   2   67.73   10.11
  -3  13  -2   56.93   10.73
   3 -13   2   57.62   10.65
  -3 -13  -2   61.86    6.66
  -3  13  -3  591.53   26.74
   3  13   3  649.07   36.83
   3 -13   3  607.41   37.95
  -3 -13  -3  653.43   26.53
  -3  13  -4   91.83    8.33
   3  13   4   90.55    7.87
   3 -13   4   97.01    8.44
  -3 -13  -4   90.46    7.97
   3  13   5 1067.65   53.91
  -3  13  -5 1061.16   42.87
   3 -13   5 1006.78   42.62
   3 -13   5 1122.94   52.84
  -3 -13  -5 1107.80   55.54
   3  13   6    5.37    3.96
  -3  13  -6    0.32    4.27
   3 -13   6    4.96    2.72
   3 -13   6    2.94    2.45
  -3 -13  -6    0.90    2.54
   3  13   7  782.04   31.15
  -3  13  -7  788.72   33.61
   3 -13   7  714.88   45.76
   3 -13   7  756.55   31.58
  -3 -13  -7  776.16   42.71
   3  13   8   93.72    7.93
  -3  13  -8  103.26   13.37
   3 -13   8   96.95    8.83
   3 -13   8   98.54    8.69
  -3 -13  -8   82.74    7.98
   3  13   9  561.65   34.65
  -3  13  -9  552.82   25.22
   3 -13   9  558.32   39.49
   3 -13   9  537.51   36.88
  -3 -13  -9  566.32   33.96
   3  13  10   78.00    7.91
  -3  13 -10   89.57    8.30
   3 -13  10  110.73    9.66
   3 -13  10   74.57   13.75
  -3 -13 -10   78.08   12.02
   3  13  11   74.44    7.17
  -3  13 -11    1.77   11.83
   3 -13  11   90.81   14.34
   3 -13  11   71.47   12.44
  -3 -13 -11   79.99    6.93
   3  13  12   15.95    7.53
  -3  13 -12   34.01    7.92
   3 -13  12   28.09   10.18
   3 -13  12   24.48    8.45
  -3 -13 -12   26.68    7.24
  -3  14  11    4.64    3.12
   3  14 -11    3.11    3.21
   3 -14 -11    6.13    3.02
  -3 -14  11    9.07    4.38
  -3 -14  11    1.90    5.42
  -3  14  10   14.76    4.58
   3  14 -10   22.05    7.36
   3 -14 -10   20.75    4.29
  -3 -14  10   27.36    7.84
  -3 -14  10   26.16    9.55
  -3  14   9   31.48    5.43
   3  14  -9   36.61    8.97
   3 -14  -9   27.05    5.40
  -3 -14   9   35.37   11.07
  -3 -14   9   48.61    6.03
  -3  14   8   62.14    7.49
   3  14  -8   68.17    7.63
   3 -14  -8   59.84   11.16
  -3 -14   8   77.55    7.80
  -3 -14   8   82.22    9.20
  -3  14   7   22.74    7.26
   3  14  -7   21.13    4.57
   3 -14  -7   13.46    4.35
  -3 -14   7   26.99    5.23
  -3 -14   7   22.69    7.59
  -3  14   6  267.02   23.11
   3  14  -6  269.79   23.26
   3 -14  -6  256.21   22.43
  -3 -14   6  263.06   15.96
  -3 -14   6  297.59   26.12
  -3  14   5  425.74   21.48
   3  14  -5  445.86   21.52
   3 -14  -5  405.70   20.93
  -3 -14   5  456.80   22.29
  -3  14   4  508.85   34.48
   3  14  -4  539.21   24.08
   3 -14  -4  480.89   34.13
  -3 -14   4  512.52   24.82
  -3  14   3  607.28   28.61
   3  14  -3  642.16   28.20
   3 -14  -3  617.66   28.25
  -3 -14   3  660.79   42.12
  -3  14   2  784.71   34.64
   3  14  -2  837.44   47.49
   3 -14  -2  792.91   34.91
  -3 -14   2  845.72   35.83
  -3  14   1  413.72   31.12
   3  14  -1  424.03   20.69
   3 -14  -1  415.54   21.62
  -3 -14   1  434.84   21.66
  -3  14   0   59.81   10.22
   3  14   0   53.58    6.50
   3 -14   0   45.90    6.51
  -3 -14   0   41.88    6.64
  -3  14  -1  766.56   48.40
   3  14   1  822.67   33.81
   3 -14   1  774.53   35.15
  -3 -14  -1  800.51   34.57
  -3  14  -2  184.09   19.44
   3  14   2  186.63   18.15
   3 -14   2  174.83   12.54
  -3 -14  -2  178.11   12.50
  -3  14  -3  224.55   22.84
   3  14   3  256.76   21.99
   3 -14   3  217.30   22.97
  -3 -14  -3  253.39   14.96
  -3  14  -4  404.28   21.13
   3  14   4  407.79   20.43
   3 -14   4  386.39   21.24
  -3 -14  -4  431.72   20.78
   3  14   5   29.76    8.87
  -3  14  -5   35.43    6.12
   3 -14   5   42.06    6.14
   3 -14   5   41.71    8.56
  -3 -14  -5   42.17    9.12
   3  14   6   51.49    6.14
  -3  14  -6   43.99   10.29
   3 -14   6   49.12   10.38
   3 -14   6   44.36    6.04
  -3 -14  -6   41.88    9.71
   3  14   7   10.49    3.63
  -3  14  -7   -0.37    3.89
   3 -14   7   11.90    3.97
   3 -14   7   14.96    6.05
  -3 -14  -7   17.04    3.69
   3  14   8   29.33    8.17
  -3  14  -8    1.15    8.61
   3 -14   8   34.45    5.54
   3 -14   8   35.39    8.97
  -3 -14  -8   34.14    8.14
   3  14   9   16.48    5.75
  -3  14  -9    1.67    3.83
   3 -14   9   16.85    6.46
   3 -14   9    8.65    6.42
  -3 -14  -9   12.04    5.72
   3  14  10    4.08    3.93
  -3  14 -10    1.40    4.18
   3 -14  10   -1.76    4.76
   3 -14  10    0.40    2.66
  -3 -14 -10    1.11    2.41
   3  14  11    6.59    7.08
  -3  14 -11    1.61    7.76
   3 -14  11   22.90    5.64
   3 -14  11   20.58    5.03
  -3 -14 -11   19.21    4.30
  -3  15  10  265.05   26.00
   3  15 -10  287.51   26.40
   3 -15 -10  237.54   24.95
  -3 -15  10  291.42   28.53
  -3 -15  10  328.19   33.86
   3  15  -9  228.70   22.51
   3 -15  -9  196.82   14.14
  -3 -15   9  221.69   17.92
  -3 -15   9  205.69   24.02
  -3  15   8  175.79   13.43
   3  15  -8  202.02   13.89
   3 -15  -8  176.81   20.09
  -3 -15   8  207.95   22.05
  -3 -15   8  190.86   16.12
   3  15  -7  103.55    9.86
   3 -15  -7   96.96   14.50
  -3 -15   7   91.03   16.99
  -3 -15   7  105.84    9.99
  -3  15   6    0.00    6.33
   3  15  -6   10.82    6.33
   3 -15  -6   13.08    3.85
  -3 -15   6    8.21    6.48
  -3 -15   6   16.30    7.08
  -3  15   5  192.08   14.10
   3  15  -5  206.30   13.93
   3 -15  -5  195.38   13.86
  -3 -15   5  196.66   14.42
   3  15  -4   19.12    4.31
  -3  15   4    0.56    6.74
   3 -15  -4   14.15    6.72
  -3 -15   4    9.97    7.15
  -3  15   3  248.72   16.43
   3  15  -3  257.11   16.32
   3 -15  -3  245.26   24.43
  -3 -15   3  270.11   16.91
  -3  15   2    0.21    3.45
   3  15  -2    6.63    3.45
   3 -15  -2    6.15    3.53
  -3 -15   2    9.62    3.50
  -3  15   1   -0.19   13.20
   3  15  -1   90.75    8.17
   3 -15  -1   82.84    8.66
  -3 -15   1   90.25    8.81
  -3  15   0    0.10    7.37
   3  15   0   22.41    4.57
   3 -15   0   15.98    4.70
  -3 -15   0   15.92    7.35
  -3  15  -1  114.19   17.20
   3  15   1  132.40   10.68
   3 -15   1  116.10   11.20
  -3 -15  -1  132.76   16.84
  -3  15  -2  107.74   15.58
   3  15   2  113.74   15.03
   3 -15   2   97.16   15.91
  -3 -15  -2   99.77   15.29
   3  15   3   89.93   13.62
  -3  15  -3   57.07   14.15
   3 -15   3   78.63   14.42
  -3 -15  -3   91.63    8.77
  -3  15  -4  141.70   18.67
   3  15   4  151.69   11.98
   3 -15   4  158.23   12.70
  -3 -15  -4  150.92   11.79
   3  15   5    5.00    4.22
  -3  15  -5    2.54    2.73
   3 -15   5   -2.26    2.86
   3 -15   5   -3.33    4.04
  -3 -15  -5    3.35    2.64
   3  15   6  144.85   10.98
  -3  15  -6  130.73   11.19
   3 -15   6  127.94   10.55
   3 -15   6  120.16   18.11
  -3 -15  -6  117.42   16.66
   3  15   7   40.38    9.44
  -3  15  -7    4.52   10.01
   3 -15   7   36.90    6.56
   3 -15   7   44.98    9.88
  -3 -15  -7   38.89    6.04
   3  15   8  444.11   34.07
  -3  15  -8  412.38   24.29
   3 -15   8  412.39   37.07
   3 -15   8  453.52   35.86
  -3 -15  -8  450.42   33.65
   3  15   9  146.82   19.09
   3 -15   9  134.43   20.89
   3 -15   9  161.87   13.55
  -3 -15  -9  150.23   11.90
   3  15  10  298.76   27.38
  -3  15 -10  297.01   19.52
   3 -15  10  285.56   20.17
   3 -15  10  305.50   32.00
  -3 -15 -10  298.21   27.23
  -3  16   9    0.03    7.89
   3  16  -9   18.41    8.00
   3 -16  -9   16.45    4.89
  -3 -16   9   17.99    5.42
  -3 -16   9   18.58    6.13
  -3  16   8    0.10    6.13
   3  16  -8    4.27    4.01
   3 -16  -8    8.32    5.98
  -3 -16   8   13.93    6.56
  -3 -16   8    8.06    4.60
  -3  16   7   -0.10    3.13
   3  16  -7    4.88    3.23
   3 -16  -7   -0.44    3.01
  -3 -16   7    4.56    3.31
  -3 -16   7    2.23    5.62
  -3  16   6  200.36   16.11
   3  16  -6  231.86   24.29
   3 -16  -6  215.32   23.41
  -3 -16   6  232.65   16.58
  -3 -16   6  228.98   27.15
  -3  16   5    0.07    5.61
   3  16  -5    4.56    3.56
   3 -16  -5    2.91    3.49
  -3 -16   5    7.23    3.60
  -3  16   4  336.16   21.42
   3  16  -4  366.00   21.55
   3 -16  -4  350.44   31.34
  -3 -16   4  351.08   33.11
  -3  16   3   -0.68    3.28
   3  16  -3    6.69    3.33
   3 -16  -3    0.98    5.18
  -3 -16   3    3.57    3.40
   3  16  -2  140.83   12.45
   3 -16  -2  135.06   12.34
  -3 -16   2  148.43   12.77
  -3  16   1   -0.43    4.44
   3  16  -1   -1.75    2.68
   3 -16  -1    3.34    2.79
  -3 -16   1    2.01    4.46
  -3  16   0  144.55   12.39
   3  16   0  147.01   12.75
   3 -16   0  134.41   13.01
  -3 -16   0  169.17   19.62
  -3  16  -1    4.40    3.53
   3  16   1    2.58    3.46
   3 -16   1    1.97    3.65
  -3 -16  -1   11.92    5.59
  -3  16  -2  215.01   16.03
   3  16   2  236.55   24.13
   3 -16   2  216.62   25.42
  -3 -16  -2  222.65   24.51
  -3  16  -3    5.77    5.68
   3  16   3    2.28    5.46
   3 -16   3    3.91    5.77
  -3 -16  -3    4.12    5.50
  -3  16  -4  147.45   21.54
   3  16   4  172.99   13.86
   3 -16   4  165.70   14.39
  -3 -16  -4  181.94   13.88
   3  16   5   15.63    8.35
  -3  16  -5   18.73    8.82
   3 -16   5   19.00    8.22
   3 -16   5   27.38    5.73
  -3 -16  -5   19.10    5.42
   3  16   6    8.58    3.94
  -3  16  -6    3.56    4.19
   3 -16   6    7.60    6.78
   3 -16   6    9.30    6.07
  -3 -16  -6   10.07    6.25
  -3  16  -7   20.69    8.68
   3  16   7   23.38    8.23
   3 -16   7   14.36    5.62
  -3 -16  -7   21.61    8.18
   3 -16   7   17.33    5.25
   3  16   8   28.17    8.13
  -3  16  -8    0.91    5.41
   3 -16   8   23.18    8.48
   3 -16   8   24.87    8.75
  -3 -16  -8   20.34    4.98
   3  16   9   26.40    5.63
  -3  16  -9    2.86    9.38
   3 -16   9   17.90    6.22
   3 -16   9   23.67    6.28
  -3 -16  -9   24.72    5.62
   3  17  -8  331.24   33.80
   3  17  -7   15.40    5.14
  -3  17   7    0.00    7.81
   3 -17  -7   14.19    4.88
  -3 -17   7   15.25    8.45
  -3 -17   7    6.74    8.91
  -3  17   6  260.96   20.54
   3  17  -6  314.69   31.25
   3 -17  -6  284.39   30.28
  -3 -17   6  299.12   21.48
  -3 -17   6  320.85   34.11
  -3  17   5   -0.47    6.14
   3  17  -5    7.99    6.11
   3 -17  -5    3.29    3.75
  -3 -17   5    8.32    6.23
   3  17  -4  281.94   20.39
  -3  17   4  279.55   20.26
   3 -17  -4  265.47   20.02
  -3 -17   4  302.88   20.67
  -3  17   3    0.57    4.40
   3  17  -3    1.82    2.74
   3 -17  -3   -3.30    4.38
  -3 -17   3   -0.16    2.85
  -3  17   2    0.36   12.61
   3  17  -2   55.15    7.92
   3 -17  -2   59.13   12.64
  -3 -17   2   47.67   12.61
  -3  17   1    1.39    3.64
   3  17  -1    6.75    3.44
   3 -17  -1   -1.29    5.78
  -3 -17   1    1.33    5.76
  -3  17   0    0.44    2.77
   3  17   0   -1.50    2.69
   3 -17   0    3.57    4.46
  -3 -17   0   -0.85    2.78
  -3  17  -1    7.53    4.37
   3  17   1    9.54    6.63
   3 -17   1    5.68    6.81
  -3 -17  -1    5.09    4.25
  -3  17  -2   25.47    6.14
   3 -17   2   23.19    9.83
  -3 -17  -2   18.49    6.04
  -3  17  -3    8.74    4.57
   3  17   3    8.66    4.49
   3 -17   3    8.97    7.38
  -3 -17  -3    6.28    7.24
  -3  17  -4   96.60   11.39
   3  17   4   95.19   10.72
   3 -17   4   90.08   11.32
  -3 -17  -4   78.14   16.89
   3  17   5   24.79    9.97
  -3  17  -5   19.81   10.45
   3 -17   5   32.29    9.67
   3 -17   5   30.27   10.73
  -3 -17  -5   26.46    6.34
   3  17   6  120.26   11.92
  -3  17  -6  106.21   19.57
   3 -17   6  112.45   17.95
   3 -17   6  106.13   19.98
  -3 -17  -6  108.16   11.93
   3  17   7   -1.68    5.13
  -3  17  -7   -0.38    3.41
   3 -17   7   -2.75    3.53
   3 -17   7   -2.22    3.29
  -3 -17  -7    0.43    5.14
  -3  18   5   29.84    7.65
   3  18  -5   33.15   12.06
   3 -18  -5   37.42    7.58
  -3 -18   5   35.79    8.14
  -3  18   4  185.92   27.21
   3  18  -4  194.10   26.33
   3 -18  -4  189.16   17.39
  -3 -18   4  202.92   18.28
  -3  18   3   -0.68    6.82
   3  18  -3    5.06    4.19
   3 -18  -3   10.37    6.65
  -3 -18   3    1.41    6.95
   3  18  -2  128.07   13.88
   3 -18  -2  123.62   21.78
  -3 -18   2  128.10   21.90
  -3  18   1   -0.53    6.76
   3  18  -1   36.37    6.76
   3 -18  -1   23.18   10.76
  -3 -18   1   33.57    6.79
   3  18   0  157.88   21.67
   3 -18   0   89.08   21.97
  -3 -18   0  131.29   14.16
  -3  18  -1   40.94    8.35
   3  18   1   44.33   12.64
   3 -18   1   35.18   13.20
  -3 -18  -1   38.34    8.20
  -3  18  -2  161.13   16.31
   3  18   2  168.72   24.86
   3 -18   2  159.89   25.19
  -3 -18  -2  171.99   15.96
  -3  18  -3   15.51    5.36
   3  18   3   10.68    5.05
   3 -18   3    7.54    5.39
  -3 -18  -3    6.32    5.05
  -3  18  -4   48.62    9.04
   3  18   4   48.57   13.59
   3 -18   4   42.57    9.19
  -3 -18  -4   45.78   13.43
   3  18   5   39.44   11.71
  -3  18  -5   34.98    8.06
   3 -18   5   30.60   12.61
   3 -18   5   30.60   11.51
  -3 -18  -5   28.61   12.10
  -3  19   1   13.01   11.06
   3  19  -1   17.78   10.83
   3 -19  -1   15.67   11.11
  -3 -19   1   26.56    7.12
  -3  19   0    8.52    8.29
   3  19   0    3.35    8.22
   3 -19   0    5.87    8.37
  -3 -19   0    9.59    5.25
  -3  19  -1    9.55   10.34
   3  19   1   11.00   10.16
   3 -19   1   15.77    6.59
  -3 -19  -1   21.10    6.55
   4   0 -15    5.80    3.75
   4   0 -14  104.12    9.75
   4   0 -13    5.14    4.83
   4   0 -12   70.36    6.47
  -4   0  12   65.17    2.87
  -4   0  12   69.52    2.80
   4   0 -11   -0.55    1.72
  -4   0  11   -0.19    0.98
  -4   0  11    1.51    1.04
   4   0 -10   30.44    3.48
  -4   0  10   24.54    3.44
  -4   0  10   31.22    2.64
  -4   0  10   25.06    2.55
   4   0  -9    1.84    2.49
  -4   0   9    2.94    1.38
  -4   0   9    2.03    1.33
  -4   0   9    0.03    2.44
   4   0  -8 1326.23   44.46
  -4   0   8 1247.21   29.81
  -4   0   8 1319.27   34.70
  -4   0   8 1239.45   35.47
   4   0  -7    1.03    1.08
  -4   0   7    1.90    1.26
  -4   0   7   -1.04    1.35
  -4   0   7    2.25    1.70
   4   0  -6  427.89   10.41
  -4   0   6  418.53    9.44
  -4   0   6  445.01   13.44
  -4   0   6  414.21   10.28
   4   0  -5    1.72    1.23
  -4   0   5    1.12    1.31
  -4   0   5    0.01    0.89
  -4   0   5    1.58    1.19
   4   0  -4  161.89    3.60
  -4   0   4  162.86    6.74
  -4   0   4  156.73    5.05
   4   0  -3    0.50    0.46
  -4   0   3    0.72    0.81
  -4   0   3   -0.36    0.69
  -4   0   2 1230.90   33.44
  -4   0   2 1226.81   22.20
  -4   0   1    0.50    0.94
  -4   0   1    0.91    0.45
  -4   0   0  872.59   10.28
  -4   0   0 1144.79   28.07
  -4   0  -1    0.34    0.25
  -4   0  -1   -0.12    1.43
  -4   0  -2  371.51   12.43
  -4   0  -2  352.55    5.00
  -4   0  -3    0.11    0.99
  -4   0  -3   -0.57    0.93
  -4   0  -3    1.57    0.62
  -4   0  -4  823.92   24.12
  -4   0  -4  856.65   24.94
  -4   0  -4  842.62   15.47
  -4   0  -5    1.49    0.92
  -4   0  -5   -0.42    1.50
  -4   0  -5    1.06    1.07
  -4   0  -6 1560.65   46.67
  -4   0  -6 1672.57   48.91
  -4   0  -6 1610.26   44.76
  -4   0  -7   -1.99    1.31
  -4   0  -7    1.39    0.88
  -4   0  -7   -0.23    1.39
  -4   0  -8 2473.17   78.70
  -4   0  -8 2434.58   84.88
  -4   0  -8 2540.46   81.38
  -4   0  -9    1.12    0.98
  -4   0  -9    0.59    1.33
  -4   0  -9    0.37    1.54
  -4   0 -10 1802.09   68.79
  -4   0 -10 1666.86   44.69
  -4   0 -10 1705.84   52.86
  -4   0 -11    1.74    1.52
  -4   0 -11    0.14    1.76
  -4   0 -11    0.46    1.61
  -4   0 -12 1580.32   48.06
  -4   0 -12 1751.13   76.92
  -4   0 -12 1560.50   49.41
  -4   0 -13    1.45    1.39
  -4   0 -13   -0.40    1.32
  -4   0 -13    0.22    2.10
  -4   0 -14  489.89   34.71
  -4   0 -15   -2.81    3.13
  -4   0 -16    0.09    2.62
   4   1 -15  158.89   21.92
   4  -1 -15  179.34   13.84
   4   1 -14  628.75   29.91
   4   1 -13  169.52   11.12
   4  -1 -13  136.26   16.93
   4   1 -12  723.04   38.31
  -4   1  12  632.18   13.96
  -4   1  12  661.56   14.54
  -4  -1  12  686.13   19.04
  -4  -1  12  691.84   16.26
   4  -1 -12  759.17   27.69
  -4  -1  12  721.28   27.78
   4   1 -11   53.32    7.44
  -4   1  11   34.96    2.77
  -4   1  11   49.71    2.77
  -4  -1  11   39.85    2.92
  -4  -1  11   45.89    3.00
   4  -1 -11   50.41    7.28
  -4  -1  11   43.75    4.63
   4   1 -10   32.46    5.20
  -4   1  10   22.89    2.29
  -4   1  10   20.75    2.39
  -4  -1  10   20.67    2.39
  -4  -1  10   24.39    2.51
   4  -1 -10   26.19    3.30
  -4  -1  10   25.96    5.19
   4   1  -9   96.22    7.95
  -4   1   9   87.68    4.43
  -4   1   9   88.55    4.26
  -4  -1   9   89.76    4.66
  -4  -1   9   79.32    2.98
   4  -1  -9   87.22    5.11
  -4  -1   9   89.69    5.24
   4   1  -8    3.62    2.12
  -4   1   8   -1.01    1.38
  -4   1   8    0.45    0.80
  -4  -1   8    1.05    0.84
  -4  -1   8    2.87    0.90
   4  -1  -8    3.40    2.09
  -4  -1   8    2.85    1.31
   4   1  -7   63.56    3.56
  -4   1   7   63.97    3.92
  -4   1   7   73.98    4.21
   4  -1  -7   69.98    5.27
  -4  -1   7   65.28    5.31
  -4  -1   7   60.76    4.10
  -4   1   6   25.88    1.71
   4   1  -6   25.12    3.11
  -4   1   6   24.50    2.95
  -4  -1   6   21.54    1.77
   4  -1  -6   24.94    3.07
  -4  -1   6   21.98    3.09
  -4   1   5   82.30    4.58
   4   1  -5   75.80    4.44
  -4   1   5   84.84    3.23
   4  -1  -5   81.02    4.23
  -4  -1   5   80.80    4.53
  -4  -1   5   86.00    4.75
   4   1  -4   16.97    1.86
  -4   1   4   12.56    1.51
  -4   1   4   15.37    2.55
  -4  -1   4   15.14    2.41
  -4  -1   4   14.48    1.18
   4  -1  -4   14.42    1.69
  -4   1   3  276.14    7.50
   4  -1  -3  306.27    6.28
  -4  -1   3  285.49    7.37
  -4  -1   3  298.36    7.20
  -4   1   2 1574.30   44.64
  -4  -1   2 1503.13   36.05
   4  -1  -2 1520.34   27.78
  -4  -1   2 1510.66   30.84
  -4   1   1    2.69    1.93
  -4  -1   1    3.54    0.62
  -4  -1   1    2.74    1.16
  -4   1   0 1249.13   36.03
  -4  -1   0 1249.42   35.19
  -4   1  -1   63.02    4.85
  -4  -1  -1   54.66    4.54
  -4   1  -2  459.62   11.05
  -4   1  -2  420.62    5.24
  -4  -1  -2  446.41   14.53
  -4   1  -3   63.41    2.37
  -4   1  -3   62.37    4.84
  -4  -1  -3   53.61    4.59
  -4   1  -4  543.08   11.17
  -4   1  -4  534.76   12.76
  -4  -1  -4  526.05   11.69
  -4  -1  -4  532.19   12.54
  -4   1  -5  152.17    5.14
  -4   1  -5  153.12    5.06
  -4  -1  -5  146.06    3.77
  -4  -1  -5  148.72    6.87
  -4   1  -6 1798.45   53.33
  -4   1  -6 1723.23   45.33
  -4   1  -6 1775.21   48.87
  -4  -1  -6 1704.39   50.37
  -4  -1  -6 1716.86   48.29
  -4   1  -7  202.02    6.35
  -4   1  -7  205.65    8.75
  -4   1  -7  209.58    8.85
  -4  -1  -7  205.11    9.06
  -4  -1  -7  215.43    6.18
  -4  -1  -7  210.12    6.06
  -4   1  -8  130.68    6.86
  -4   1  -8  131.93    4.88
  -4   1  -8  135.17    8.02
  -4  -1  -8  137.33    5.50
  -4  -1  -8  135.75    4.55
  -4  -1  -8  139.35    6.98
  -4   1  -9  235.81    9.79
  -4   1  -9  224.82    8.66
  -4   1  -9  212.09    6.67
  -4  -1  -9  232.30    8.73
  -4  -1  -9  233.74    9.38
  -4  -1  -9  247.61    9.95
  -4   1 -10  120.70    6.70
  -4   1 -10  122.81    4.60
  -4   1 -10  124.15    9.91
  -4  -1 -10  119.89    6.44
  -4  -1 -10  124.80    6.83
  -4  -1 -10  135.44   10.18
  -4   1 -11   10.12    3.98
  -4   1 -11    4.65    2.40
  -4   1 -11    7.10    1.44
  -4  -1 -11    7.85    2.14
  -4  -1 -11   13.09    4.14
  -4  -1 -11   11.02    2.32
  -4   1 -12  149.32    7.84
  -4   1 -12  166.19    9.65
  -4   1 -12  152.90    7.63
  -4  -1 -12  154.34    7.29
  -4  -1 -12  169.34    9.91
  -4  -1 -12  156.25    7.54
  -4   1 -13   19.69    2.88
  -4   1 -13   29.49    6.76
  -4   1 -13   19.27    2.97
  -4  -1 -13   21.95    2.76
  -4  -1 -13   27.88    4.42
  -4  -1 -13   18.34    2.88
  -4   1 -14  254.25   15.28
  -4  -1 -14  257.30   23.41
  -4   1 -15   25.92    8.80
  -4  -1 -15   25.44    5.67
  -4   1 -16  267.61   19.37
  -4  -1 -16  293.68   29.53
   4   2 -16   10.16    7.84
   4   2 -15   79.00   15.33
   4  -2 -15   82.14    9.41
   4   2 -14   14.56    4.60
  -4  -2  14   16.00    4.54
   4   2 -13   64.51    6.11
   4  -2 -13   42.98    5.91
  -4  -2  13   45.13    2.19
  -4  -2  13   50.39    9.47
  -4  -2  13   34.36    2.93
   4   2 -12  208.70   11.30
  -4   2  12  176.34    5.17
  -4   2  12  168.38    5.16
   4  -2 -12  206.37   16.56
  -4  -2  12  188.45    6.34
  -4  -2  12  197.11   16.95
  -4  -2  12  184.13    6.44
   4   2 -11   13.08    3.24
  -4   2  11   12.82    1.89
  -4   2  11   13.16    1.80
   4  -2 -11   17.49    3.11
  -4  -2  11   15.56    3.19
  -4  -2  11   13.35    2.11
  -4  -2  11   13.40    2.21
   4   2 -10  544.19   19.81
  -4   2  10  525.36   11.85
  -4   2  10  542.22   14.80
  -4  -2  10  559.51   16.13
  -4  -2  10  538.09   12.79
   4  -2 -10  577.19   26.75
  -4  -2  10  551.80   19.22
   4   2  -9    6.00    2.12
  -4   2   9    8.93    1.79
  -4   2   9    5.59    1.07
  -4  -2   9    7.81    2.04
  -4  -2   9    6.56    1.79
   4  -2  -9    6.77    2.00
   4   2  -8 1885.28   64.84
  -4   2   8 1764.59   51.98
  -4   2   8 1719.05   43.20
   4  -2  -8 1857.33   53.26
  -4  -2   8 1842.23   52.58
  -4  -2   8 1802.29   54.20
   4   2  -7  276.81    8.78
  -4   2   7  272.18    9.68
  -4   2   7  272.21    9.29
  -4  -2   7  271.82    6.82
  -4  -2   7  267.41    8.89
   4  -2  -7  280.91   11.60
   4   2  -6 2004.54   54.98
  -4   2   6 2029.73   61.62
   4  -2  -6 1996.33   52.82
  -4  -2   6 2116.81   60.58
  -4  -2   6 1994.37   55.45
   4   2  -5  650.38   14.85
  -4   2   5  606.11   14.55
  -4  -2   5  631.56   18.57
   4  -2  -5  652.69   16.92
  -4  -2   5  661.46   18.88
  -4   2   4  133.59    4.44
   4  -2  -4  127.36    4.41
  -4  -2   4  124.94    5.20
  -4  -2   4  135.24    6.40
   4   2  -3 1203.62   28.59
  -4   2   3 1224.87   35.37
   4  -2  -3 1243.49   25.38
  -4  -2   3 1204.59   28.59
  -4  -2   3 1240.24   34.76
   4   2  -2  582.36   13.73
  -4   2   2  599.58   19.12
   4  -2  -2  582.09   10.49
  -4  -2   2  580.99   12.17
  -4  -2   2  577.57   13.61
   4   2  -1    4.19    1.02
  -4   2   1    1.41    1.10
  -4  -2   1    3.72    1.65
  -4  -2   1    0.39    0.47
   4   2   0  940.11   22.30
  -4   2   0  971.99   23.64
  -4  -2   0  949.64   28.09
  -4   2  -1   74.63    5.54
  -4  -2  -1   74.94    3.44
  -4   2  -2  709.90   22.02
  -4  -2  -2  698.93   16.76
  -4   2  -3 2115.01   57.38
  -4   2  -3 2114.61   44.11
  -4  -2  -3 2065.80   62.24
  -4   2  -4  742.33   23.21
  -4   2  -4  726.60   14.95
   4  -2   4  722.06   12.65
  -4  -2  -4  703.73   17.01
  -4   2  -5  482.37   16.02
  -4   2  -5  467.46   11.62
  -4  -2  -5  483.26   10.05
  -4  -2  -5  483.43   11.73
   4  -2   5  465.52    9.35
  -4   2  -6  714.66   19.43
  -4   2  -6  721.24   22.95
  -4  -2  -6  723.14   21.05
  -4  -2  -6  716.85   16.99
  -4   2  -7  881.36   21.94
  -4   2  -7  874.97   27.52
  -4  -2  -7  884.79   22.45
  -4  -2  -7  897.17   26.40
  -4   2  -8  465.07   12.99
  -4   2  -8  475.57   16.51
  -4  -2  -8  458.01   13.41
  -4  -2  -8  469.91   15.40
  -4   2  -9 1315.01   39.61
  -4   2  -9 1334.37   43.39
  -4   2  -9 1315.77   41.95
  -4  -2  -9 1366.18   41.01
  -4  -2  -9 1397.00   42.27
  -4  -2  -9 1409.23   42.01
  -4   2 -10  264.22   11.38
  -4   2 -10  264.01   10.49
  -4   2 -10  262.76   11.03
  -4  -2 -10  283.71   11.23
  -4  -2 -10  264.11    7.64
  -4  -2 -10  264.09    7.23
  -4   2 -11  151.53   12.17
  -4   2 -11  141.81    7.87
  -4   2 -11  129.26    7.56
  -4  -2 -11  159.81    8.62
  -4  -2 -11  146.75    7.27
  -4  -2 -11  154.47    7.56
  -4   2 -12  998.65   45.35
  -4   2 -12  874.31   29.38
  -4   2 -12  842.62   28.06
  -4  -2 -12  921.12   28.38
  -4  -2 -12  923.38   27.93
  -4  -2 -12  983.06   46.82
  -4   2 -13   51.37    5.54
  -4   2 -13   41.33    2.73
  -4   2 -13   43.56    4.03
  -4  -2 -13   39.18    3.80
  -4  -2 -13   68.97    9.07
  -4   2 -14  187.90   18.51
  -4  -2 -14  170.50   12.59
  -4   2 -15   67.92   13.05
  -4  -2 -15   68.12    8.57
  -4   2 -16    8.47    3.98
  -4  -2 -16   -0.57    6.69
   4   3 -16   24.05   10.09
   4   3 -15   62.56   15.79
   4  -3 -15   91.96    9.91
  -4  -3  15   99.86   15.56
   4   3 -14  165.29   18.90
   4  -3 -14   82.99   18.67
  -4  -3  14  172.25   11.93
   4   3 -13  170.08   16.54
   4  -3 -13  160.52   10.42
  -4  -3  13  150.05   10.83
  -4  -3  13  136.92    5.57
  -4  -3  13  132.45    5.29
   4   3 -12  237.73   19.04
  -4   3  12  208.82    6.22
  -4   3  12  213.99    6.32
   4  -3 -12  239.50   18.61
  -4  -3  12  217.03    5.78
  -4  -3  12  231.87   19.04
  -4  -3  12  221.72    8.12
  -4   3  11  104.26    4.72
   4   3 -11  103.34   11.68
  -4   3  11   98.18    4.51
  -4  -3  11  107.12   11.44
   4  -3 -11  110.88    7.17
  -4  -3  11  108.23    5.56
   4   3 -10   12.50    4.20
  -4   3  10   11.09    1.98
  -4   3  10    8.93    1.87
  -4  -3  10   12.11    4.24
  -4  -3  10    8.26    2.27
   4  -3 -10    8.93    2.48
  -4   3   9  315.21   10.87
   4   3  -9  330.90   12.25
  -4   3   9  303.85    7.50
   4  -3  -9  322.24   16.87
  -4  -3   9  341.38   11.48
  -4  -3   9  330.54   18.16
   4   3  -8    7.32    3.09
  -4   3   8    5.57    1.26
   4  -3  -8    4.92    1.84
  -4  -3   8   10.32    3.20
  -4  -3   8    8.67    1.31
   4   3  -7  335.51    8.62
   4   3  -7  365.97   11.04
  -4   3   7  330.75   11.86
  -4  -3   7  340.79   10.71
   4  -3  -7  357.00   14.08
  -4  -3   7  337.15   12.00
   4   3  -6    2.27    1.07
  -4   3   6    3.38    1.71
  -4  -3   6   -0.97    1.98
   4  -3  -6    3.24    1.69
  -4  -3   6    2.67    1.08
   4   3  -5  206.15    8.37
  -4   3   5  198.84    8.46
   4  -3  -5  193.46    4.93
  -4  -3   5  196.71    5.76
  -4  -3   5  197.06    5.80
  -4   3   4  347.11    9.01
   4   3  -4  355.12    8.78
   4  -3  -4  342.38    6.65
  -4  -3   4  352.09    7.98
  -4  -3   4  351.10    8.87
   4   3  -3  989.16   27.75
  -4   3   3  951.38   28.67
   4  -3  -3  904.57   16.15
  -4  -3   3  972.56   23.47
  -4  -3   3  942.75   22.58
  -4   3   2 1537.58   39.19
   4   3  -2 1546.08   44.51
   4  -3  -2 1367.22   36.38
  -4  -3   2 1591.58   37.42
   4  -3  -2 1510.13   29.19
  -4  -3   2 1501.85   44.28
   4   3  -1 3273.21  104.20
  -4   3   1 3152.81   94.37
   4  -3  -1 3263.42   96.53
  -4  -3   1 3191.94   93.45
   4   3   0 3117.97   99.72
  -4   3   0 3115.19   92.45
   4  -3   0 3244.85   95.50
  -4  -3   0 3153.71   92.06
   4   3   1 1641.30   41.36
  -4   3  -1 1699.90   43.94
   4  -3   1 1561.64   26.89
  -4  -3  -1 1652.82   41.86
   4  -3   1 1690.69   43.26
   4   3   2 1643.34   48.46
  -4   3  -2 1693.84   43.84
   4  -3   2 1685.75   43.79
  -4  -3  -2 1595.30   40.79
   4  -3   2 1582.08   29.31
   4   3   3  841.11   20.54
  -4   3  -3  876.60   27.42
   4  -3   3  847.88   21.74
  -4  -3  -3  882.88   21.01
   4  -3   3  857.47   16.21
   4   3   4 1684.80   43.75
  -4   3  -4 1729.69   45.87
  -4  -3  -4 1696.79   50.69
   4  -3   4 1676.30   39.21
  -4   3  -5  190.17    5.96
  -4   3  -5  192.78    9.06
   4  -3   5  180.55    6.18
  -4  -3  -5  190.04    8.52
  -4   3  -6 1777.31   49.68
  -4   3  -6 1795.46   56.95
   4  -3   6 1770.98   50.81
  -4  -3  -6 1788.62   54.02
  -4   3  -7   22.25    2.02
  -4   3  -7   25.66    3.38
   4  -3   7   21.49    3.20
  -4  -3  -7   26.51    2.01
  -4  -3  -7   19.81    2.23
  -4   3  -8  413.39   15.76
  -4   3  -8  394.56   15.71
  -4  -3  -8  408.65   10.35
  -4  -3  -8  393.43   12.29
   4  -3   8  394.69   11.67
  -4   3  -9  204.16    9.88
  -4   3  -9  193.61    7.76
  -4  -3  -9  202.89    6.19
  -4  -3  -9  209.36   12.25
   4  -3   9  201.72   11.79
  -4   3 -10    8.95    2.26
  -4   3 -10    9.86    1.67
  -4  -3 -10   11.03    3.77
  -4  -3 -10    8.68    2.35
  -4  -3 -10    7.42    2.53
  -4   3 -11    1.94    1.66
  -4   3 -11   -0.62    1.76
  -4   3 -11   -0.90    1.63
  -4  -3 -11   -0.73    2.76
  -4  -3 -11    0.08    0.96
  -4  -3 -11    3.36    1.59
  -4   3 -12   47.78    4.97
  -4   3 -12   43.79    4.51
  -4   3 -12   34.63    4.40
  -4  -3 -12   45.45    4.08
  -4  -3 -12   40.96    8.48
  -4   3 -13  101.54    6.73
  -4   3 -13  113.34   12.83
  -4   3 -13   98.77    6.65
  -4  -3 -13  106.47    4.26
  -4  -3 -13   99.42    5.90
  -4  -3 -13  122.10    9.08
  -4   3 -14   -0.28    3.95
  -4   3 -14    0.84    1.03
  -4  -3 -14    3.52    2.61
  -4   3 -15  141.82   12.09
  -4  -3 -15  140.30   12.47
  -4   3 -16   39.39   11.88
  -4  -3 -16   46.24   12.33
   4   4 -16   15.83    5.87
   4  -4 -16   18.91    5.63
  -4  -4  16   10.20    8.96
   4   4 -15   -1.96    5.22
   4  -4 -15   -2.66    3.08
  -4  -4  15    1.01    5.00
   4   4 -14   95.49   17.16
   4  -4 -14  122.87   16.55
  -4  -4  14  110.69   10.60
   4   4 -13   11.00    6.23
  -4   4  13    9.54    1.72
  -4   4  13    9.82    1.22
  -4  -4  13   10.73    3.74
  -4  -4  13   10.17    2.15
   4  -4 -13   19.66    3.57
  -4  -4  13    9.53    2.09
   4   4 -12   85.61   12.40
  -4   4  12   86.20    4.27
  -4   4  12   80.91    3.97
  -4  -4  12   80.36    5.27
  -4  -4  12   80.97    7.71
   4  -4 -12  104.07    7.23
   4   4 -11  170.10   10.15
  -4   4  11  155.12    6.73
  -4   4  11  154.10    6.24
  -4  -4  11  171.14    9.91
  -4  -4  11  159.42    7.84
   4  -4 -11  171.18   14.28
   4   4 -10   16.57    3.11
  -4   4  10   12.36    2.23
  -4   4  10   12.19    2.35
  -4  -4  10   13.75    2.64
  -4  -4  10   14.06    3.08
   4  -4 -10   11.31    2.80
   4   4  -9  727.16   22.54
  -4   4   9  710.46   22.25
  -4  -4   9  746.92   23.45
   4  -4  -9  734.26   23.01
  -4  -4   9  705.44   24.32
   4   4  -8  842.76   24.75
  -4   4   8  757.68   24.60
   4  -4  -8  783.30   22.60
  -4  -4   8  782.29   19.87
  -4  -4   8  785.08   24.44
   4   4  -7 3091.33  100.01
  -4   4   7 2871.66   89.95
   4  -4  -7 3059.30  104.36
  -4  -4   7 3112.79  102.73
  -4  -4   7 3022.97  113.73
   4   4  -6 1662.10   42.75
  -4   4   6 1601.75   44.28
   4  -4  -6 1691.17   50.15
  -4  -4   6 1745.39   51.50
  -4  -4   6 1609.33   45.72
   4   4  -5 2884.86   89.69
  -4   4   5 2712.79   82.01
   4  -4  -5 2818.37   83.30
  -4  -4   5 2754.39   81.29
  -4  -4   5 2710.28   78.31
   4  -4  -5 2605.97   78.18
   4   4  -4  548.52   13.22
  -4   4   4  538.49   17.97
   4  -4  -4  488.80   13.00
  -4  -4   4  563.26   18.29
   4  -4  -4  521.89   10.30
  -4  -4   4  518.60   12.43
   4   4  -3 1594.38   47.13
  -4   4   3 1499.28   40.22
   4  -4  -3 1549.82   47.67
  -4  -4   3 1615.19   48.36
  -4  -4   3 1586.47   42.65
   4   4  -2  394.05   14.31
  -4   4   2  380.02   14.62
  -4  -4   2  390.49   10.43
   4  -4  -2  363.40   10.46
   4   4  -1 2333.55   71.81
  -4   4   1 2286.41   64.75
  -4  -4   1 2332.71   72.53
   4  -4  -1 2309.20   65.44
   4   4   0  386.52   14.37
  -4   4   0  367.76   10.77
   4  -4   0  390.67   10.96
  -4  -4   0  391.84   14.63
   4   4   1    1.40    1.08
  -4   4  -1    1.27    1.16
   4  -4   1   -0.46    1.19
  -4  -4  -1    0.09    1.13
   4  -4   1    1.42    0.56
  -4   4  -2  139.74    8.02
   4   4   2  141.02    7.68
   4  -4   2  142.28    5.46
  -4  -4  -2  137.54    5.29
   4  -4   2  136.14    3.21
   4   4   3  658.69   16.60
  -4   4  -3  682.87   17.80
   4  -4   3  664.06   17.81
  -4  -4  -3  693.89   22.22
   4  -4   3  664.47   13.57
  -4   4  -4  248.51   11.56
   4   4   4  268.85   10.97
   4  -4   4  247.28    6.99
  -4  -4  -4  257.61   10.89
   4  -4   4  256.02   11.77
   4   4   5  972.56   29.57
  -4   4  -5  925.67   24.86
   4  -4   5  912.94   24.20
  -4  -4  -5  949.18   23.58
   4  -4   5  901.56   24.74
   4   4   6  184.13    8.75
  -4   4  -6  175.69    9.11
  -4   4  -6  146.44    4.78
  -4  -4  -6  189.49    8.63
   4  -4   6  174.77    5.00
   4  -4   6  180.31    6.61
  -4   4  -7  456.62   17.27
  -4   4  -7  434.49   15.31
   4  -4   7  426.74   11.66
  -4  -4  -7  466.67   16.02
  -4   4  -8   26.58    3.88
  -4   4  -8   27.07    3.93
   4  -4   8   28.06    2.56
  -4  -4  -8   31.24    3.63
  -4  -4  -8   23.51    4.45
  -4   4  -9  165.46    9.31
  -4   4  -9  169.20    7.11
  -4  -4  -9  175.93    8.41
  -4  -4  -9  176.80    7.88
   4  -4   9  168.86    7.29
  -4   4 -10  110.32    5.01
  -4   4 -10  108.66    6.26
  -4  -4 -10  114.48    6.78
  -4  -4 -10  113.87    6.76
   4  -4  10  110.36    6.22
  -4   4 -11  384.61   15.10
  -4   4 -11  352.06   15.72
  -4  -4 -11  386.23   10.60
  -4  -4 -11  380.94   16.20
   4  -4  11  374.75   21.93
  -4  -4 -11  388.77   11.02
  -4   4 -12   61.40    5.59
  -4   4 -12   67.57    5.70
  -4   4 -12   59.84    3.58
  -4  -4 -12   64.14    6.24
   4  -4  12   61.96    5.96
  -4  -4 -12   55.37    5.16
  -4  -4 -12   52.14    4.89
  -4   4 -13  106.06    7.31
  -4   4 -13  103.82    7.26
  -4   4 -13  119.95    8.67
  -4  -4 -13   99.65    6.45
  -4  -4 -13  124.01    9.49
  -4   4 -14   18.23    4.15
  -4   4 -14   11.24    3.07
  -4   4 -14   12.21    3.07
  -4  -4 -14   18.90    4.49
  -4   4 -15   20.05    8.30
  -4  -4 -15   23.10    5.65
  -4   4 -16    1.51    4.32
  -4  -4 -16   -2.40    4.67
   4  -5 -16   -4.81    3.46
  -4  -5  16    6.02    5.55
   4  -5 -15  114.24   11.25
  -4  -5  15  109.39   12.11
   4  -5 -14   50.75   12.17
  -4  -5  14   62.29    8.05
  -4   5  13  162.68    5.48
  -4   5  13  158.94    5.89
   4  -5 -13  194.78   12.00
  -4  -5  13  194.82   12.67
  -4  -5  13  172.49    8.42
  -4   5  12  177.95    7.51
  -4   5  12  168.77    6.85
  -4  -5  12  194.53   11.91
  -4  -5  12  177.10    6.25
   4  -5 -12  195.76   11.36
  -4   5  11  440.78   15.14
   4  -5 -11  479.10   19.36
  -4  -5  11  468.05   17.71
  -4  -5  11  483.45   20.85
   4   5 -10   34.31    2.38
  -4   5  10   28.13    3.61
   4  -5 -10   28.99    6.12
  -4  -5  10   33.06    4.02
  -4  -5  10   30.90    4.34
   4   5  -9  400.68   14.55
  -4   5   9  358.37   10.46
   4  -5  -9  403.74   19.32
  -4  -5   9  397.39   15.63
  -4  -5   9  389.29   21.81
   4   5  -8   33.42    3.92
  -4   5   8   31.83    3.90
   4  -5  -8   30.45    4.85
  -4  -5   8   37.83    4.23
  -4  -5   8   28.16    5.84
   4   5  -7  133.71    7.33
  -4   5   7  122.97    4.94
   4  -5  -7  123.70    4.90
  -4  -5   7  135.53    7.84
   4  -5  -7  121.68    7.91
  -4  -5   7  122.35    6.28
   4   5  -6  491.13   12.93
  -4   5   6  481.56   13.47
   4  -5  -6  474.77   13.17
  -4  -5   6  486.01   19.64
  -4  -5   6  515.79   18.35
   4  -5  -6  499.71   16.70
   4   5  -5  223.72    9.94
  -4   5   5  205.59   10.12
   4  -5  -5  211.57    6.99
  -4  -5   5  228.15   10.38
  -4  -5   5  213.06   10.06
   4  -5  -5  206.77    5.67
   4   5  -4  156.87    5.64
  -4   5   4  155.91    8.50
   4  -5  -4  143.91    8.28
  -4  -5   4  151.22    8.32
  -4  -5   4  147.27    7.63
   4   5  -3  704.11   18.02
  -4   5   3  698.48   18.91
  -4  -5   3  701.53   18.11
   4  -5  -3  705.84   18.41
  -4  -5   3  707.52   16.71
   4   5  -2 2127.63   59.56
  -4   5   2 2138.30   72.52
  -4  -5   2 2148.58   60.27
   4  -5  -2 2205.64   73.28
   4   5  -1 7101.40  274.22
  -4   5   1 7129.69  296.73
   4  -5  -1 6862.94  271.40
  -4  -5   1 7058.22  273.95
   4   5   0  480.33   13.26
  -4   5   0  472.95   18.81
  -4  -5   0  488.82   18.33
   4  -5   0  443.95   13.70
   4   5   1 4106.31  134.71
  -4   5  -1 4188.60  152.81
  -4  -5  -1 4265.62  151.23
   4  -5   1 4208.79  141.25
   4   5   2   98.04    6.31
  -4   5  -2   92.77    6.75
   4  -5   2   79.05    2.04
  -4  -5  -2  100.32    6.46
   4  -5   2   81.22    4.50
   4   5   3 2220.86   63.32
  -4   5  -3 2245.98   66.48
   4  -5   3 2250.81   76.43
  -4  -5  -3 2300.45   74.41
   4  -5   3 2243.91   57.56
   4   5   4    4.62    1.51
  -4   5  -4    3.30    2.57
   4  -5   4    5.15    1.48
  -4  -5  -4    3.22    1.56
   4  -5   4    7.19    1.61
   4   5   5  933.91   30.57
  -4   5  -5  927.80   25.60
   4  -5   5  901.13   32.75
  -4  -5  -5  975.98   30.60
   4  -5   5  883.71   25.01
   4   5   6   19.64    3.73
  -4   5  -6   23.49    3.90
   4  -5   6   23.16    2.56
  -4  -5  -6   26.30    2.28
   4  -5   6   21.91    2.01
  -4   5  -7  642.76   23.88
   4   5   7  654.44   22.89
   4  -5   7  599.70   22.02
  -4  -5  -7  659.81   22.45
   4  -5   7  612.28   18.98
   4   5   8   12.61    1.84
  -4   5  -8   13.58    3.01
  -4   5  -8    1.56    1.92
  -4  -5  -8   12.04    2.81
   4  -5   8   11.64    3.09
   4  -5   8   11.74    2.05
  -4   5  -9   25.57    4.16
  -4   5  -9   25.19    2.97
  -4  -5  -9   26.44    3.82
  -4  -5  -9   23.46    5.13
   4  -5   9   24.30    4.72
  -4   5 -10  190.37   13.67
  -4   5 -10  185.77   10.84
  -4  -5 -10  203.78   10.12
  -4  -5 -10  197.61   14.77
   4  -5  10  193.62   13.49
  -4   5 -11    9.61    3.24
  -4   5 -11   11.64    4.41
  -4  -5 -11   14.78    2.90
  -4  -5 -11    9.53    3.15
   4  -5  11   10.24    2.92
  -4   5 -12   30.41    6.62
  -4   5 -12   28.08    4.30
  -4  -5 -12   25.64    3.79
  -4  -5 -12   32.10    4.57
   4  -5  12   26.50    4.29
  -4  -5 -12   24.26    2.53
  -4   5 -13    2.71    3.76
  -4   5 -13    0.20    1.37
  -4   5 -13    1.84    1.34
  -4  -5 -13    2.78    2.58
   4  -5  13   -1.72    2.41
  -4  -5 -13    2.33    1.91
  -4  -5 -13    3.72    1.85
  -4   5 -14   38.90    8.48
  -4   5 -14   25.76    2.78
  -4   5 -14   25.07    2.82
  -4  -5 -14   49.41    5.92
  -4   5 -15   15.77    8.10
  -4  -5 -15   18.87    5.48
   4  -6 -16    1.57    3.23
  -4  -6  16    0.23    3.38
   4  -6 -15    9.67    5.13
  -4  -6  15   -1.61    3.33
   4  -6 -14   15.25    8.08
  -4  -6  14   23.16    5.59
  -4   6  13   96.90    5.00
  -4   6  13  100.46    5.63
  -4  -6  13  121.20   10.11
  -4  -6  13   98.04    7.46
   4  -6 -13  127.28    9.55
   4   6 -12  183.10    6.53
  -4   6  12  173.31    8.89
   4  -6 -12  209.81   12.08
  -4  -6  12  193.13   10.78
  -4  -6  12  208.17   13.13
   4   6 -11  496.93   18.63
  -4   6  11  447.08   17.23
   4  -6 -11  501.08   20.32
  -4  -6  11  489.24   19.99
  -4  -6  11  497.47   22.36
   4   6 -10   97.27    4.60
  -4   6  10   93.37    6.74
   4  -6 -10  106.46    6.76
  -4  -6  10  104.14    5.04
  -4  -6  10  110.16    7.80
   4   6  -9  436.74   12.22
  -4   6   9  404.05   16.52
   4  -6  -9  428.08   15.03
  -4  -6   9  438.57   18.42
  -4  -6   9  412.78   24.60
   4   6  -8   57.45    3.44
  -4   6   8   52.42    5.17
   4  -6  -8   58.21    3.97
  -4  -6   8   53.28    4.71
  -4  -6   8   52.95    5.61
   4  -6  -8   53.85    5.06
   4   6  -7 1962.94   54.95
  -4   6   7 1841.77   55.75
   4  -6  -7 1739.15   52.40
  -4  -6   7 1931.74   55.91
  -4  -6   7 1949.10   73.91
   4  -6  -7 1897.90   54.89
   4   6  -6  171.25    8.90
  -4   6   6  144.07    6.00
   4  -6  -6  125.76    5.66
  -4  -6   6  145.13    6.56
  -4  -6   6  159.57    5.97
   4   6  -5 2069.72   58.66
  -4   6   5 1911.24   58.62
   4  -6  -5 2044.71   70.20
  -4  -6   5 2016.29   59.77
  -4  -6   5 2043.53   59.16
   4   6  -4   28.42    4.02
  -4   6   4   27.34    4.12
   4  -6  -4   26.71    4.18
  -4  -6   4   23.17    2.31
  -4  -6   4   27.18    4.14
   4   6  -3 2356.29   76.92
  -4   6   3 2233.11   68.95
  -4  -6   3 2363.08   78.67
   4  -6  -3 2265.04   79.02
   4   6  -2 1168.87   38.38
  -4   6   2 1137.51   40.31
   4  -6  -2 1134.94   32.35
  -4  -6   2 1153.15   31.06
   4   6  -1   26.23    4.07
  -4   6   1   25.28    4.24
  -4  -6   1   24.63    2.68
   4  -6  -1   25.96    2.67
   4   6   0   72.02    6.12
  -4   6   0   64.63    6.36
  -4  -6   0   69.17    6.22
   4  -6   0   62.92    4.13
   4   6   1  204.71    7.44
  -4   6  -1  214.72   11.50
  -4  -6  -1  217.62   11.05
   4  -6   1  215.16    7.89
  -4   6  -2  216.67   11.75
   4   6   2  216.47    7.56
   4  -6   2  200.62    4.48
  -4  -6  -2  231.38   11.09
   4  -6   2  211.23    7.95
   4   6   3   11.66    2.06
  -4   6  -3   10.85    2.22
   4  -6   3   12.47    1.87
  -4  -6  -3   12.37    3.29
   4  -6   3   13.47    2.16
  -4   6  -4 1081.21   30.97
   4   6   4 1090.77   36.27
   4  -6   4  943.52   22.48
  -4  -6  -4 1056.29   28.38
   4  -6   4 1074.06   38.76
   4   6   5  575.58   16.07
  -4   6  -5  568.10   22.98
   4  -6   5  560.36   17.61
  -4  -6  -5  580.26   16.23
   4  -6   5  540.65   13.73
  -4   6  -6   85.94    7.04
   4   6   6   77.92    4.45
   4  -6   6   72.82    7.23
  -4  -6  -6   85.80    6.62
   4  -6   6   73.37    3.71
   4   6   7  900.56   24.64
  -4   6  -7  878.53   26.35
   4  -6   7  807.02   33.28
  -4  -6  -7  914.03   30.98
   4  -6   7  821.44   30.10
   4   6   8  124.93    8.45
  -4   6  -8  114.60    5.83
   4  -6   8  110.97    9.25
  -4  -6  -8  127.42    5.59
   4  -6   8  126.54    9.08
   4   6   9  315.48   14.26
  -4   6  -9  277.21   14.67
   4  -6   9  270.39   15.30
  -4  -6  -9  281.39    9.31
   4  -6   9  278.51   11.23
  -4   6 -10   60.02    4.35
   4  -6  10   70.51    5.29
  -4  -6 -10   57.33    8.88
  -4  -6 -10   69.20    3.98
  -4   6 -11  404.81   14.03
   4  -6  11  421.98   17.94
  -4  -6 -11  437.61   18.09
  -4  -6 -11  457.44   19.31
  -4   6 -12   -0.33    2.44
  -4  -6 -12    3.05    1.34
   4  -6  12    2.95    2.31
  -4  -6 -12   -1.59    2.55
  -4   6 -13  260.97   10.17
   4  -6  13  288.47   15.73
  -4  -6 -13  306.67   16.78
  -4  -6 -13  278.91   13.02
  -4  -6 -13  258.04    9.41
  -4   6 -14   14.18    4.00
  -4  -6 -14   25.43    4.94
   4  -6  14    0.69    7.23
  -4  -6 -15   28.57    6.77
   4  -7 -15   98.52   22.64
  -4  -7  15  202.36   15.67
   4  -7 -14   11.27    6.90
  -4  -7  14   10.03    4.63
   4   7 -13  484.30   20.41
  -4   7  13  452.34   17.48
   4  -7 -13  557.17   25.60
  -4  -7  13  549.82   27.87
  -4  -7  13  470.00   21.63
   4   7 -12    7.74    1.79
  -4   7  12    4.43    2.55
   4  -7 -12    4.89    3.15
  -4  -7  12    7.42    3.56
  -4  -7  12    8.41    3.05
   4   7 -11  516.79   21.08
  -4   7  11  467.22   19.62
   4  -7 -11  515.49   21.36
  -4  -7  11  528.83   22.95
  -4  -7  11  517.14   24.32
   4   7 -10    5.12    2.72
  -4   7  10    8.74    2.66
   4  -7 -10    3.88    1.64
  -4  -7  10    6.34    2.81
  -4  -7  10    7.70    2.98
   4  -7 -10    5.04    2.46
   4   7  -9   14.88    3.62
  -4   7   9   15.54    2.20
   4  -7  -9   12.54    2.16
  -4  -7   9   21.79    5.42
  -4  -7   9   21.03    3.87
   4  -7  -9   14.84    2.86
   4   7  -8    8.61    3.37
  -4   7   8   12.40    3.23
   4  -7  -8    9.85    2.36
  -4  -7   8   25.91    3.77
  -4  -7   8    8.73    2.82
   4  -7  -8   12.64    3.20
   4   7  -7  153.28    6.47
  -4   7   7  141.41    9.56
   4  -7  -7  141.21    9.24
  -4  -7   7  159.45   11.77
  -4  -7   7  161.84   10.13
   4   7  -6  556.08   21.58
  -4   7   6  499.24   21.77
   4  -7  -6  520.01   21.41
  -4  -7   6  557.27   22.48
  -4  -7   6  523.78   17.40
   4   7  -5    9.28    1.99
  -4   7   5   11.77    2.02
   4  -7  -5    7.78    1.97
  -4  -7   5    7.35    3.26
  -4  -7   5    9.23    2.03
  -4   7   4  116.26    8.77
   4  -7  -4  108.68    8.68
  -4  -7   4  125.03    6.06
  -4  -7   4  128.69    5.58
   4   7  -3  549.36   21.20
  -4   7   3  518.61   16.10
  -4  -7   3  553.44   21.96
   4  -7  -3  492.60   15.66
   4   7  -2   13.73    2.19
  -4   7   2   13.62    3.56
  -4  -7   2   12.40    2.27
   4  -7  -2   11.43    2.21
   4   7  -1  265.70    9.46
  -4   7   1  255.51    9.65
  -4  -7   1  276.74   14.11
   4  -7  -1  265.05   13.72
   4   7   0   44.17    5.36
  -4   7   0   42.15    3.61
  -4  -7   0   43.86    5.41
   4  -7   0   33.26    5.41
   4   7   1  927.90   33.34
  -4   7  -1  914.55   27.66
  -4  -7  -1  941.63   26.23
   4  -7   1  913.77   34.64
   4   7   2  997.89   27.64
  -4   7  -2  963.68   29.04
   4  -7   2  967.15   29.44
  -4  -7  -2  998.18   27.78
   4   7   3 1425.31   48.99
  -4   7  -3 1409.78   51.97
   4  -7   3 1377.79   42.47
  -4  -7  -3 1404.74   49.27
   4  -7   3 1383.58   39.02
   4   7   4  834.11   23.21
  -4   7  -4  812.50   24.45
   4  -7   4  755.09   32.06
  -4  -7  -4  834.01   30.83
   4  -7   4  740.73   18.63
   4   7   5  968.32   27.62
  -4   7  -5  962.04   37.44
   4  -7   5  899.84   28.77
  -4  -7  -5  975.06   27.61
   4  -7   5  897.47   29.64
   4   7   6  168.71   10.37
  -4   7  -6  154.21    7.30
  -4  -7  -6  163.47   10.34
   4  -7   6  148.03    8.94
   4   7   7  397.24   17.48
  -4   7  -7  361.75   18.47
   4  -7   7  363.18   11.97
  -4  -7  -7  371.96   11.98
   4  -7   7  343.76   13.63
   4   7   8  109.32    8.71
  -4   7  -8  116.68    9.26
   4  -7   8  109.54    9.11
  -4  -7  -8  118.39    8.63
   4  -7   8  104.68    6.26
   4   7   9   -0.43    1.22
  -4   7  -9    1.22    1.32
   4  -7   9   -0.65    1.39
  -4  -7  -9   -0.72    1.90
   4  -7   9   -0.26    2.29
   4   7  10   75.08    7.19
  -4   7 -10   70.66    4.99
   4  -7  10   77.85    5.86
  -4  -7 -10   74.87    7.03
   4  -7  10   65.97    5.17
  -4   7 -11   90.26    9.31
   4  -7  11   95.38    6.34
  -4  -7 -11  122.54    8.40
  -4  -7 -11  103.35    5.36
   4  -7  11  102.76    7.62
  -4   7 -12    4.19    2.66
   4  -7  12    0.06    2.39
  -4  -7 -12    3.93    2.63
  -4  -7 -12   -0.30    2.36
  -4   7 -13  253.72   10.90
   4  -7  13  291.29   16.46
  -4  -7 -13  264.12    9.81
  -4  -7 -13  315.84   17.52
  -4   7 -14   23.18    4.59
   4  -7  14   -0.14    7.67
   4  -7  15  255.72   28.99
  -4  -7 -15  279.28   20.27
   4  -8 -15    3.62    3.83
  -4  -8  15    3.80    6.59
   4  -8 -14   13.18    4.70
  -4  -8  14   10.13    8.09
   4   8 -13    0.95    1.38
  -4   8  13   -0.06    1.92
   4  -8 -13    1.52    2.46
  -4  -8  13    0.82    4.49
  -4  -8  13    0.30    1.49
   4   8 -12  190.70   11.63
  -4   8  12  176.21   11.00
   4  -8 -12  184.13   12.09
  -4  -8  12  193.58   20.71
  -4  -8  12  169.01   12.55
   4   8 -11   36.62    5.25
  -4   8  11   35.09    4.99
   4  -8 -11   34.24    4.81
  -4  -8  11   37.79    5.66
  -4  -8  11   35.58    5.72
   4  -8 -11   28.54    3.05
   4   8 -10  366.64   12.49
  -4   8  10  340.61   16.74
   4  -8 -10  367.68   15.65
  -4  -8  10  353.14   17.92
  -4  -8  10  351.72   18.78
   4  -8 -10  308.82   16.52
   4   8  -9  659.02   26.28
  -4   8   9  556.63   24.53
   4  -8  -9  556.11   24.48
  -4  -8   9  633.56   34.61
  -4  -8   9  574.50   19.78
   4  -8  -9  610.70   21.28
   4   8  -8   52.42    6.05
  -4   8   8   46.19    3.82
   4  -8  -8   47.97    5.91
  -4  -8   8   43.64    4.99
  -4  -8   8   51.29    6.34
   4   8  -7  221.97    8.66
  -4   8   7  209.90    8.55
   4  -8  -7  191.91   12.22
  -4  -8   7  206.65   14.95
  -4  -8   7  216.22    9.16
   4   8  -6  263.50   13.73
  -4   8   6  240.23   13.97
   4  -8  -6  228.67   13.94
  -4  -8   6  250.68   10.64
  -4  -8   6  256.29   10.03
   4   8  -5   92.39    5.01
  -4   8   5   85.89    7.63
  -4  -8   5   77.41    5.30
   4  -8  -5   73.98    4.91
  -4  -8   5   79.81    5.06
   4   8  -4  347.51   16.94
  -4   8   4  335.88   12.21
  -4  -8   4  353.29   17.57
   4  -8  -4  324.22   17.15
   4   8  -3   29.70    4.67
  -4   8   3   23.75    4.71
  -4  -8   3   26.78    3.08
   4  -8  -3   18.75    2.98
   4   8  -2  362.91   17.44
  -4   8   2  331.92   12.57
  -4  -8   2  374.65   18.33
   4  -8  -2  356.28   12.52
   4   8  -1  253.02   14.16
  -4   8   1  255.36   10.09
  -4  -8   1  254.11    9.99
   4  -8  -1  245.91   14.66
   4   8   0    3.90    2.27
   4  -8   0   -1.62    2.37
  -4  -8   0    0.30    1.51
   4   8   1  203.77    8.32
  -4   8  -1  197.86    8.74
  -4  -8  -1  197.29    8.56
   4  -8   1  193.08    8.71
   4   8   2   72.45    5.00
  -4   8  -2   85.52    5.26
   4  -8   2   88.42    5.36
  -4  -8  -2   77.85    5.17
   4   8   3  173.49   11.14
  -4   8  -3  158.88    7.79
   4  -8   3  152.16    7.96
  -4  -8  -3  158.85    7.31
   4  -8   3  154.96    7.69
   4   8   4   90.73    5.35
  -4   8  -4   89.91    8.73
   4  -8   4   90.37    6.01
  -4  -8  -4   85.68    5.33
   4  -8   4   89.88    8.75
   4   8   5  345.36   11.97
  -4   8  -5  334.63   12.63
   4  -8   5  320.00   10.08
  -4  -8  -5  327.54   17.19
   4  -8   5  315.48   12.80
   4   8   6   52.29    6.43
  -4   8  -6   47.80    6.83
   4  -8   6   37.63    6.98
  -4  -8  -6   54.69    4.12
   4  -8   6   50.34    3.55
   4   8   7  581.79   24.90
  -4   8  -7  539.54   19.16
   4  -8   7  508.46   26.47
  -4  -8  -7  579.94   25.06
   4  -8   7  505.62   23.40
   4   8   8  538.15   23.90
  -4   8  -8  500.87   25.21
   4  -8   8  488.16   17.95
   4  -8   8  499.77   19.20
  -4  -8  -8  535.64   23.71
   4   8   9 1051.90   40.79
  -4   8  -9  978.23   42.84
   4  -8   9  866.05   32.38
  -4  -8  -9 1013.42   30.68
   4  -8   9  946.14   43.72
   4   8  10  182.41    8.25
  -4   8 -10  170.24   13.21
   4  -8  10  161.41   13.75
  -4  -8 -10  174.15    7.99
   4  -8  10  168.38   15.33
   4   8  11  531.76   24.13
  -4   8 -11  467.17   24.49
   4  -8  11  468.89   21.54
  -4  -8 -11  519.93   23.45
  -4  -8 -11  498.18   16.77
   4  -8  11  451.11   18.71
  -4   8 -12   60.02    8.14
   4  -8  12   52.88    5.60
  -4  -8 -12   74.47    7.73
  -4  -8 -12   67.96    7.29
   4  -8  12   74.65    7.13
  -4   8 -13  270.39   12.06
   4  -8  13  282.69   16.76
  -4  -8 -13  257.97   10.95
  -4  -8 -13  312.82   27.54
  -4   8 -14   16.88    4.14
   4  -8  14    0.01    4.17
   4  -9 -14   95.45   10.72
  -4  -9  14   98.14   12.11
   4   9 -13  255.92   15.93
  -4   9  13  241.41   14.40
   4  -9 -13  280.23   25.23
  -4  -9  13  271.50   28.36
  -4  -9  13  247.24   17.48
   4   9 -12  167.18   11.81
  -4   9  12  138.64   11.19
   4  -9 -12  182.07   17.53
  -4  -9  12  134.54   19.93
  -4  -9  12  146.84    8.47
   4   9 -11  196.60    8.85
  -4   9  11  189.90   12.52
   4  -9 -11  205.01   17.72
  -4  -9  11  193.55   14.40
   4  -9 -11  158.54    7.91
  -4  -9  11  201.05   20.34
   4   9 -10  362.38   13.66
  -4   9  10  357.16   19.04
   4  -9 -10  357.75   16.37
  -4  -9  10  365.57   18.80
  -4  -9  10  366.52   14.59
   4  -9 -10  329.20   18.20
   4   9  -9   15.04    4.37
  -4   9   9   11.47    4.25
   4  -9  -9   15.80    3.21
  -4  -9   9   16.48    2.93
  -4  -9   9   16.23    3.82
   4  -9  -9   14.23    4.30
   4   9  -8  362.05   18.35
  -4   9   8  307.61   17.79
   4  -9  -8  288.21   17.53
  -4  -9   8  337.69   13.24
  -4  -9   8  333.13   22.29
   4   9  -7   40.23    3.71
  -4   9   7   30.89    5.80
   4  -9  -7   36.12    5.63
  -4  -9   7   30.20    4.31
  -4  -9   7   35.28    3.95
   4   9  -6   16.01    4.17
  -4   9   6   15.35    4.18
   4  -9  -6   11.25    4.08
  -4  -9   6   13.40    2.86
  -4  -9   6    8.50    4.49
   4   9  -5   17.32    2.79
  -4   9   5   16.39    2.76
   4  -9  -5   13.89    2.73
  -4  -9   5   16.88    4.47
  -4  -9   5   12.38    4.58
   4   9  -4  136.47    7.10
  -4   9   4  136.60   10.88
  -4  -9   4  132.43    7.38
   4  -9  -4  124.94   10.77
   4   9  -3   31.13    5.53
  -4   9   3   33.02    3.50
  -4  -9   3   23.58    5.88
   4  -9  -3   30.10    5.53
   4   9  -2  115.63    9.34
  -4   9   2  112.48    9.85
  -4  -9   2  104.53    6.41
   4  -9  -2   96.91    6.24
   4   9  -1   65.56    7.37
  -4   9   1   61.64    7.45
  -4  -9   1   63.70    7.59
   4  -9  -1   53.59    4.73
   4   9   0  232.83    9.66
  -4   9   0  236.22   10.31
  -4  -9   0  243.24   15.09
   4  -9   0  225.20   10.24
   4   9   1  145.37    7.35
  -4   9  -1  139.90    7.76
  -4  -9  -1  148.46   11.64
   4  -9   1  136.84    7.64
   4   9   2 1152.59   45.34
  -4   9  -2 1077.01   46.80
   4  -9   2 1105.56   36.92
  -4  -9  -2 1143.21   45.71
   4   9   3  599.54   19.46
  -4   9  -3  573.16   28.69
  -4  -9  -3  582.55   27.43
   4  -9   3  551.23   28.62
   4   9   4  193.07   13.00
  -4   9  -4  180.60    9.10
   4  -9   4  182.86    9.96
  -4  -9  -4  196.00   13.24
   4  -9   4  187.49    9.46
   4   9   5   95.42    5.76
  -4   9  -5   85.28    6.12
   4  -9   5   88.83    6.35
  -4  -9  -5   92.80    5.80
   4  -9   5   78.81    4.73
   4   9   6    2.00    2.87
  -4   9  -6   -0.17    3.02
   4  -9   6    2.14    1.94
  -4  -9  -6    8.55    2.95
   4  -9   6    0.70    1.58
   4   9   7  217.05   14.09
  -4   9  -7  190.15   10.02
   4  -9   7  196.79   13.47
  -4  -9  -7  216.72    9.41
   4  -9   7  185.58   15.31
  -4   9  -8   13.06    2.91
   4   9   8   19.37    4.39
   4  -9   8   11.23    3.00
  -4  -9  -8   10.06    4.23
   4  -9   8   10.20    2.82
   4   9   9  117.90   10.46
  -4   9  -9  110.45   11.03
   4  -9   9  105.10    7.67
  -4  -9  -9  105.32   10.19
   4  -9   9  109.32   11.59
   4   9  10   17.43    3.18
  -4   9 -10   21.22    5.39
   4  -9  10   20.17    6.12
  -4  -9 -10   20.93    4.91
   4  -9  10   15.21    3.47
   4   9  11    9.44    4.03
  -4   9 -11    4.40    4.29
   4  -9  11    8.97    2.89
  -4  -9 -11    8.15    3.90
   4  -9  11   10.44    3.37
   4   9  12   93.80   10.89
  -4   9 -12  124.16   11.57
   4  -9  12  105.80    7.98
  -4  -9 -12  120.20   16.52
  -4  -9 -12  115.46   10.55
   4  -9  12  126.25    9.94
  -4   9 -13   90.01   11.18
  -4  -9 -13   92.24    6.33
  -4   9 -14  217.29   17.51
   4  -9  14  251.74   17.44
   4 -10 -14   -3.20    6.11
  -4 -10  14    8.53    4.41
   4  10 -13   66.51    8.40
   4 -10 -13   89.65   12.96
  -4 -10  13   50.66    5.89
  -4 -10  13   69.54    9.42
   4  10 -12   10.36    4.12
  -4  10  12    5.86    4.05
   4 -10 -12    4.94    3.78
  -4 -10  12   10.73    4.29
  -4 -10  12    5.83    4.40
   4 -10 -12   12.33    5.81
   4  10 -11   48.37    7.91
  -4  10  11   50.63    7.55
   4 -10 -11   54.69    7.43
  -4 -10  11   68.10    7.73
  -4 -10  11   48.30    5.42
   4 -10 -11   68.21   10.47
   4  10 -10  113.39   10.97
  -4  10  10   90.11   10.64
   4 -10 -10  103.12   10.56
  -4 -10  10  120.32   15.27
  -4 -10  10  117.85    7.59
   4 -10 -10  118.22   13.07
   4  10  -9   64.91    8.08
  -4  10   9   56.50    7.89
   4 -10  -9   58.91    7.70
  -4 -10   9   56.05    6.80
  -4 -10   9   56.66    5.54
   4  10  -8  131.95    7.80
  -4  10   8  134.25   11.62
   4 -10  -8  144.49   11.51
  -4 -10   8  133.28    8.18
  -4 -10   8  134.45    9.37
   4  10  -7  144.88   11.21
  -4  10   7  122.90   11.21
   4 -10  -7  114.47   10.93
  -4 -10   7  114.56   13.32
  -4 -10   7  119.72    7.87
   4  10  -6  486.54   17.34
  -4  10   6  434.39   17.14
   4 -10  -6  439.72   17.34
  -4 -10   6  480.90   25.72
  -4 -10   6  465.77   18.58
   4  10  -5  226.98   15.47
  -4  10   5  204.78   10.25
   4 -10  -5  186.43   14.80
  -4 -10   5  239.08   16.83
  -4 -10   5  213.56   10.81
   4  10  -4 1478.33   48.80
  -4  10   4 1447.04   62.78
  -4 -10   4 1513.53   50.61
   4 -10  -4 1419.10   49.31
   4  10  -3   40.12    4.42
  -4  10   3   42.96    4.42
  -4 -10   3   42.67    7.23
   4 -10  -3   36.74    6.79
   4  10  -2  480.03   17.79
  -4  10   2  470.06   18.32
   4 -10  -2  484.04   25.52
  -4 -10   2  484.18   18.31
   4  10  -1   54.01    4.82
  -4  10   1   41.67    7.73
  -4 -10   1   55.04    5.10
   4 -10  -1   48.85    7.75
   4  10   0    9.02    2.49
  -4  10   0    7.17    4.07
   4 -10   0    8.58    4.11
  -4 -10   0    5.84    2.61
   4  10   1  178.67   13.90
  -4  10  -1  175.18   14.47
  -4 -10  -1  200.88   14.31
   4 -10   1  149.43   14.53
   4  10   2    7.21    2.60
  -4  10  -2    5.70    4.30
  -4 -10  -2    7.88    4.24
   4 -10   2   13.82    4.32
   4  10   3   52.10    4.65
  -4  10  -3   42.90    4.89
  -4 -10  -3   42.68    4.59
   4 -10   3   42.07    4.82
   4  10   4  634.18   29.72
  -4  10  -4  580.08   22.25
   4 -10   4  564.62   17.57
  -4 -10  -4  610.51   21.54
   4 -10   4  560.11   22.02
   4  10   5   36.44    4.27
  -4  10  -5   35.79    7.02
   4 -10   5   37.44    3.54
  -4 -10  -5   34.62    6.81
   4 -10   5   38.92    7.31
  -4  10  -6  370.96   16.33
   4  10   6  422.81   15.77
   4 -10   6  365.71   16.68
  -4 -10  -6  417.37   22.39
   4 -10   6  368.82   14.14
   4  10   7   32.67    5.92
  -4  10  -7   27.70    6.29
   4 -10   7   18.62    4.08
  -4 -10  -7   25.05    3.71
   4 -10   7   25.65    5.52
   4  10   8 1310.53   56.16
  -4  10  -8 1217.23   44.08
   4 -10   8 1217.96   43.91
  -4 -10  -8 1260.17   43.01
   4 -10   8 1132.39   58.00
   4  10   9   54.97    8.29
  -4  10  -9   60.02    8.93
   4 -10   9   53.66    9.29
  -4 -10  -9   63.34    8.26
   4 -10   9   55.34    9.27
   4  10  10  516.95   19.69
  -4  10 -10  481.10   28.74
   4 -10  10  490.68   22.14
  -4 -10 -10  506.74   26.84
   4 -10  10  445.40   21.57
   4  10  11  218.74   16.20
  -4  10 -11  227.77   17.35
   4 -10  11  182.83   11.89
  -4 -10 -11  209.17   15.68
   4 -10  11  217.72   13.56
   4  10  12   87.65   10.87
  -4  10 -12  106.09   11.79
   4 -10  12   96.61   15.18
  -4 -10 -12  106.21   10.69
  -4 -10 -12  114.25   10.94
   4 -10  12   86.64    8.07
  -4  10 -13   27.22    7.36
   4 -10  13   37.36   10.23
  -4 -10 -13   32.43    4.20
   4 -10  13   33.27    7.86
   4  11 -13    9.48    4.74
   4 -11 -13   14.05    4.43
  -4 -11  13    4.47    5.26
  -4 -11  13    7.37    8.04
   4  11 -12  407.01   25.05
  -4  11  12  373.29   24.03
   4 -11 -12  343.37   23.29
  -4 -11  12  414.18   37.75
  -4 -11  12  389.41   18.46
   4 -11 -12  409.68   22.16
   4  11 -11   59.54    8.89
  -4  11  11   51.10    5.53
   4 -11 -11   51.97    5.28
  -4 -11  11   71.72    8.49
  -4 -11  11   46.79    6.03
   4 -11 -11   72.63    6.98
   4  11 -10  446.06   25.65
  -4  11  10  382.86   24.55
   4 -11 -10  372.11   24.18
  -4 -11  10  422.67   22.76
  -4 -11  10  406.36   26.59
   4  11  -9  101.71    7.09
  -4  11   9   85.63   10.80
   4 -11  -9   73.40   10.25
  -4 -11   9   90.46   11.69
  -4 -11   9  100.58   14.14
   4  11  -8  142.68   13.20
  -4  11   8  158.08   13.12
  -4 -11   8  134.26    9.01
   4 -11  -8  126.91    8.21
  -4 -11   8  122.92   15.70
   4  11  -7   -1.26    1.90
  -4  11   7    2.36    2.99
   4 -11  -7    1.51    1.87
  -4 -11   7   -0.49    2.20
  -4 -11   7    3.42    2.03
   4  11  -6   19.78    6.23
  -4  11   6   31.22    4.00
   4 -11  -6   26.57    6.10
  -4 -11   6   19.97    6.72
  -4 -11   6   22.65    6.60
   4  11  -5    1.24    2.02
  -4  11   5    1.08    3.16
   4 -11  -5    2.90    1.96
  -4 -11   5   -5.67    3.43
  -4 -11   5    2.97    2.20
   4  11  -4  298.05   13.54
  -4  11   4  276.91   13.67
  -4 -11   4  307.58   14.14
   4 -11  -4  273.39   19.61
   4  11  -3  107.78   11.34
  -4  11   3  112.74   11.53
  -4 -11   3   90.83    7.92
   4 -11  -3  100.47    7.46
   4  11  -2  581.62   30.52
  -4  11   2  532.22   22.11
  -4 -11   2  628.50   32.39
   4 -11  -2  539.49   22.16
   4  11  -1  136.50   13.57
  -4  11   1  141.37    9.12
  -4 -11   1  164.47    9.48
   4 -11  -1  142.86    9.10
   4  11   0 1093.36   37.87
  -4  11   0 1078.06   39.80
  -4 -11   0 1134.13   40.35
   4 -11   0 1090.34   40.34
   4  11   1  150.17    8.80
  -4  11  -1  131.19    9.32
  -4 -11  -1  151.78    9.29
   4 -11   1  139.27    9.49
   4  11   2 1552.86   53.77
  -4  11  -2 1536.66   56.51
  -4 -11  -2 1573.17   55.03
   4 -11   2 1490.80   56.02
   4  11   3   29.24    6.84
  -4  11  -3   29.15    4.69
  -4 -11  -3   31.95    4.41
   4 -11   3   30.74    7.33
   4  11   4  941.26   33.87
  -4  11  -4  931.60   35.67
   4 -11   4  871.98   47.25
  -4 -11  -4  953.34   34.10
   4 -11   4  985.92   40.05
   4  11   5  586.60   30.46
  -4  11  -5  568.71   32.51
   4 -11   5  527.22   26.53
  -4 -11  -5  571.26   30.22
   4 -11   5  507.79   22.85
   4  11   6   67.48    9.73
  -4  11  -6   67.33    6.65
   4 -11   6   73.84    8.65
  -4 -11  -6   81.39    6.35
   4 -11   6   63.90   10.60
   4  11   7  254.68   12.33
  -4  11  -7  221.28   18.88
   4 -11   7  225.81   13.32
  -4 -11  -7  262.22   18.27
   4 -11   7  232.95   11.68
   4  11   8    9.09    2.80
  -4  11  -8    6.14    3.01
   4 -11   8    7.63    3.07
  -4 -11  -8    7.90    2.76
   4 -11   8    3.62    4.52
   4  11   9   50.24    5.49
  -4  11  -9   47.49    8.98
   4 -11   9   47.51    5.89
  -4 -11  -9   57.92    8.26
   4 -11   9   41.79    9.42
   4  11  10   10.02    3.21
  -4  11 -10   11.92    5.43
   4 -11  10   11.69    3.74
  -4 -11 -10   10.94    4.95
   4 -11  10   11.83    5.60
   4  11  11    8.38    4.48
  -4  11 -11    7.35    3.07
   4 -11  11    5.73    5.69
  -4 -11 -11    8.80    4.43
   4 -11  11    3.19    5.18
   4  11  12   34.08    8.00
  -4  11 -12   45.08    5.48
   4 -11  12   33.34    8.90
  -4 -11 -12   39.20    7.79
   4 -11  12   36.61   10.79
   4  11  13   12.21    5.78
  -4  11 -13   17.69    6.23
   4 -11  13   12.95    6.70
  -4 -11 -13   19.44    5.62
   4 -11  13   17.64    8.26
   4  12 -13   51.85    6.09
  -4 -12  13   46.19    6.63
  -4 -12  13   62.86    9.56
   4  12 -12  176.37   10.73
  -4  12  12  146.72   10.10
   4 -12 -12  172.34   20.00
   4 -12 -12  116.31   14.47
  -4 -12  12  137.68   17.14
  -4 -12  12  180.93   15.50
   4  12 -11    2.22    2.58
  -4  12  11    0.52    4.01
   4 -12 -11    1.46    2.45
   4 -12 -11    7.75    4.92
  -4 -12  11    5.41    4.28
  -4 -12  11    7.34    3.71
   4  12 -10  503.74   21.89
  -4  12  10  482.96   30.40
   4 -12 -10  440.77   20.36
  -4 -12  10  507.54   32.79
  -4 -12  10  540.22   39.73
  -4  12   9    5.57    4.72
   4  12  -9    5.88    4.70
  -4 -12   9    8.59    5.05
  -4 -12   9   12.21    3.77
   4 -12  -9    4.39    2.84
  -4  12   8  459.84   30.13
   4  12  -8  506.46   21.14
   4 -12  -8  436.16   29.38
  -4 -12   8  479.77   24.09
  -4 -12   8  486.54   31.91
   4  12  -7   28.93    6.93
  -4  12   7   27.21    6.99
   4 -12  -7   22.84    6.72
  -4 -12   7   25.18    8.01
  -4 -12   7   26.31    4.60
  -4  12   6 1107.59   44.04
   4  12  -6 1238.44   44.40
  -4 -12   6 1241.93   48.05
  -4 -12   6 1218.95   60.50
   4 -12  -6 1061.09   42.46
   4  12  -5   14.55    5.57
  -4  12   5   16.83    5.53
   4 -12  -5   13.01    5.38
  -4 -12   5   15.09    5.89
  -4 -12   5    9.14    3.71
   4  12  -4 2086.96   93.48
  -4  12   4 1909.26   75.05
  -4 -12   4 2061.72   76.86
   4 -12  -4 1890.55   73.78
   4  12  -3   75.77   10.62
  -4  12   3   81.91   10.63
  -4 -12   3   65.32    7.20
   4 -12  -3   63.79    6.84
   4  12  -2  688.81   37.44
  -4  12   2  664.75   27.75
  -4 -12   2  704.53   38.61
   4 -12  -2  646.58   27.46
   4  12  -1    4.60    3.22
  -4  12   1    0.89    2.07
  -4 -12   1   -0.35    2.14
   4 -12  -1   -1.50    3.30
   4  12   0   24.97    6.42
  -4  12   0   16.05    4.13
  -4 -12   0   22.34    4.37
   4 -12   0   25.65    6.74
   4  12   1   10.64    4.95
  -4  12  -1    8.40    3.25
  -4 -12  -1   10.70    3.23
   4 -12   1    5.14    5.16
   4  12   2   21.81    4.11
  -4  12  -2   23.97    4.34
   4 -12   2   17.87    4.46
  -4 -12  -2   22.90    4.30
   4  12   3   29.75    6.99
  -4  12  -3   30.65    4.62
   4 -12   3   20.81    4.70
  -4 -12  -3   24.44    4.61
   4  12   4  118.59    8.69
  -4  12  -4  123.39    9.05
   4 -12   4  105.13   14.47
  -4 -12  -4  115.91   14.01
   4 -12   4  130.39    7.41
   4  12   5    4.47    4.11
  -4  12  -5    4.37    4.28
   4 -12   5    6.69    2.18
  -4 -12  -5    1.74    4.20
   4 -12   5   -0.51    2.70
   4  12   6  238.32   12.97
  -4  12  -6  238.60   13.94
   4 -12   6  248.89   17.57
  -4 -12  -6  255.98   13.26
   4 -12   6  216.61   13.87
   4  12   7   10.70    5.68
  -4  12  -7   11.45    5.98
   4 -12   7   11.93    5.27
  -4 -12  -7   16.27    5.53
   4 -12   7   14.02    3.91
   4  12   8  395.99   25.64
  -4  12  -8  371.06   18.29
   4 -12   8  340.06   27.67
  -4 -12  -8  377.91   17.33
   4 -12   8  335.34   17.54
   4  12   9   24.08    7.05
   4 -12   9   25.23    4.85
   4 -12   9   22.47    7.55
  -4 -12  -9   24.33    6.95
   4  12  10  244.18   20.58
  -4  12 -10  240.99   14.77
   4 -12  10  250.17   23.37
  -4 -12 -10  257.39   20.43
   4 -12  10  226.88   15.02
  -4  12 -11    9.05    3.59
   4  12  11    6.04    5.25
   4 -12  11    9.02    6.09
  -4 -12 -11    9.67    5.24
   4 -12  11   11.76    4.10
   4  12  12    4.66    3.22
  -4  12 -12    9.30    3.42
   4 -12  12   20.81    5.72
  -4 -12 -12    6.41    4.91
   4 -12  12    4.70    4.18
   4  13 -12   42.30    9.23
  -4  13  12   29.26    8.97
   4 -13 -12   50.21    7.42
  -4 -13  12   47.66   13.67
  -4 -13  12   42.85   10.08
   4 -13 -12   28.82    8.37
   4  13 -11    0.64    3.48
  -4  13  11   -0.76    3.42
   4 -13 -11    0.49    2.57
   4 -13 -11   -1.96    3.34
  -4 -13  11    2.33    4.84
  -4 -13  11   -2.07    3.60
   4  13 -10  240.61   14.13
  -4  13  10  222.40   21.00
   4 -13 -10  199.62   20.22
  -4 -13  10  243.15   17.74
  -4 -13  10  235.64   15.01
  -4  13   9    4.52    4.74
   4  13  -9    6.55    3.03
  -4 -13   9    4.20    3.79
  -4 -13   9    3.93    5.05
   4 -13  -9    4.06    4.65
  -4  13   8  150.61   16.81
   4  13  -8  182.96   16.92
   4 -13  -8  161.21   10.73
  -4 -13   8  143.65   19.76
  -4 -13   8  107.97   17.56
   4  13  -7    6.02    3.35
  -4  13   7    2.47    5.23
   4 -13  -7    8.74    5.01
  -4 -13   7   12.05    3.63
  -4 -13   7    7.48    3.51
   4  13  -6   95.95    8.67
  -4  13   6  104.64    8.62
   4 -13  -6  100.77   12.88
  -4 -13   6   87.21    9.22
  -4 -13   6  106.24    8.94
  -4  13   5   31.39    6.84
   4  13  -5   35.72    6.95
   4 -13  -5   29.77    6.84
  -4 -13   5    0.99    4.52
  -4 -13   5   24.97    7.27
   4  13  -4  243.33   13.53
  -4  13   4  220.38   13.83
   4 -13  -4  220.66   13.74
  -4 -13   4  228.49   14.25
  -4  13   3   23.35    7.23
   4  13  -3   23.44    4.45
   4 -13  -3   17.65    7.18
  -4 -13   3   22.30    4.92
   4  13  -2  938.44   37.69
  -4  13   2  897.58   52.13
  -4 -13   2  941.21   53.51
  -4  13   1   32.29    5.21
   4  13  -1   26.29    4.98
   4 -13  -1   29.71    8.09
  -4 -13   1   28.35    8.36
   4  13   0 1485.76   56.95
  -4  13   0 1455.04   60.10
   4 -13   0 1415.60   76.22
  -4 -13   0 1515.41   59.85
  -4  13  -1   94.38    8.93
   4  13   1  100.20   13.18
   4 -13   1   93.87   14.12
  -4 -13  -1   93.21    9.03
   4  13   2 1644.93   81.44
  -4  13  -2 1635.56   67.19
   4 -13   2 1561.87   84.30
  -4 -13  -2 1689.24   65.83
  -4  13  -3  193.40   13.71
   4  13   3  221.44   13.04
   4 -13   3  180.69   13.70
  -4 -13  -3  228.01   13.31
   4  13   4  766.24   43.03
  -4  13  -4  726.58   32.04
   4 -13   4  727.60   27.69
  -4 -13  -4  757.79   44.21
   4 -13   4  708.83   32.82
  -4  13  -5   35.56    8.59
   4  13   5   33.39    5.22
   4 -13   5   38.66    6.97
  -4 -13  -5   33.48    8.21
   4 -13   5   15.36    8.76
  -4  13  -6  163.35   12.23
   4  13   6  179.17   17.41
   4 -13   6  174.26   16.08
  -4 -13  -6  174.67   11.39
   4 -13   6  168.94   12.30
   4  13   7   33.13    7.44
  -4  13  -7   25.03    7.92
   4 -13   7   24.24    4.44
  -4 -13  -7   27.02    7.32
   4 -13   7   11.33    7.97
   4  13   8   53.48    6.89
   4 -13   8   60.08    7.61
   4 -13   8   52.05   10.67
  -4 -13  -8   68.91    6.88
   4  13   9   43.07    5.89
  -4  13  -9    3.24    9.60
   4 -13   9   43.30    9.67
  -4 -13  -9   40.07    8.99
   4 -13   9   43.17    9.98
   4  13  10   10.39    3.64
  -4  13 -10   -1.15    3.92
   4 -13  10   18.48    4.15
   4 -13  10    9.22    6.27
  -4 -13 -10   12.09    5.67
   4  13  11    1.52    2.61
  -4  13 -11   -0.61    2.79
   4 -13  11    2.38    5.08
   4 -13  11    3.78    4.75
  -4 -13 -11    7.06    4.06
   4  14 -11  306.42   25.00
  -4  14  11  247.73   16.11
   4 -14 -11  245.01   15.57
  -4 -14  11  283.87   22.02
  -4 -14  11  252.45   17.94
   4  14 -10   74.10   17.59
  -4  14  10  145.91   11.30
   4 -14 -10  137.76   10.94
  -4 -14  10  162.25   14.29
  -4 -14  10  141.30   11.88
   4  14  -9  123.64    9.64
  -4  14   9   83.26    9.73
   4 -14  -9   93.59   14.84
  -4 -14   9  111.51   18.47
  -4 -14   9  113.32   10.41
   4  14  -8  164.75   18.06
  -4  14   8  135.32   17.52
   4 -14  -8  126.96   17.68
  -4 -14   8  165.69   21.03
  -4 -14   8  167.20   18.70
   4  14  -7  226.44   14.38
  -4  14   7  202.01   21.67
   4 -14  -7  206.84   13.62
  -4 -14   7  230.96   15.61
  -4 -14   7  209.83   22.49
   4  14  -6  277.90   23.84
  -4  14   6  246.37   15.94
   4 -14  -6  237.99   23.29
  -4 -14   6  260.13   16.94
  -4 -14   6  275.87   25.10
   4  14  -5  230.20   21.41
  -4  14   5  216.98   21.86
   4 -14  -5  202.30   14.10
  -4 -14   5  219.93   22.69
  -4  14   4  453.29   23.61
   4  14  -4  472.48   23.31
   4 -14  -4  438.11   23.20
  -4 -14   4  478.45   24.73
   4  14  -3  309.62   17.53
  -4  14   3  308.59   27.30
  -4 -14   3  308.01   18.61
   4 -14  -3  293.63   26.66
   4  14  -2  392.24   20.17
  -4  14   2  368.49   20.51
  -4 -14   2  390.45   31.04
   4 -14  -2  351.63   30.03
  -4  14   1   22.68    5.32
   4  14  -1   25.20    5.25
   4 -14  -1   32.61    8.45
  -4 -14   1   38.51    8.53
   4  14   0    3.48    3.00
  -4  14   0    6.61    3.07
   4 -14   0    4.89    4.80
  -4 -14   0   -0.61    3.08
   4  14   1  168.85   11.93
  -4  14  -1  163.02   12.41
   4 -14   1  163.40   19.57
  -4 -14  -1  164.46   12.39
   4  14   2  122.14   16.82
  -4  14  -2  132.77   11.67
   4 -14   2  141.22   17.83
  -4 -14  -2  149.69   11.24
  -4  14  -3   88.30    8.65
   4  14   3   64.80    8.44
   4 -14   3   74.16   13.86
  -4 -14  -3   91.66    8.33
  -4  14  -4   65.73    7.83
   4  14   4   61.24    7.47
   4 -14   4   61.85    6.43
  -4 -14  -4   73.77   11.83
   4 -14   4   61.74    7.97
   4  14   5    3.05    2.64
  -4  14  -5    2.08    4.48
   4 -14   5    1.15    3.61
   4 -14   5    1.09    4.52
  -4 -14  -5   -1.17    4.29
   4  14   6  186.97   18.11
  -4  14  -6  148.91   12.50
   4 -14   6  149.73   19.25
  -4 -14  -6  153.89   12.03
   4 -14   6  155.80   10.98
   4  14   7   64.96    7.43
  -4  14  -7   62.09    7.93
   4 -14   7   58.18    7.93
   4 -14   7   53.74   10.91
  -4 -14  -7   63.16   11.82
   4  14   8  160.55   19.47
   4 -14   8  171.33   12.61
   4 -14   8  165.32   13.78
  -4 -14  -8  173.43   12.66
   4  14   9   36.86    9.75
  -4  14  -9    6.48    6.69
   4 -14   9   50.35   10.84
   4 -14   9   83.46   10.27
  -4 -14  -9   41.11    9.65
   4  14  10   86.57   15.94
   4 -14  10  111.81   17.76
   4 -14  10  117.80   11.46
  -4 -14 -10  109.43   15.36
   4  15 -10  127.46   18.48
  -4  15  10  129.68   18.15
  -4 -15  10  118.76   19.61
  -4 -15  10  140.55   22.64
   4  15  -9    7.78    3.42
  -4  15   9    0.00    3.40
   4 -15  -9    2.79    3.21
  -4 -15   9    1.15    3.47
  -4 -15   9   11.09    6.30
   4  15  -8   36.34    9.06
  -4  15   8   -0.01    5.75
   4 -15  -8   28.82    8.66
  -4 -15   8   34.70    6.55
  -4 -15   8   40.60    5.98
  -4  15   7   -0.02    5.26
   4  15  -7    5.81    3.41
  -4 -15   7    2.31    3.67
  -4 -15   7    3.51    5.61
   4 -15  -7    5.18    3.23
   4  15  -6   -2.20    4.78
  -4  15   6    0.03    3.02
   4 -15  -6    2.95    4.71
  -4 -15   6    4.12    5.07
  -4 -15   6    5.67    3.16
   4  15  -5  139.59   11.70
   4 -15  -5  132.08   11.79
  -4 -15   5  148.08   19.34
   4  15  -4  101.63   10.70
   4 -15  -4  114.72   16.29
  -4 -15   4  115.91   11.16
   4  15  -3  112.02    9.44
  -4  15   3    1.40   15.46
  -4 -15   3  122.65   15.90
   4 -15  -3   87.35   14.93
   4  15  -2   23.14    4.77
  -4  15   2   -0.01    4.96
  -4 -15   2   30.69    7.81
   4 -15  -2   19.93    7.65
   4  15  -1  142.36   11.73
   4 -15  -1  139.30   12.22
  -4 -15   1  147.44   12.81
   4  15   0   51.10    7.30
   4 -15   0   49.45    7.33
  -4 -15   0   47.50    7.46
   4  15   1  329.97   19.29
  -4  15  -1  324.12   20.27
   4 -15   1  290.78   29.82
  -4 -15  -1  311.40   20.19
   4  15   2  320.34   27.99
  -4  15  -2  277.03   19.27
  -4 -15  -2  318.93   19.65
   4 -15   2  282.15   29.05
  -4  15  -3  633.46   33.66
   4  15   3  688.62   32.12
   4 -15   3  623.19   48.53
  -4 -15  -3  683.92   34.01
   4  15   4  265.40   16.46
  -4  15  -4  221.14   17.24
   4 -15   4  223.54   17.43
  -4 -15  -4  256.41   25.44
   4 -15   4  246.18   14.33
   4  15   5  361.97   29.05
  -4  15  -5  286.41   30.55
   4 -15   5  319.35   25.74
  -4 -15  -5  348.04   30.01
   4 -15   5  311.67   20.91
   4  15   6   19.87    4.73
  -4  15  -6   10.20    8.00
   4 -15   6    8.78    7.80
  -4 -15  -6   19.17    4.83
   4 -15   6   10.66    4.31
   4  15   7  222.76   15.59
  -4  15  -7  220.05   16.72
   4 -15   7  210.20   16.93
  -4 -15  -7  234.59   24.33
   4 -15   7  228.46   22.61
   4  15   8   19.60    7.52
  -4  15  -8    4.88    7.85
   4 -15   8   15.25    8.16
  -4 -15  -8   13.36    4.69
   4 -15   8   15.73    7.45
   4  15   9  110.00   17.83
   4 -15   9  126.99   19.40
   4 -15   9  113.17   11.79
  -4 -15  -9  122.05   17.22
   4  16  -8    3.01    3.72
  -4  16   8    0.02    3.72
   4 -16  -8    6.46    5.56
  -4 -16   8    7.79    4.22
  -4 -16   8    4.42    3.76
   4  16  -7  101.70   10.80
   4 -16  -7   81.69   10.64
  -4 -16   7   94.26   11.72
  -4 -16   7  113.60   11.26
   4  16  -6    4.18    5.42
  -4  16   6   -0.07    5.52
   4 -16  -6    4.84    5.39
  -4 -16   6    0.98    5.82
  -4 -16   6    5.39    5.77
   4  16  -5   87.53    9.89
   4 -16  -5   80.90   10.08
  -4 -16   5   88.08   10.56
   4  16  -4    3.31    2.79
  -4  16   4   -0.38    4.45
  -4 -16   4   -3.80    2.93
   4 -16  -4   -2.76    4.39
   4  16  -3   99.92    9.59
  -4  16   3    1.12   15.17
  -4 -16   3   80.35   15.63
   4 -16  -3   84.29   14.92
   4  16  -2    3.77    3.08
  -4  16   2   -0.75    3.18
  -4 -16   2    1.75    5.09
   4 -16  -2    0.28    4.85
   4  16  -1   30.78    5.61
  -4  16   1    0.29    5.85
  -4 -16   1   27.04    6.04
   4 -16  -1   26.99    5.81
   4  16   0   26.18    5.42
  -4  16   0   -0.41    5.53
  -4 -16   0   27.06    5.75
   4 -16   0   22.73    5.60
   4  16   1   -2.22    2.68
  -4  16  -1    2.19    2.81
  -4 -16  -1   -0.94    2.82
   4 -16   1    0.24    4.40
   4  16   2   97.84   16.36
  -4  16  -2   95.15   10.90
  -4 -16  -2   87.93   10.90
   4 -16   2   94.31   17.26
   4  16   3    1.60    6.04
  -4  16  -3    4.73    3.97
  -4 -16  -3    6.97    3.87
   4 -16   3    2.83    6.37
   4  16   4    6.56    4.18
  -4  16  -4    3.31    4.42
   4 -16   4    8.95    3.63
  -4 -16  -4    8.56    4.32
   4 -16   4    8.61    4.42
   4  16   5   44.27   12.69
  -4  16  -5   56.58    8.52
   4 -16   5   51.88   11.18
  -4 -16  -5   40.33   12.97
   4 -16   5   56.09    8.57
   4  16   6   10.14    4.63
  -4  16  -6    5.91    7.83
   4 -16   6    8.61    6.85
  -4 -16  -6   15.10    4.77
   4 -16   6   12.83    8.01
   4  16   7  234.83   26.32
  -4  16  -7  222.14   17.97
   4 -16   7  220.79   16.27
   4 -16   7  222.81   18.58
  -4 -16  -7  245.28   17.33
   4  16   8  147.20   18.16
  -4  16  -8    6.34   18.73
   4 -16   8  125.32   17.78
  -4 -16  -8  122.97   18.29
   4 -16   8  115.69   19.87
   4  17  -6   24.18    9.16
  -4  17   6    0.02    9.16
   4 -17  -6   22.53    9.04
  -4 -17   6   24.93    9.49
  -4 -17   6   13.37    9.65
   4  17  -5    5.44    5.22
  -4  17   5    0.58    3.34
   4 -17  -5    4.69    3.32
  -4 -17   5   -3.18    3.38
  -4 -17   5    1.28    3.48
   4  17  -4   11.88    4.73
  -4  17   4    0.55    7.72
  -4 -17   4    9.99    7.81
   4 -17  -4   10.54    7.56
   4  17  -3   46.63    6.93
  -4  17   3    0.05    7.04
  -4 -17   3   53.74   11.27
   4  17  -2   80.64   11.02
   4 -17  -2   72.79   17.35
  -4 -17   2   93.88   11.21
   4  17  -1   23.48    5.98
  -4  17   1   -0.25    6.06
  -4 -17   1   24.59    6.11
   4 -17  -1   36.74    9.45
   4  17   0   28.28    6.17
  -4  17   0    0.74   10.03
  -4 -17   0   22.93    6.54
   4 -17   0   25.55   10.20
   4  17   1  269.48   19.24
  -4  17  -1  222.11   30.48
  -4 -17  -1  256.11   20.07
   4 -17   1  242.47   30.71
   4  17   2    9.11    6.15
  -4  17  -2    3.74    6.34
  -4 -17  -2    5.67    3.99
   4 -17   2   -8.13    6.61
   4  17   3  527.89   31.38
  -4  17  -3  504.36   47.49
  -4 -17  -3  551.47   32.70
   4 -17   3  488.16   47.75
   4  17   4    9.41    4.12
  -4  17  -4    8.14    4.31
   4 -17   4    3.55    4.47
  -4 -17  -4    3.95    4.24
   4 -17   4    1.22    3.66
   4  17   5   67.60   17.08
  -4  17  -5   89.44   11.51
   4 -17   5   83.43   12.03
  -4 -17  -5   93.96   17.36
   4 -17   5   99.73   15.46
   4  17   6    9.91    5.11
  -4  17  -6   16.33    8.29
   4 -17   6   14.86    7.48
  -4 -17  -6    7.88    8.04
   4 -17   6    7.13    8.51
   4  18  -4   -2.06    3.87
  -4  18   4   -0.59    6.41
  -4 -18   4   -3.27    6.49
   4 -18  -4   -3.45    3.94
   4  18  -3  144.17   15.24
   4 -18  -3  133.75   23.59
  -4 -18   3  146.50   16.03
   4  18  -2    1.21    3.27
  -4  18   2    0.59    3.34
  -4 -18   2    0.15    3.45
   4 -18  -2   -0.21    5.19
   4  18  -1   47.41    8.88
  -4  18   1   -0.01   14.43
  -4 -18   1   61.67    9.32
   4 -18  -1   51.79   14.17
   4  18   0    6.67    4.31
  -4  18   0    0.65    7.06
  -4 -18   0    8.41    7.13
   4 -18   0   -2.07    7.00
   4  18   1   46.13   13.24
  -4  18  -1   36.62   13.55
  -4 -18  -1   36.04   13.59
   4 -18   1   37.84   13.66
   4  18   2   17.73   11.25
  -4  18  -2   27.05   11.66
  -4 -18  -2   32.19   11.66
   4  18   3   90.90   11.66
  -4  18  -3   39.04   19.09
  -4 -18  -3   90.77   11.99
   4 -18   3   80.29   19.35
   5   0 -15  361.57   21.77
   5   0 -14   -2.38    2.86
   5   0 -13  631.92   35.32
  -5   0  13  536.24   16.09
  -5   0  13  516.44   15.38
   5   0 -12    0.77    2.96
  -5   0  12   -0.38    1.29
  -5   0  12    0.87    1.32
   5   0 -11   80.53    8.71
  -5   0  11   67.83    5.04
  -5   0  11   57.19    4.82
   5   0 -10    0.42    1.40
  -5   0  10   -0.47    1.45
  -5   0  10   -0.20    1.35
   5   0  -9   25.72    4.36
  -5   0   9   19.35    3.09
  -5   0   9   20.56    2.75
  -5   0   9   19.26    2.14
   5   0  -8    2.16    1.92
  -5   0   8    2.23    1.94
  -5   0   8    0.05    1.07
  -5   0   8   -0.03    1.60
   5   0  -7  303.72    8.76
  -5   0   7  290.75    8.45
  -5   0   7  283.47   12.21
  -5   0   7  298.88    9.00
   5   0  -6    0.63    1.26
  -5   0   6    1.94    1.23
  -5   0   6   -0.35    0.97
  -5   0   6   -1.25    0.89
   5   0  -5  302.72    9.38
  -5   0   5  290.43    8.48
  -5   0   5  284.34    9.10
  -5   0   5  307.78   12.76
   5   0  -4    0.60    0.87
  -5   0   4    0.77    0.55
  -5   0   4   -0.41    0.97
  -5   0   4   -1.62    1.05
  -5   0   3  132.55    3.59
  -5   0   3  136.65    7.67
  -5   0   2    0.41    0.46
  -5   0   2   -1.11    0.99
  -5   0   2    0.25    1.06
  -5   0   1  369.36    4.81
  -5   0   1  433.44   15.32
  -5   0   0   -2.62    1.92
  -5   0   0   -0.65    1.29
  -5   0  -1   20.30    2.58
  -5   0  -2   -1.00    1.16
  -5   0  -2    0.34    0.31
  -5   0  -2   -0.21    1.73
  -5   0  -3 3793.63  136.10
  -5   0  -3 3895.87  141.12
  -5   0  -3 3808.44   99.66
  -5   0  -4    1.94    1.18
  -5   0  -4   -0.38    1.23
  -5   0  -4    0.54    0.81
  -5   0  -5 4807.59  184.84
  -5   0  -5 4959.14  192.86
  -5   0  -5 4688.11  155.31
  -5   0  -6    1.58    2.27
  -5   0  -6    3.66    1.47
  -5   0  -6    1.48    1.38
  -5   0  -7 3430.59  117.44
  -5   0  -7 3468.29  128.86
  -5   0  -7 3355.20  125.06
  -5   0  -8    3.55    1.91
  -5   0  -8   -0.19    1.15
  -5   0  -8    1.18    2.02
  -5   0  -9  119.14    8.18
  -5   0  -9  128.12    8.50
  -5   0  -9  125.30    8.85
  -5   0 -10   -0.49    1.94
  -5   0 -10    1.84    1.52
  -5   0 -10    0.21    2.08
  -5   0 -11    2.03    1.44
  -5   0 -11    1.10    3.25
  -5   0 -11    5.17    2.39
  -5   0 -12    1.67    1.89
  -5   0 -12   -0.06    1.89
  -5   0 -12   -1.73    1.27
  -5   0 -13    8.65    4.39
  -5   0 -13    5.08    2.63
  -5   0 -13    3.56    1.56
  -5   0 -14   -1.23    2.48
  -5   0 -15   91.23    9.67
   5   1 -15   21.62   10.33
   5  -1 -15   31.66    6.15
   5   1 -14   55.15    7.41
   5  -1 -14   54.90    7.11
   5   1 -13    2.40    2.27
  -5   1  13    1.37    1.17
  -5   1  13    1.01    1.23
  -5  -1  13   -0.15    1.33
  -5  -1  13   -0.65    1.33
   5   1 -12   56.96    5.75
  -5   1  12   50.18    2.68
  -5   1  12   57.33    4.23
  -5  -1  12   40.07    4.28
  -5  -1  12   42.20    4.44
   5  -1 -12   61.83    5.62
   5   1 -11    4.14    2.96
  -5   1  11    0.28    0.99
  -5   1  11    0.67    1.49
  -5  -1  11    0.75    0.97
  -5  -1  11    5.58    2.96
   5  -1 -11    0.18    1.84
  -5  -1  11    1.34    1.63
   5   1 -10   47.62    4.15
  -5   1  10   41.83    3.87
  -5   1  10   31.17    4.05
  -5  -1  10   30.08    2.69
  -5  -1  10   39.31    2.61
   5  -1 -10   51.18    6.31
  -5  -1  10   42.70    4.06
   5   1  -9  134.41    6.72
  -5   1   9  133.09    7.03
  -5   1   9  123.94    7.42
  -5  -1   9  123.69    4.85
  -5  -1   9  133.88    9.92
   5  -1  -9  132.39    9.53
  -5  -1   9  136.91    7.68
   5   1  -8   38.94    4.80
  -5   1   8   27.55    4.08
  -5   1   8   34.17    2.47
  -5  -1   8   34.28    4.18
  -5  -1   8   37.62    3.92
   5  -1  -8   39.94    4.60
  -5  -1   8   32.75    4.79
   5   1  -7  726.53   19.33
  -5   1   7  775.66   26.11
  -5   1   7  722.80   23.98
  -5  -1   7  736.77   24.26
  -5  -1   7  688.57   18.76
   5  -1  -7  737.49   24.32
   5   1  -6  147.81    7.12
  -5   1   6  156.89    8.34
  -5   1   6  155.93    7.81
  -5  -1   6  136.92    4.84
  -5  -1   6  147.76    5.35
   5  -1  -6  150.70    4.66
   5   1  -5  309.64    7.37
  -5   1   5  284.03    8.98
  -5   1   5  305.11   12.11
  -5  -1   5  308.50    8.82
  -5  -1   5  299.25    9.86
   5  -1  -5  309.61    9.01
  -5   1   4  141.79    8.10
  -5   1   4  128.04    4.93
  -5  -1   4  135.59    4.98
  -5  -1   4  142.01    7.51
   5  -1  -4  124.49    4.34
  -5   1   3  598.03   16.22
  -5   1   3  598.42   15.48
  -5  -1   3  607.49   13.21
  -5  -1   3  600.66   15.51
   5  -1  -3  582.63   11.24
  -5   1   2   39.91    4.69
  -5  -1   2   48.47    4.51
  -5  -1   2   37.68    1.71
  -5   1   1 1963.61   65.43
  -5  -1   1 1946.14   41.07
  -5  -1   1 1958.46   53.96
  -5   1   0  103.53    7.29
  -5  -1   0   91.69    4.39
  -5  -1   0   88.99    1.71
  -5   1  -1 2334.64   68.73
  -5  -1  -1 2424.53   78.74
  -5   1  -2  220.90    7.87
  -5  -1  -2  197.90   10.72
  -5   1  -3   19.01    1.19
  -5   1  -3   22.26    3.76
  -5  -1  -3   18.25    2.34
  -5  -1  -3   20.78    1.34
  -5   1  -4  316.54    9.86
  -5   1  -4  317.37   10.14
  -5   1  -4  315.23    6.63
  -5  -1  -4  306.35    5.75
  -5  -1  -4  312.93    9.66
  -5   1  -5  135.41    4.52
  -5   1  -5  101.73    5.65
  -5   1  -5  131.33    5.58
  -5  -1  -5  133.97    5.05
  -5  -1  -5  145.46    8.28
  -5   1  -6   51.17    3.68
  -5   1  -6   58.95    3.61
  -5  -1  -6   62.39    4.01
  -5  -1  -6   57.73    5.89
  -5  -1  -6   62.94    3.61
  -5   1  -7  251.41   10.01
  -5   1  -7  257.00   12.41
  -5   1  -7  261.08   12.95
  -5  -1  -7  262.29   12.80
  -5  -1  -7  254.52    7.46
  -5  -1  -7  253.93    8.65
  -5   1  -8    4.35    2.11
  -5   1  -8    1.58    1.92
  -5   1  -8    4.29    2.22
  -5  -1  -8    0.92    1.31
  -5  -1  -8    1.53    2.09
  -5  -1  -8   -0.06    2.20
  -5   1  -9  706.54   27.40
  -5   1  -9  707.76   26.82
  -5   1  -9  725.52   28.17
  -5  -1  -9  726.56   26.58
  -5  -1  -9  743.09   29.27
  -5  -1  -9  781.13   28.19
  -5   1 -10   90.72    7.29
  -5   1 -10   80.74    5.30
  -5   1 -10   86.80    6.95
  -5  -1 -10   91.07    7.19
  -5  -1 -10   86.84    6.73
  -5  -1 -10   84.05    8.66
  -5   1 -11 1035.37   45.77
  -5   1 -11 1040.55   38.08
  -5   1 -11 1024.31   37.74
  -5  -1 -11  979.99   28.65
  -5  -1 -11 1064.11   38.09
  -5  -1 -11 1022.69   36.54
  -5   1 -12  155.18   10.17
  -5   1 -12  180.42   14.51
  -5   1 -12  147.63    9.84
  -5  -1 -12  151.30    9.46
  -5  -1 -12  176.50   14.83
  -5  -1 -12  157.17    6.63
  -5   1 -13  511.85   21.56
  -5   1 -13  449.28   19.06
  -5   1 -13  462.59   20.15
  -5  -1 -13  457.67   14.52
  -5  -1 -13  514.63   31.66
  -5  -1 -13  447.32   18.81
  -5   1 -14   30.43    8.30
  -5  -1 -14   29.93    5.44
  -5   1 -15   80.81    8.76
  -5  -1 -15   66.34   13.96
   5   2 -16    1.00    5.07
   5   2 -15  255.91   26.99
   5  -2 -15  250.46   17.20
   5   2 -14   12.03    4.29
   5  -2 -14   13.37    6.74
   5   2 -13  345.24   17.53
  -5   2  13  297.67   12.75
  -5   2  13  294.59    9.81
  -5  -2  13  325.09   12.25
  -5  -2  13  314.92   11.97
  -5  -2  13  343.60   25.85
   5   2 -12  213.99   11.42
  -5   2  12  176.13    8.44
  -5   2  12  178.12    7.91
   5  -2 -12  197.76   10.85
  -5  -2  12  192.29    9.13
  -5  -2  12  193.00   11.23
  -5  -2  12  180.96    6.41
   5   2 -11  262.67   12.25
  -5   2  11  247.43   10.56
  -5   2  11  230.93    6.86
  -5  -2  11  250.26   12.13
  -5  -2  11  256.00    8.01
   5  -2 -11  274.29   17.60
  -5  -2  11  233.47    7.50
   5   2 -10  548.87   26.66
  -5   2  10  519.03   17.66
  -5   2  10  515.27   18.39
  -5  -2  10  544.54   19.78
  -5  -2  10  488.82   13.67
   5  -2 -10  528.09   18.49
  -5  -2  10  498.41   26.21
   5   2  -9  501.10   22.72
  -5   2   9  441.55   12.86
  -5   2   9  468.80   12.43
   5  -2  -9  487.50   15.79
  -5  -2   9  490.95   17.82
  -5  -2   9  449.78   22.24
   5   2  -8   31.26    2.98
  -5   2   8   27.94    3.92
  -5   2   8   27.04    3.63
  -5  -2   8   28.64    4.67
  -5  -2   8   29.78    3.79
   5  -2  -8   30.69    4.44
   5   2  -7  823.97   22.55
  -5   2   7  802.68   27.96
  -5   2   7  768.77   25.77
  -5  -2   7  812.94   27.10
  -5  -2   7  760.81   27.69
   5  -2  -7  823.13   26.92
  -5   2   6   17.61    2.10
  -5   2   6   15.78    1.99
  -5  -2   6   18.57    3.08
  -5  -2   6   15.85    3.27
   5  -2  -6   21.23    2.69
  -5   2   5  289.47    9.13
  -5  -2   5  279.42   10.24
   5  -2  -5  301.49    9.06
  -5   2   4    1.68    1.86
   5  -2  -4    0.25    0.93
  -5  -2   4    1.96    1.18
  -5  -2   4   -0.37    1.81
  -5   2   3    7.83    1.78
  -5  -2   3    9.42    1.44
   5  -2  -3    6.60    1.00
  -5  -2   3    7.26    1.68
  -5   2   2 1036.49   28.11
   5  -2  -2 1015.51   16.35
  -5  -2   2  981.81   21.53
  -5  -2   2 1023.23   33.65
  -5   2   1 1392.55   39.58
  -5  -2   1 1408.70   29.01
  -5  -2   1 1408.80   38.03
  -5   2   0 2109.11   61.61
  -5  -2   0 2093.07   59.73
  -5   2  -1  599.90   17.46
  -5  -2  -1  580.17   16.39
  -5   2  -2 1600.69   53.89
  -5  -2  -2 1567.74   43.45
  -5   2  -3  654.74   24.59
  -5  -2  -3  648.44   17.78
  -5   2  -4   18.04    1.32
  -5   2  -4   20.90    2.41
  -5  -2  -4   18.29    3.64
  -5   2  -5 2264.84   59.90
  -5   2  -5 2435.46   83.77
  -5  -2  -5 2289.68   59.66
  -5  -2  -5 2355.68   69.99
  -5   2  -6  456.71   13.21
  -5   2  -6  490.85   19.70
  -5  -2  -6  488.64   18.73
  -5  -2  -6  481.48   14.96
  -5   2  -7 1155.40   35.23
  -5   2  -7 1235.37   43.69
  -5  -2  -7 1222.56   34.18
  -5  -2  -7 1181.71   37.19
  -5   2  -8  580.04   15.96
  -5   2  -8  603.62   23.66
  -5   2  -8  575.21   23.22
  -5  -2  -8  595.04   22.51
  -5  -2  -8  591.21   22.10
  -5  -2  -8  632.02   23.76
  -5   2  -9   -0.87    1.96
  -5   2  -9   -1.35    2.02
  -5   2  -9    1.26    1.23
  -5  -2  -9    2.95    1.85
  -5  -2  -9    0.46    2.01
  -5  -2  -9    0.00    2.19
  -5   2 -10    3.39    2.56
  -5   2 -10    2.62    2.65
  -5   2 -10    3.62    1.84
  -5  -2 -10    4.56    2.45
  -5  -2 -10    4.73    1.59
  -5  -2 -10    5.74    3.24
  -5   2 -11   16.70    3.09
  -5   2 -11   18.64    2.51
  -5   2 -11   10.70    3.76
  -5  -2 -11   21.28    5.32
  -5  -2 -11   17.36    2.23
  -5   2 -12   36.62    3.17
  -5   2 -12   37.87    7.26
  -5   2 -12   18.64    5.16
  -5  -2 -12   39.51    4.82
  -5  -2 -12   34.49    4.77
  -5  -2 -12   39.53    3.21
  -5   2 -13    6.39    2.98
  -5   2 -13    6.77    4.71
  -5   2 -13    5.60    2.92
  -5  -2 -13    7.12    2.69
  -5  -2 -13    5.38    3.24
  -5  -2 -13    6.68    1.77
  -5   2 -14    2.17    2.58
  -5   2 -14    0.52    2.15
  -5   2 -14    3.17    2.26
  -5  -2 -14   -0.12    4.34
  -5   2 -15   76.38   13.55
  -5  -2 -15   77.44   14.40
   5   3 -16   95.87   20.08
   5  -3 -16  121.41   19.44
   5   3 -15   21.32    9.24
   5  -3 -15   20.33    5.66
  -5  -3  15   25.02    5.85
   5   3 -14   48.14   11.20
   5  -3 -14   40.34   11.05
  -5  -3  14   46.50    6.94
   5   3 -13   35.58    7.68
  -5   3  13   18.42    2.65
  -5   3  13   19.90    2.83
  -5  -3  13   21.35    3.50
  -5  -3  13   18.89    3.39
   5  -3 -13   32.46    4.62
  -5  -3  13   29.50    7.76
   5   3 -12    9.00    4.85
  -5   3  12    6.59    2.08
  -5   3  12    7.15    1.39
  -5  -3  12    3.94    2.45
  -5  -3  12    5.48    2.46
   5  -3 -12    3.39    4.70
  -5  -3  12    1.76    4.96
   5   3 -11    5.70    3.63
  -5   3  11    1.62    1.94
  -5   3  11    2.83    1.76
  -5  -3  11    4.42    2.04
  -5  -3  11   -1.03    1.35
   5  -3 -11    5.96    2.08
  -5  -3  11    4.00    2.22
   5   3 -10   62.02    5.41
  -5   3  10   44.22    5.18
  -5   3  10   56.89    4.81
  -5  -3  10   61.45    5.15
  -5  -3  10   61.04    3.41
   5  -3 -10   65.31    7.58
   5   3  -9  331.30   12.93
  -5   3   9  299.41   13.62
  -5   3   9  307.50   13.04
  -5  -3   9  316.89   12.62
  -5  -3   9  332.11   13.88
   5  -3  -9  336.54   16.96
  -5   3   8  921.24   25.97
  -5   3   8  914.26   31.37
  -5  -3   8  955.01   25.89
  -5  -3   8  949.21   29.30
   5  -3  -8  929.97   27.18
  -5   3   7 1868.48   56.88
   5  -3  -7 1950.06   63.75
  -5  -3   7 2059.53   67.97
  -5  -3   7 1857.05   57.42
  -5   3   6  994.84   27.85
  -5  -3   6 1043.49   34.13
   5  -3  -6 1002.20   24.46
  -5  -3   6  992.00   33.35
  -5   3   5  623.10   23.21
   5  -3  -5  620.52   16.49
  -5  -3   5  650.17   22.46
  -5  -3   5  584.63   14.86
   5   3  -4  358.12   10.31
  -5   3   4  338.44   10.69
   5  -3  -4  332.87    8.56
  -5  -3   4  331.80    7.97
  -5  -3   4  342.18   10.19
   5   3  -3  731.39   19.09
  -5   3   3  713.51   25.74
   5  -3  -3  703.56   13.84
  -5  -3   3  662.09   14.26
  -5  -3   3  708.01   18.92
   5   3  -2 1605.59   43.91
  -5   3   2 1615.30   46.11
   5  -3  -2 1581.93   29.65
  -5  -3   2 1583.78   43.91
  -5  -3   2 1541.18   34.21
   5   3  -1 2740.16   82.07
  -5   3   1 2803.05   86.47
  -5  -3   1 2803.38   94.68
   5  -3  -1 2619.42   50.56
   5   3   0  185.07    7.18
  -5   3   0  182.27    7.25
  -5  -3   0  187.63    7.15
   5   3   1 1752.30   49.95
  -5   3  -1 1835.36   53.02
  -5  -3  -1 1829.58   51.33
  -5   3  -2    1.81    1.81
  -5  -3  -2   -0.77    1.10
  -5   3  -3   23.88    4.22
  -5  -3  -3   23.03    3.97
  -5   3  -4    7.34    1.88
  -5  -3  -4    7.08    2.82
  -5   3  -5    6.43    1.55
  -5   3  -5    1.35    0.73
  -5  -3  -5    6.04    1.49
  -5   3  -6   88.53    2.98
  -5   3  -6   98.21    7.39
  -5  -3  -6  105.09    7.10
  -5  -3  -6   92.45    3.70
  -5   3  -7    3.55    2.47
  -5   3  -7    3.59    1.10
  -5  -3  -7    3.35    2.12
  -5  -3  -7    1.83    1.48
  -5   3  -8  150.77    8.29
  -5   3  -8  150.08    6.56
  -5  -3  -8  144.46    6.20
  -5  -3  -8  144.42    6.12
  -5   3  -9   16.49    2.40
  -5   3  -9   17.29    2.47
  -5  -3  -9   16.18    2.60
  -5  -3  -9   15.64    3.51
  -5   3 -10    3.50    2.67
  -5   3 -10    4.24    1.86
  -5   3 -10    1.05    2.66
  -5  -3 -10    4.78    2.48
  -5  -3 -10    4.57    1.64
  -5  -3 -10    3.19    2.03
  -5   3 -11  385.86   19.03
  -5   3 -11  414.76   16.04
  -5   3 -11  403.59   19.52
  -5  -3 -11  413.93   13.00
  -5  -3 -11  423.83   18.76
  -5  -3 -11  442.77   17.66
  -5   3 -12  254.14   14.44
  -5   3 -12  277.51   12.88
  -5   3 -12  244.49    9.68
  -5  -3 -12  260.56   13.31
  -5  -3 -12  268.44   14.12
  -5  -3 -12  281.41   13.96
  -5   3 -13   74.47    7.24
  -5   3 -13   81.97    7.34
  -5   3 -13   75.88    7.26
  -5  -3 -13   61.12    6.70
  -5  -3 -13   91.18   11.83
  -5  -3 -13   79.16    4.66
  -5   3 -14  196.96   11.83
  -5   3 -14  177.12   11.69
  -5   3 -14  220.03   19.79
  -5  -3 -14  221.70   21.25
  -5   3 -15    5.14    5.25
  -5  -3 -15    2.87    5.67
   5   4 -15   18.19    7.79
   5  -4 -15   57.79    7.29
  -5  -4  15   51.41    7.56
   5   4 -14  256.22   20.89
   5  -4 -14  404.69   30.25
  -5  -4  14  394.82   21.36
  -5   4  13  415.99   14.37
  -5   4  13  434.77   15.14
  -5  -4  13  447.65   18.12
  -5  -4  13  417.92   13.29
   5  -4 -13  499.09   22.30
  -5  -4  13  499.63   33.44
  -5   4  12  873.98   23.26
  -5   4  12  858.20   28.16
  -5  -4  12  940.03   33.61
  -5  -4  12  953.26   51.01
   5  -4 -12  951.35   48.69
  -5   4  11  234.48    7.47
  -5   4  11  234.56   11.39
  -5  -4  11  269.17   19.23
  -5  -4  11  265.89   12.66
   5  -4 -11  253.94   12.27
  -5   4  10  314.81    9.61
  -5   4  10  334.35   10.39
  -5  -4  10  353.56   21.45
  -5  -4  10  360.07   15.28
   5  -4 -10  384.90   19.76
  -5   4   9   28.95    4.05
   5  -4  -9   29.15    5.04
  -5  -4   9   26.29    2.69
  -5  -4   9   26.61    5.71
  -5   4   8 1646.87   50.75
   5  -4  -8 1684.06   51.27
  -5  -4   8 1791.23   60.73
  -5  -4   8 1695.99   66.75
  -5   4   7  152.32    6.52
   5   4  -7  161.68    6.47
  -5  -4   7  148.00    6.89
  -5  -4   7  167.92    9.65
   5  -4  -7  170.05    9.08
   5   4  -6  311.85    9.81
  -5   4   6  313.45   14.80
   5  -4  -6  320.84   11.93
  -5  -4   6  331.33   14.59
  -5  -4   6  313.09   14.11
   5   4  -5  109.69    7.43
  -5   4   5   97.00    7.64
   5  -4  -5  100.75    3.34
  -5  -4   5  100.21    4.21
  -5  -4   5  122.67    7.75
   5   4  -4   18.08    3.52
  -5   4   4   16.16    2.31
   5  -4  -4   15.58    1.81
  -5  -4   4   17.71    2.23
  -5  -4   4   13.83    1.63
   5   4  -3  298.11    9.51
  -5   4   3  296.99   14.16
   5  -4  -3  286.52    6.58
  -5  -4   3  303.33   13.79
  -5  -4   3  297.08    9.89
   5   4  -2  727.21   19.50
  -5   4   2  705.60   27.11
   5  -4  -2  681.65   12.16
  -5  -4   2  701.31   15.29
  -5  -4   2  724.48   19.75
   5   4  -1  320.15   10.37
  -5   4   1  311.31   10.62
  -5  -4   1  336.26   15.01
   5   4   0 1065.05   29.02
  -5   4   0 1068.99   30.26
   5  -4   0  971.45   29.14
  -5  -4   0 1042.99   36.10
   5   4   1    2.50    2.52
  -5   4  -1    4.89    1.67
  -5  -4  -1    4.01    1.60
   5  -4   1    2.02    1.72
   5   4   2  964.94   26.14
  -5   4  -2  986.29   34.89
  -5  -4  -2  984.98   26.86
   5  -4   2  924.45   16.58
   5   4   3   59.73    3.77
  -5   4  -3   66.37    6.17
  -5  -4  -3   50.03    5.86
   5  -4   3   53.36    2.50
   5   4   4  899.42   25.03
  -5   4  -4  890.26   26.04
  -5  -4  -4  886.16   31.65
   5  -4   4  841.12   18.44
  -5   4  -5  243.67   13.00
  -5  -4  -5  238.83    8.53
   5  -4   5  219.96    6.92
  -5   4  -6  560.38   23.24
   5  -4   6  529.97   12.36
  -5  -4  -6  581.93   21.87
  -5   4  -7   21.30    2.67
   5  -4   7   14.60    2.92
  -5  -4  -7   22.37    2.49
  -5   4  -8    1.12    1.87
  -5   4  -8    4.49    1.51
  -5  -4  -8    0.31    1.37
  -5  -4  -8    1.68    1.39
   5  -4   8   -2.18    1.90
  -5   4  -9   11.24    2.20
  -5   4  -9   14.52    2.43
  -5  -4  -9   13.28    3.95
  -5  -4  -9   11.20    3.48
   5  -4   9   13.73    2.24
  -5   4 -10   96.21    5.62
  -5   4 -10  101.76    8.69
  -5  -4 -10   92.30    7.64
  -5  -4 -10   96.52    9.72
  -5   4 -11    1.35    2.45
  -5   4 -11    1.24    2.85
  -5  -4 -11    1.10    1.42
  -5  -4 -11    1.29    3.26
  -5  -4 -11    2.84    2.33
  -5   4 -12   -0.56    2.18
  -5   4 -12   -0.84    2.83
  -5   4 -12    1.50    1.35
  -5  -4 -12   -2.59    3.29
  -5  -4 -12   -0.06    2.06
  -5  -4 -12    0.55    1.98
  -5   4 -13    1.16    2.40
  -5   4 -13    0.91    3.68
  -5   4 -13    0.64    2.42
  -5  -4 -13    1.05    1.36
  -5  -4 -13    4.53    3.89
  -5  -4 -13    0.61    2.27
  -5   4 -14    9.21    4.93
  -5   4 -14    3.60    1.92
  -5   4 -14    5.00    2.99
  -5  -4 -14    7.56    5.48
  -5   4 -15   -0.31    2.58
  -5  -4 -15    3.50    4.62
   5  -5 -15   10.45    4.12
  -5  -5  15    1.98    4.18
   5  -5 -14    1.15    6.52
  -5  -5  14   11.60    4.17
  -5   5  13   87.31    5.79
  -5   5  13   85.83    6.12
   5  -5 -13  104.21    8.73
  -5  -5  13  102.39   14.56
  -5  -5  13   84.07    4.92
  -5   5  12   -1.80    1.88
  -5   5  12    2.06    1.66
  -5  -5  12   -2.15    3.79
  -5  -5  12   -0.64    2.09
   5  -5 -12   -8.05    3.51
  -5   5  11   47.03    4.78
  -5   5  11   38.86    5.14
   5  -5 -11   51.17    7.96
  -5  -5  11   52.09    9.12
  -5  -5  11   47.56    3.68
  -5   5  10   78.51    7.05
   5  -5 -10   98.92    6.16
  -5  -5  10   80.17    7.57
  -5  -5  10   83.09   10.72
   5   5  -9  312.35   10.42
  -5   5   9  305.05   14.96
   5  -5  -9  312.29   11.95
  -5  -5   9  322.89   15.33
  -5  -5   9  309.40   13.43
   5   5  -8  730.98   20.99
  -5   5   8  688.53   21.74
  -5  -5   8  765.35   28.90
   5  -5  -8  760.22   28.79
  -5  -5   8  720.14   24.28
   5   5  -7    3.39    1.62
  -5   5   7    5.00    1.65
  -5  -5   7    3.32    2.65
   5  -5  -7    4.41    2.30
  -5  -5   7    2.94    2.88
   5   5  -6 2201.32   75.30
  -5   5   6 2037.06   75.87
   5  -5  -6 2071.38   65.72
  -5  -5   6 2003.06   62.61
  -5  -5   6 2153.17   75.42
  -5   5   5   61.64    6.75
   5   5  -5   61.58    4.09
  -5  -5   5   67.10    5.73
  -5  -5   5   70.88    6.37
   5  -5  -5   68.83    4.22
   5   5  -4 2725.54   84.99
  -5   5   4 2709.78   88.83
   5  -5  -4 2691.74   87.70
  -5  -5   4 2737.15   92.27
  -5  -5   4 2722.30   86.55
   5  -5  -4 2758.45   78.70
   5   5  -3  268.28   12.97
  -5   5   3  241.77   13.61
  -5  -5   3  262.77   13.88
   5  -5  -3  255.76   13.52
  -5  -5   3  242.31    6.91
   5   5  -2 3012.70  106.38
  -5   5   2 2863.60   94.63
  -5  -5   2 2927.12   93.56
   5  -5  -2 2951.60   95.84
   5   5  -1   86.33    7.03
  -5   5   1   73.77    4.78
  -5  -5   1   75.54    7.12
   5  -5  -1   71.87    4.74
   5   5   0 2288.75   79.62
  -5   5   0 2276.59   70.90
  -5  -5   0 2199.14   66.62
   5  -5   0 2218.97   80.50
   5   5   1  106.72    5.44
  -5   5  -1  110.49    5.84
   5  -5   1  105.35    3.21
   5  -5   1  113.79    8.79
  -5  -5  -1  113.72    5.51
   5   5   2  321.93   10.68
  -5   5  -2  319.03   16.36
   5  -5   2  308.93    6.14
  -5  -5  -2  342.46   10.89
   5  -5   2  316.48   11.28
   5   5   3  492.54   20.39
  -5   5  -3  478.79   21.37
   5  -5   3  466.75   15.34
  -5  -5  -3  476.29   20.30
   5  -5   3  463.95   10.24
   5   5   4   -1.38    1.25
  -5   5  -4   -0.98    1.33
   5  -5   4   -1.96    2.12
  -5  -5  -4   -0.83    1.98
   5  -5   4    2.19    0.90
   5   5   5  220.57    8.47
  -5   5  -5  224.22   13.24
   5  -5   5  212.74    9.12
  -5  -5  -5  220.09    8.68
   5  -5   5  214.58    7.48
   5   5   6    6.27    2.78
  -5   5  -6    6.06    1.85
  -5  -5  -6    6.80    2.74
   5  -5   6   -0.56    1.87
  -5   5  -7    0.94    1.49
  -5  -5  -7    0.60    1.39
   5  -5   7    1.37    1.68
  -5   5  -8  219.96   13.12
  -5  -5  -8  215.95   12.09
   5  -5   8  190.23   10.66
  -5   5  -9   56.34    6.65
   5  -5   9   52.92    6.11
  -5  -5  -9   52.39    6.11
  -5  -5  -9   48.61    4.49
  -5   5 -10  185.89   12.94
   5  -5  10  183.59    8.88
  -5  -5 -10  217.86   12.32
  -5  -5 -10  215.60   15.05
  -5   5 -11   34.74    4.22
  -5   5 -11   29.46    5.74
  -5  -5 -11   37.66    5.24
  -5  -5 -11   35.89    7.30
   5  -5  11   34.70    4.20
  -5   5 -12  135.97    7.28
  -5   5 -12  141.62    9.20
  -5  -5 -12  147.85   15.29
  -5  -5 -12  140.88    6.66
  -5  -5 -12  136.44   10.43
  -5   5 -13   58.30    4.61
  -5   5 -13   61.44    6.73
  -5   5 -13   45.80    7.18
  -5  -5 -13   70.83   11.19
  -5  -5 -13   52.70    6.51
  -5  -5 -13   60.79    6.71
  -5   5 -14   54.30    6.50
  -5   5 -14   32.45    6.28
  -5   5 -14   33.37    6.49
  -5  -5 -14   66.35   11.43
  -5   5 -15   -0.53    2.66
  -5  -5 -15   -0.63    4.57
   5  -6 -15   35.18   11.18
  -5  -6  15   35.34    7.46
   5  -6 -14  380.79   32.52
  -5  -6  14  380.10   34.72
  -5   6  13   12.29    3.46
  -5   6  13   13.87    3.18
  -5  -6  13   22.59    7.62
  -5  -6  13   15.85    4.23
   5  -6 -13   27.38    4.40
  -5   6  12  459.26   14.59
  -5   6  12  444.46   18.19
  -5  -6  12  526.35   35.40
  -5  -6  12  490.02   22.73
   5  -6 -12  510.83   22.29
  -5   6  11   41.62    3.49
   5  -6 -11   55.56    8.07
  -5  -6  11   42.80    3.85
  -5  -6  11   43.54    9.19
   5   6 -10  582.19   24.19
  -5   6  10  535.45   24.01
   5  -6 -10  593.40   30.33
  -5  -6  10  575.39   23.96
  -5  -6  10  604.60   26.18
   5   6  -9   56.91    6.36
  -5   6   9   55.96    4.03
   5  -6  -9   60.88    4.57
  -5  -6   9   56.96    6.69
  -5  -6   9   53.85    5.43
   5   6  -8  427.07   18.60
  -5   6   8  378.72   13.45
   5  -6  -8  389.79   12.90
  -5  -6   8  409.32   13.88
  -5  -6   8  392.48   21.92
   5   6  -7    7.32    2.50
  -5   6   7    3.17    1.63
   5  -6  -7    3.94    1.42
  -5  -6   7    1.64    1.71
  -5  -6   7    0.71    2.77
   5  -6  -7    0.51    1.60
   5   6  -6  151.33    6.73
  -5   6   6  148.83    6.93
   5  -6  -6  158.27    7.92
  -5  -6   6  148.30   10.07
  -5  -6   6  143.58    6.91
   5  -6  -6  137.05   10.21
   5   6  -5   11.75    3.56
  -5   6   5   10.33    3.70
   5  -6  -5   11.82    2.29
  -5  -6   5   11.80    3.76
  -5  -6   5   12.59    2.09
   5  -6  -5   13.97    2.41
   5   6  -4    9.52    3.37
  -5   6   4    9.31    2.16
   5  -6  -4    7.49    3.41
  -5  -6   4    7.61    3.47
  -5  -6   4    9.70    1.76
  -5   6   3  497.99   22.88
   5   6  -3  507.10   15.58
  -5  -6   3  500.94   15.91
  -5  -6   3  498.24   13.58
   5  -6  -3  486.85   16.14
   5   6  -2  300.55   10.68
  -5   6   2  294.44   11.07
  -5  -6   2  301.87   15.63
   5  -6  -2  294.87   15.96
   5   6  -1  427.44   13.81
  -5   6   1  409.37   14.62
  -5  -6   1  440.28   19.95
   5  -6  -1  417.44   20.04
   5   6   0  618.29   18.88
  -5   6   0  618.01   20.44
   5  -6   0  609.98   27.01
  -5  -6   0  638.68   19.37
   5   6   1   14.86    4.14
  -5   6  -1   15.98    2.86
  -5  -6  -1   19.34    2.76
   5  -6   1   16.18    4.32
   5   6   2 1087.45   31.91
  -5   6  -2 1103.13   34.56
   5  -6   2 1073.66   42.78
  -5  -6  -2 1146.84   32.76
   5  -6   2 1054.12   24.19
   5   6   3    4.47    1.91
  -5   6  -3   -0.43    3.20
   5  -6   3    5.36    1.32
  -5  -6  -3    5.39    1.91
   5  -6   3    6.71    3.24
   5   6   4 1354.04   39.50
  -5   6  -4 1352.97   52.33
   5  -6   4 1204.91   32.81
  -5  -6  -4 1315.43   48.63
   5  -6   4 1318.30   42.44
   5   6   5    4.38    2.43
  -5   6  -5    2.09    1.67
   5  -6   5    0.48    2.70
  -5  -6  -5    2.41    2.43
   5  -6   5   -0.34    1.43
   5   6   6  736.71   29.33
  -5   6  -6  728.02   31.67
   5  -6   6  663.64   21.90
   5  -6   6  664.33   23.31
  -5  -6  -6  723.67   21.93
   5   6   7   12.82    2.51
  -5   6  -7   11.14    4.17
   5  -6   7   17.04    4.27
  -5  -6  -7    8.67    3.88
   5  -6   7   12.42    2.97
   5   6   8  379.52   13.20
  -5   6  -8  344.28   13.81
   5  -6   8  340.66   16.26
  -5  -6  -8  378.34   18.37
  -5   6  -9    7.49    2.39
   5  -6   9    7.57    3.30
  -5  -6  -9    6.41    2.17
  -5  -6  -9    9.93    2.47
  -5   6 -10   98.47    6.37
   5  -6  10   98.24    9.98
  -5  -6 -10  102.73    5.89
  -5  -6 -10  102.83    7.17
  -5   6 -11    4.09    2.10
   5  -6  11    4.83    3.69
  -5  -6 -11    4.36    3.03
  -5  -6 -11    6.07    4.22
  -5   6 -12    3.14    2.44
   5  -6  12   -0.34    2.87
  -5  -6 -12   -2.30    2.13
  -5  -6 -12    0.92    3.20
  -5   6 -13   74.87    9.21
  -5  -6 -13   85.22    5.44
  -5  -6 -13  106.55   13.58
  -5  -6 -13   63.30    8.56
   5  -6  13   88.16    7.91
  -5   6 -14   30.71    6.19
  -5   6 -14   30.04    6.25
  -5  -6 -14   46.80   10.23
   5  -7 -15    1.92    5.03
  -5  -7  15    0.75    5.37
   5  -7 -14   86.71    9.42
  -5  -7  14   70.36   15.97
  -5   7  13   14.50    4.13
  -5   7  13   18.85    2.39
   5  -7 -13   33.31    4.93
  -5  -7  13   15.12    8.47
  -5  -7  13   21.59    4.93
   5   7 -12    0.27    1.39
  -5   7  12    2.89    2.09
   5  -7 -12   -1.50    2.13
  -5  -7  12   -6.25    3.84
  -5  -7  12    2.17    2.39
   5   7 -11   72.67    4.83
  -5   7  11   72.17    7.33
   5  -7 -11   60.07   10.05
  -5  -7  11   72.10    8.11
  -5  -7  11   62.85   11.59
   5   7 -10   32.83    5.55
  -5   7  10   28.92    3.47
  -5  -7  10   36.39    3.72
  -5  -7  10   41.02    5.05
   5   7  -9    1.68    1.58
  -5   7   9   -2.17    2.42
   5  -7  -9    0.94    2.72
  -5  -7   9    1.86    2.61
  -5  -7   9    2.84    2.07
   5   7  -8  241.46    9.45
  -5   7   8  234.12   14.32
   5  -7  -8  247.10   13.76
  -5  -7   8  232.34   16.78
  -5  -7   8  254.07   15.21
   5  -7  -8  221.66    9.26
   5   7  -7    3.74    3.09
  -5   7   7    4.84    3.12
   5  -7  -7    7.78    2.61
  -5  -7   7    7.58    2.12
  -5  -7   7    1.95    3.30
   5  -7  -7    3.00    1.95
   5   7  -6  436.87   14.34
  -5   7   6  410.34   14.97
   5  -7  -6  392.79   20.61
  -5  -7   6  418.30   20.64
  -5  -7   6  442.85   21.24
   5  -7  -6  408.91   11.85
   5   7  -5  268.13   14.79
  -5   7   5  240.52   10.38
  -5  -7   5  248.69   10.31
   5  -7  -5  247.16   14.62
  -5  -7   5  237.60    9.32
   5   7  -4  467.48   15.51
  -5   7   4  447.20   22.48
   5  -7  -4  431.06   15.35
  -5  -7   4  450.10   14.04
  -5  -7   4  463.27   15.77
   5   7  -3  533.36   17.09
  -5   7   3  498.59   17.51
   5  -7  -3  482.29   23.51
  -5  -7   3  520.68   23.87
   5   7  -2  572.30   18.56
  -5   7   2  565.59   19.57
  -5  -7   2  573.76   26.05
   5  -7  -2  586.81   27.26
   5   7  -1  467.89   15.30
  -5   7   1  438.25   22.59
  -5  -7   1  471.24   15.90
   5  -7  -1  395.46   15.67
   5   7   0  343.78   12.55
  -5   7   0  344.21   19.01
  -5  -7   0  335.54   12.66
   5  -7   0  321.99   13.12
   5   7   1  387.62   19.59
  -5   7  -1  389.67   20.04
  -5  -7  -1  389.57   19.94
   5  -7   1  348.71   14.17
   5   7   2  148.18   10.55
  -5   7  -2  136.76    7.49
   5  -7   2  127.70    5.15
  -5  -7  -2  143.97   10.85
   5  -7   2  144.25   11.54
   5   7   3  641.35   19.69
  -5   7  -3  562.00   20.82
   5  -7   3  566.39   15.85
  -5  -7  -3  626.07   20.10
   5  -7   3  600.12   28.18
   5   7   4   22.77    4.73
  -5   7  -4   24.61    5.04
   5  -7   4   16.95    3.29
  -5  -7  -4   19.98    3.13
   5  -7   4   18.86    2.61
  -5   7  -5  350.55   20.25
   5   7   5  365.68   13.29
   5  -7   5  346.42   20.35
  -5  -7  -5  381.90   19.32
   5  -7   5  323.55   12.64
   5   7   6  186.43    8.40
  -5   7  -6  174.20    8.94
   5  -7   6  157.80    8.99
  -5  -7  -6  185.21    8.42
   5  -7   6  164.36    9.17
  -5   7  -7   63.52    5.14
   5   7   7   72.43    4.79
   5  -7   7   51.57    3.85
  -5  -7  -7   56.56    7.40
   5  -7   7   57.35    8.18
   5   7   8  628.58   21.11
  -5   7  -8  569.26   29.78
   5  -7   8  552.71   22.12
  -5  -7  -8  631.58   20.72
   5  -7   8  584.13   25.69
   5   7   9  191.66    8.94
  -5   7  -9  167.66   13.82
   5  -7   9  164.55    9.63
  -5  -7  -9  185.76   12.72
   5  -7   9  161.36   12.48
  -5   7 -10 1040.73   47.55
   5  -7  10 1003.92   46.69
  -5  -7 -10 1063.84   44.46
  -5  -7 -10 1046.37   39.61
  -5   7 -11    1.62    3.15
   5  -7  11    0.23    3.45
  -5  -7 -11    3.76    3.91
  -5  -7 -11    3.26    2.94
  -5   7 -12  658.15   34.34
   5  -7  12  699.40   40.39
  -5  -7 -12  682.64   23.88
  -5  -7 -12  751.91   44.54
  -5   7 -13    5.20    3.64
  -5  -7 -13    4.15    3.28
   5  -7  13    3.56    2.97
  -5   7 -14  217.73   16.78
  -5  -7 -14  255.35   26.26
   5  -7  14  231.31   15.73
   5  -8 -14   28.86    6.05
  -5  -8  14   24.42    6.59
   5   8 -13   40.53    4.13
  -5   8  13   29.16    5.99
   5  -8 -13   47.30    6.42
  -5  -8  13   51.03   11.42
  -5  -8  13   39.38    7.03
   5   8 -12   25.41    5.44
  -5   8  12   25.25    5.23
   5  -8 -12   24.39    7.67
  -5  -8  12   27.23    9.04
  -5  -8  12   29.87    5.94
   5   8 -11  101.77    8.83
  -5   8  11   85.39    8.51
   5  -8 -11   86.35   11.30
  -5  -8  11   77.01    9.59
  -5  -8  11   40.32   12.99
   5   8 -10   46.04    6.75
  -5   8  10   40.17    6.56
   5  -8 -10   52.06    7.67
  -5  -8  10   45.51    4.61
  -5  -8  10   42.75    9.40
   5   8  -9  179.37   12.24
  -5   8   9  155.73    8.06
   5  -8  -9  175.65   13.05
  -5  -8   9  169.97   10.35
  -5  -8   9  156.88    8.59
   5  -8  -9  150.65   11.96
   5   8  -8   78.51    5.22
  -5   8   8   68.53    5.12
   5  -8  -8   59.24    7.80
  -5  -8   8   73.22    8.50
  -5  -8   8   64.18    9.49
   5  -8  -8   67.54    7.55
   5   8  -7    2.96    2.40
  -5   8   7    0.94    1.49
   5  -8  -7   -1.03    1.49
  -5  -8   7    2.96    2.57
  -5  -8   7   -1.12    1.57
   5  -8  -7   -1.99    1.28
   5   8  -6   45.21    4.33
  -5   8   6   50.13    6.85
   5  -8  -6   47.80    4.16
  -5  -8   6   45.82    6.64
  -5  -8   6   40.55    4.54
   5   8  -5   -0.48    2.76
  -5   8   5   -1.56    2.82
  -5  -8   5    2.95    2.87
   5  -8  -5    6.18    2.74
  -5  -8   5    1.34    1.62
   5   8  -4    0.51    1.68
  -5   8   4    0.96    1.74
   5  -8  -4    1.87    1.76
  -5  -8   4    2.93    1.53
  -5  -8   4   -0.17    1.79
   5   8  -3  264.52   10.68
  -5   8   3  233.45   11.01
  -5  -8   3  259.18   11.20
   5  -8  -3  240.15   16.41
   5   8  -2  407.90   15.19
  -5   8   2  398.69   22.25
  -5  -8   2  423.47   15.62
   5   8  -1  342.80   13.50
  -5   8   1  331.60   13.50
  -5  -8   1  347.02   20.13
   5  -8  -1  319.64   19.45
   5   8   0  136.20    7.46
  -5   8   0  133.54    7.80
  -5  -8   0  135.87   11.63
   5  -8   0  134.24   11.71
   5   8   1  776.41   34.14
  -5   8  -1  732.06   26.77
  -5  -8  -1  779.62   25.49
   5  -8   1  731.94   35.81
   5   8   2 1108.33   44.09
  -5   8  -2 1065.64   46.04
  -5  -8  -2 1097.44   44.47
   5  -8   2  942.62   23.12
   5   8   3  462.54   16.45
  -5   8  -3  408.11   24.72
   5  -8   3  435.08   14.52
  -5  -8  -3  463.22   23.66
   5  -8   3  457.20   25.46
   5   8   4 1542.62   59.92
  -5   8  -4 1464.05   50.00
   5  -8   4 1310.97   35.98
  -5  -8  -4 1513.44   60.28
   5  -8   4 1442.84   50.54
   5   8   5  457.97   16.54
  -5   8  -5  429.10   17.76
   5  -8   5  420.98   25.42
  -5  -8  -5  464.34   16.79
   5  -8   5  384.77   15.92
   5   8   6 1419.17   45.23
  -5   8  -6 1368.11   59.86
   5  -8   6 1219.36   37.01
  -5  -8  -6 1464.36   57.91
   5  -8   6 1287.31   47.17
   5   8   7  173.13   13.27
  -5   8  -7  155.73    9.37
   5  -8   7  150.87   14.10
  -5  -8  -7  169.42    8.72
   5  -8   7  155.56   10.54
   5   8   8  671.96   31.78
  -5   8  -8  632.89   24.25
   5  -8   8  585.78   24.30
  -5  -8  -8  648.06   30.84
   5  -8   8  615.84   20.94
   5   8   9   75.15    8.81
  -5   8  -9   69.40    9.32
   5  -8   9   75.04    6.25
  -5  -8  -9   71.06    5.61
   5  -8   9   62.16    5.58
   5   8  10   92.57    6.24
   5  -8  10   67.20    6.67
   5  -8  10   74.32    9.85
  -5  -8 -10   77.15    6.03
  -5   8 -11    5.38    4.04
   5  -8  11    5.32    4.31
  -5  -8 -11    4.56    2.32
  -5  -8 -11    9.21    4.96
  -5   8 -12    1.71    3.47
   5  -8  12    5.05    4.13
  -5  -8 -12    2.76    3.19
  -5  -8 -12   -0.36    4.66
  -5   8 -13   75.60    9.20
  -5  -8 -13   78.98    8.41
   5  -8  13   -0.24   11.86
  -5   8 -14    7.12    3.68
   5  -8  14   -0.73    3.20
   5  -9 -14    1.78    3.61
  -5  -9  14    6.04    4.11
   5   9 -13   25.58    6.06
   5  -9 -13   27.77    8.83
  -5  -9  13   35.44    6.50
  -5  -9  13   22.19    6.60
   5   9 -12    0.21    2.82
  -5   9  12    0.29    2.71
   5  -9 -12   -0.47    3.79
  -5  -9  12   -1.16    2.76
  -5  -9  12   -3.39    3.06
   5   9 -11   29.94    6.28
  -5   9  11   25.64    6.00
   5  -9 -11   48.20    7.75
  -5  -9  11   27.95    6.80
  -5  -9  11   28.11    5.80
   5   9 -10    7.36    4.42
  -5   9  10    8.60    4.26
   5  -9 -10    8.34    4.23
  -5  -9  10   13.97    5.86
  -5  -9  10   12.28    3.03
   5  -9 -10   10.87    4.91
   5   9  -9    6.60    3.82
  -5   9   9    6.16    3.82
   5  -9  -9    2.53    3.87
  -5  -9   9    6.56    4.77
   5  -9  -9    6.01    3.69
  -5  -9   9    6.86    2.58
   5   9  -8    9.35    2.64
  -5   9   8    7.52    4.13
   5  -9  -8    8.83    3.89
  -5  -9   8    7.16    3.10
   5  -9  -8    8.94    4.17
  -5  -9   8    9.81    2.81
   5   9  -7    6.17    3.73
  -5   9   7    2.61    3.68
   5  -9  -7    7.01    2.26
  -5  -9   7    4.80    2.46
  -5  -9   7    4.57    4.00
   5   9  -6  116.56    6.98
  -5   9   6  108.99   10.76
   5  -9  -6  101.92    6.98
  -5  -9   6  102.82    7.09
  -5  -9   6   88.97   11.14
   5   9  -5  212.86   14.48
  -5   9   5  187.45    9.78
   5  -9  -5  180.17   14.81
  -5  -9   5  180.00   15.20
  -5  -9   5  179.56   13.71
   5   9  -4  428.44   23.18
  -5   9   4  384.13   23.55
   5  -9  -4  391.28   23.37
  -5  -9   4  435.85   17.28
   5   9  -3  819.04   27.76
  -5   9   3  838.70   30.30
  -5  -9   3  864.14   39.57
   5  -9  -3  778.84   28.85
   5   9  -2   54.46    5.12
  -5   9   2   59.73    5.26
  -5  -9   2   53.62    8.26
   5  -9  -2   49.21    8.10
   5   9  -1    7.64    2.60
  -5   9   1    8.32    2.75
  -5  -9   1    8.91    2.73
   5  -9  -1    6.14    4.22
   5   9   0  289.01   17.82
  -5   9   0  273.45   18.61
  -5  -9   0  268.41   12.53
   5  -9   0  268.47   18.87
   5   9   1   75.64    9.18
  -5   9  -1   74.04    9.67
  -5  -9  -1   66.96    5.99
   5  -9   1   66.44    9.48
   5   9   2  467.90   17.63
  -5   9  -2  425.47   18.25
   5  -9   2  427.27   18.61
  -5  -9  -2  459.58   17.69
   5   9   3    4.43    2.07
  -5   9  -3    1.54    2.20
   5  -9   3   -2.45    2.25
  -5  -9  -3    1.35    2.12
   5  -9   3    5.09    1.94
   5   9   4  109.59    7.14
  -5   9  -4   96.29    7.67
   5  -9   4   99.90    6.87
  -5  -9  -4  118.55    7.39
   5  -9   4   98.18    7.76
   5   9   5  181.46   13.74
  -5   9  -5  161.38   14.41
   5  -9   5  172.54   14.94
  -5  -9  -5  162.50   13.64
   5  -9   5  144.83    6.34
   5   9   6  237.35   11.42
  -5   9  -6  223.38   11.77
   5  -9   6  214.47   12.81
  -5  -9  -6  230.72   11.14
   5  -9   6  218.57   12.37
   5   9   7  793.99   27.92
  -5   9  -7  716.62   39.82
   5  -9   7  711.84   31.78
  -5  -9  -7  798.16   27.89
   5  -9   7  706.21   39.49
   5   9   8  267.50   18.26
  -5   9  -8  246.07   12.89
   5  -9   8  225.09   19.54
  -5  -9  -8  254.94   12.32
   5  -9   8  239.80   16.00
   5   9   9  587.62   30.41
  -5   9  -9  531.69   22.16
   5  -9   9  486.51   23.04
  -5  -9  -9  570.77   29.55
   5  -9   9  534.81   21.09
   5   9  10  444.52   25.25
  -5   9 -10  404.58   26.93
   5  -9  10  374.94   19.24
  -5  -9 -10  454.16   25.24
   5  -9  10  427.89   26.39
   5   9  11  219.15   11.47
  -5   9 -11  211.65   17.82
   5  -9  11  190.96   12.39
  -5  -9 -11  217.24   16.19
   5  -9  11  204.60   18.43
  -5   9 -12  252.13   20.24
  -5  -9 -12  255.25   18.68
   5  -9  12  255.61   22.61
  -5   9 -13  194.71   17.49
  -5  -9 -13  186.26   15.91
   5  10 -13    4.75    4.24
   5 -10 -13    8.60    5.85
  -5 -10  13    5.12    2.91
  -5 -10  13    8.35    6.85
   5  10 -12  100.42   11.06
  -5  10  12   77.73   10.97
   5 -10 -12  112.48   14.42
  -5 -10  12   86.94   12.28
  -5 -10  12  102.97   16.73
   5  10 -11  448.51   25.08
  -5  10  11  386.30   17.20
   5 -10 -11  352.78   16.58
  -5 -10  11  423.71   23.70
  -5 -10  11  419.19   18.86
   5 -10 -11  403.43   19.95
   5  10 -10   14.81    5.36
  -5  10  10   13.98    5.33
   5 -10 -10   17.29    5.20
  -5 -10  10   13.88    3.69
   5 -10 -10   12.66    6.02
  -5 -10  10   20.76    4.61
   5  10  -9  382.59   16.45
  -5  10   9  349.58   22.99
   5 -10  -9  333.34   23.01
  -5 -10   9  376.84   17.17
  -5 -10   9  382.88   27.84
   5 -10  -9  382.65   23.48
   5  10  -8    7.22    4.14
  -5  10   8    8.15    4.05
   5 -10  -8    7.22    2.50
  -5 -10   8    4.17    2.75
  -5 -10   8    2.88    4.75
   5  10  -7    5.98    4.60
  -5  10   7   12.71    4.62
   5 -10  -7    8.94    2.95
  -5 -10   7   14.58    4.89
  -5 -10   7    7.99    3.13
   5  10  -6  110.13   11.93
  -5  10   6  112.53    7.90
  -5 -10   6  106.30   12.51
  -5 -10   6  111.18   12.02
   5  10  -5   53.12    5.23
  -5  10   5   47.57    8.23
   5 -10  -5   46.67    5.12
  -5 -10   5   39.90    4.93
  -5 -10   5   50.40    5.60
   5  10  -4  191.77   10.24
  -5  10   4  180.66   10.38
   5 -10  -4  172.19   15.61
  -5 -10   4  183.94   16.50
   5  10  -3  116.72   12.37
  -5  10   3  115.54   12.47
  -5 -10   3  117.39    8.40
   5 -10  -3  108.79    7.79
   5  10  -2   84.89   10.15
  -5  10   2   77.48   10.42
   5 -10  -2   78.43    6.63
  -5 -10   2   76.93   10.95
   5  10  -1   89.83   10.11
  -5  10   1   78.20    6.77
  -5 -10   1   85.81   10.74
   5 -10  -1   69.67    6.57
   5  10   0    9.15    4.62
  -5  10   0    5.61    3.04
   5 -10   0    4.57    3.11
  -5 -10   0   16.27    3.11
   5  10   1 1240.21   43.53
  -5  10  -1 1205.27   46.16
  -5 -10  -1 1261.26   44.47
   5 -10   1 1201.19   45.31
   5  10   2   29.95    4.43
  -5  10  -2   33.55    4.75
  -5 -10  -2   29.77    4.67
   5 -10   2   27.96    4.76
   5  10   3 2705.61  115.91
  -5  10  -3 2597.73  100.51
   5 -10   3 2459.91   91.43
  -5 -10  -3 2608.38   95.63
   5 -10   3 2544.85  118.66
  -5  10  -4  421.59   26.75
   5  10   4  450.48   17.88
   5 -10   4  398.36   27.29
  -5 -10  -4  434.45   25.71
   5 -10   4  365.45   12.69
   5  10   5  133.21   13.32
  -5  10  -5  142.91    9.02
   5 -10   5  121.91    6.27
  -5 -10  -5  136.54   13.42
   5 -10   5  124.05    9.08
  -5  10  -6  370.66   18.46
   5  10   6  428.16   17.77
   5 -10   6  397.39   27.01
  -5 -10  -6  418.30   18.07
   5 -10   6  379.92   19.83
   5  10   7  341.04   15.59
  -5  10  -7  312.23   23.66
   5 -10   7  321.53   16.94
  -5 -10  -7  334.61   22.74
   5 -10   7  311.51   19.04
   5  10   8   31.23    4.68
  -5  10  -8   31.08    7.76
   5 -10   8   27.87    6.50
  -5 -10  -8   36.76    4.63
   5 -10   8   28.12    8.09
   5  10   9  395.87   17.37
  -5  10  -9  377.54   18.21
   5 -10   9  323.29   17.85
  -5 -10  -9  400.49   24.54
   5 -10   9  353.89   16.57
   5  10  10    1.71    2.40
  -5  10 -10    2.14    4.04
   5 -10  10    3.09    2.70
  -5 -10 -10    2.01    3.73
   5 -10  10    5.97    4.02
   5  10  11   63.98    6.26
  -5  10 -11   58.61   10.46
   5 -10  11   53.43    6.87
  -5 -10 -11   63.95    9.51
   5 -10  11   58.17   10.69
  -5  10 -12    1.96    3.26
   5 -10  12    1.66    2.21
   5 -10  12   -0.14    3.65
  -5 -10 -12   -3.26    2.99
  -5  10 -13   16.67    5.56
  -5 -10 -13    8.80    5.00
   5 -10  13   -0.16    6.49
   5  11 -13   40.83    5.51
   5  11 -12   32.49    7.25
  -5  11  12   26.11    7.07
   5 -11 -12   16.36    4.37
  -5 -11  12   29.61    5.00
   5 -11 -12   38.41    5.76
  -5 -11  12   40.07   10.91
   5  11 -11   32.99    7.27
  -5  11  11   28.98    7.24
   5 -11 -11   32.53    5.36
  -5 -11  11   24.70    5.15
   5 -11 -11   24.43    4.40
  -5 -11  11   39.94   10.22
   5  11 -10   73.27    6.87
  -5  11  10   72.44   10.65
   5 -11 -10   64.61    6.66
  -5 -11  10   69.86    7.49
  -5 -11  10   74.57   13.78
   5 -11 -10   80.55    7.20
   5  11  -9  133.87   14.39
  -5  11   9  125.40   13.89
   5 -11  -9  117.76    8.74
  -5 -11   9  143.04    9.91
  -5 -11   9  135.51   11.11
   5 -11  -9  134.20    9.09
   5  11  -8  194.06   16.11
  -5  11   8  166.99   16.08
   5 -11  -8  150.21   10.55
  -5 -11   8  171.99   11.30
  -5 -11   8  184.44   12.15
   5  11  -7  484.55   20.18
  -5  11   7  435.29   19.90
  -5 -11   7  465.80   31.65
   5 -11  -7  429.44   28.42
  -5 -11   7  485.01   30.63
   5  11  -6   18.29    3.85
  -5  11   6   15.81    3.83
   5 -11  -6   19.98    3.78
  -5 -11   6   10.21    6.48
  -5 -11   6   17.21    3.89
   5  11  -5 1253.92   59.64
  -5  11   5 1181.29   60.97
   5 -11  -5 1145.65   60.36
  -5 -11   5 1275.13   61.54
  -5 -11   5 1263.89   47.86
   5  11  -4    2.57    2.14
  -5  11   4   -0.77    2.15
  -5 -11   4    3.06    3.51
   5 -11  -4   -0.11    2.11
   5  11  -3 1679.62   61.43
  -5  11   3 1556.77   61.08
  -5 -11   3 1684.02   62.07
   5 -11  -3 1548.35   76.93
   5  11  -2  392.72   17.39
  -5  11   2  352.96   26.23
  -5 -11   2  388.56   18.48
   5 -11  -2  352.66   25.71
   5  11  -1  149.52    9.64
  -5  11   1  144.81   15.44
  -5 -11   1  147.44   15.55
   5 -11  -1  140.73   15.44
   5  11   0  578.78   23.35
  -5  11   0  528.35   23.84
  -5 -11   0  570.91   34.02
   5 -11   0  568.74   34.57
   5  11   1   13.08    6.16
  -5  11  -1   16.46    4.14
  -5 -11  -1   18.98    6.31
   5 -11   1   24.71    6.53
   5  11   2   45.80    8.53
  -5  11  -2   52.12    9.05
   5 -11   2   41.68    9.15
  -5 -11  -2   41.21    8.84
   5  11   3    3.95    2.70
  -5  11  -3    5.50    4.58
   5 -11   3    4.42    1.86
  -5 -11  -3    4.39    4.47
   5 -11   3    6.22    2.92
   5  11   4  167.16   14.95
  -5  11  -4  153.62   15.77
   5 -11   4  141.47    7.06
  -5 -11  -4  143.30   15.31
   5 -11   4  144.11   10.25
   5  11   5   14.71    3.70
  -5  11  -5   17.47    3.95
   5 -11   5   14.73    2.71
  -5 -11  -5   16.48    3.83
   5 -11   5   10.83    6.29
   5  11   6   39.03    8.48
  -5  11  -6   44.91    8.95
   5 -11   6   40.30    4.15
   5 -11   6   35.97    5.89
  -5 -11  -6   52.47    8.40
   5  11   7  278.75   21.23
  -5  11  -7  252.69   14.96
   5 -11   7  254.50   22.86
  -5 -11  -7  279.48   20.70
   5 -11   7  254.32   17.55
   5  11   8   23.13    4.13
  -5  11  -8   23.75    6.99
   5 -11   8   16.15    3.75
  -5 -11  -8   18.06    6.41
   5 -11   8   19.88    4.63
   5  11   9  257.32   13.83
  -5  11  -9  235.41   14.51
   5 -11   9  242.53   19.78
  -5 -11  -9  256.66   13.89
   5 -11   9  236.71   22.32
   5  11  10   12.74    3.85
  -5  11 -10   20.71    6.60
   5 -11  10   19.20    6.78
  -5 -11 -10   14.61    6.02
   5 -11  10   15.40    6.40
   5  11  11  187.41   16.08
  -5  11 -11   78.46   17.04
   5 -11  11  143.25   18.24
  -5 -11 -11  177.57   15.98
   5 -11  11  141.00   18.03
   5  11  12   -1.42    3.17
  -5  11 -12    2.03    3.37
   5 -11  12    1.11    3.57
  -5 -11 -12   -1.39    3.11
   5 -11  12    0.40    2.32
   5  12 -12   -1.82    2.02
  -5  12  12   -1.34    2.00
   5 -12 -12   -1.23    3.89
  -5 -12  12    0.96    2.94
  -5 -12  12    2.60    2.20
   5 -12 -12    1.26    3.02
   5  12 -11  551.36   24.54
  -5  12  11  452.85   33.43
   5 -12 -11  532.19   38.48
  -5 -12  11  541.81   31.28
  -5 -12  11  488.24   36.92
   5 -12 -11  467.27   33.26
   5  12 -10   -0.33    3.57
  -5  12  10   -1.57    3.54
   5 -12 -10    3.22    3.36
  -5 -12  10   -0.71    2.43
  -5 -12  10    1.05    2.85
   5 -12 -10    3.05    3.66
   5  12  -9  682.98   39.73
  -5  12   9  561.17   38.79
   5 -12  -9  588.21   38.73
  -5 -12   9  636.65   45.79
  -5 -12   9  646.62   29.54
   5  12  -8    0.88    2.33
  -5  12   8    2.98    3.59
   5 -12  -8   -1.52    3.57
  -5 -12   8   -0.65    4.08
  -5 -12   8    1.58    2.44
   5  12  -7  455.73   29.63
  -5  12   7  393.89   20.19
   5 -12  -7  377.66   19.41
  -5 -12   7  410.31   21.35
  -5 -12   7  421.90   30.52
   5  12  -6   27.80    7.36
  -5  12   6   23.01    7.15
   5 -12  -6   25.66    7.02
  -5 -12   6   19.85    7.64
  -5 -12   6   19.91    7.45
   5  12  -5   24.67    4.63
  -5  12   5   20.56    4.61
  -5 -12   5   25.63    4.66
   5 -12  -5   24.87    4.56
  -5 -12   5   20.81    4.87
   5  12  -4   -0.52    2.40
  -5  12   4    4.20    3.81
  -5 -12   4   -0.17    4.04
   5 -12  -4    4.40    3.76
   5  12  -3   49.13    9.31
  -5  12   3   43.56    6.09
   5 -12  -3   43.62    9.50
  -5 -12   3   45.54    9.85
   5  12  -2    4.09    4.18
  -5  12   2    3.42    4.33
  -5 -12   2    4.51    2.75
   5 -12  -2   -0.03    2.71
   5  12  -1  215.51   18.44
  -5  12   1  204.16   19.61
  -5 -12   1  197.19   12.91
   5 -12  -1  183.24   12.63
   5  12   0    3.54    2.86
  -5  12   0    1.58    4.74
  -5 -12   0    4.61    4.65
   5 -12   0    5.43    2.97
   5  12   1  695.45   28.46
  -5  12  -1  647.63   41.81
   5 -12   1  644.72   30.06
  -5 -12  -1  675.91   40.84
   5  12   2  136.17   10.05
  -5  12  -2  139.21   16.31
  -5 -12  -2  136.57   15.93
   5 -12   2  134.00   10.94
   5  12   3  647.85   37.10
  -5  12  -3  611.39   39.09
   5 -12   3  546.29   19.94
  -5 -12  -3  646.89   37.60
   5 -12   3  573.64   39.45
   5  12   4   31.84    5.36
  -5  12  -4   36.72    5.74
   5 -12   4   34.88    6.02
  -5 -12  -4   35.20    5.39
   5 -12   4   36.36    9.05
   5  12   5  109.44   13.16
  -5  12  -5   95.82    8.99
   5 -12   5  111.66    9.04
   5 -12   5   94.80   10.04
  -5 -12  -5   80.58    8.43
   5  12   6   20.84    4.59
  -5  12  -6   20.69    7.74
   5 -12   6   20.45    3.69
  -5 -12  -6   32.03    7.19
   5 -12   6   26.18    7.78
   5  12   7   53.47    6.28
  -5  12  -7   50.80    6.65
   5 -12   7   36.30    8.34
  -5 -12  -7   52.95    6.38
   5 -12   7   48.17    6.74
   5  12   8   27.34    7.62
  -5  12  -8   27.85    8.06
  -5 -12  -8   28.66    7.69
   5 -12   8   17.15    6.91
   5  12   9  139.05   17.24
  -5  12  -9  156.62   11.82
   5 -12   9  108.58   16.31
  -5 -12  -9  162.91   10.97
   5 -12   9  159.78   12.42
   5  12  10    2.32    3.89
  -5  12 -10    0.73    4.09
   5 -12  10    1.39    2.63
  -5 -12 -10    1.02    3.75
   5 -12  10    0.13    2.50
   5  12  11   23.23    7.44
  -5  12 -11   26.09    7.90
   5 -12  11   19.95    5.24
   5 -12  11   15.73    8.42
  -5 -12 -11   20.25    7.36
   5  13 -11   84.86   13.02
  -5  13  11   33.13   12.66
   5 -13 -11   75.83   12.34
  -5 -13  11   94.02   17.17
  -5 -13  11   55.51   13.52
   5 -13 -11   83.76    8.87
   5  13 -10   32.00    5.43
  -5  13  10   28.66    8.42
   5 -13 -10   24.33    7.91
  -5 -13  10   21.52    8.95
  -5 -13  10   22.86   10.38
   5 -13 -10   22.55    5.44
   5  13  -9  176.70   17.60
  -5  13   9  128.65   17.57
   5 -13  -9  137.69   11.33
  -5 -13   9  136.94   18.83
  -5 -13   9  151.87   20.59
   5  13  -8   19.46    4.32
  -5  13   8    5.34    6.95
  -5 -13   8   19.65    4.68
   5 -13  -8    8.97    4.27
  -5 -13   8   18.36    4.81
   5  13  -7  605.64   37.81
  -5  13   7  516.16   26.40
   5 -13  -7  522.02   37.22
  -5 -13   7  565.96   40.59
  -5 -13   7  563.77   39.80
   5  13  -6   21.24    4.67
  -5  13   6   13.54    7.47
   5 -13  -6   20.70    4.65
  -5 -13   6   17.22    7.95
  -5 -13   6   18.32    7.59
   5  13  -5 1487.99   78.05
  -5  13   5 1374.79   60.21
  -5 -13   5 1514.64   61.52
   5 -13  -5 1358.62   78.04
  -5 -13   5 1431.15   61.46
   5  13  -4   64.17   11.60
  -5  13   4   63.86   11.72
  -5 -13   4   63.22    7.99
   5 -13  -4   66.99    7.76
   5  13  -3 1081.18   60.31
  -5  13   3 1040.11   45.81
  -5 -13   3 1151.16   64.03
   5 -13  -3 1037.06   46.22
   5  13  -2   63.08   12.98
  -5  13   2   72.56    8.45
  -5 -13   2   97.43    9.00
   5 -13  -2   84.49    8.63
   5  13  -1  512.65   34.35
  -5  13   1  456.56   35.00
   5 -13  -1  457.71   35.77
  -5 -13   1  503.89   25.12
   5  13   0    8.10    5.60
  -5  13   0    9.56    5.70
  -5 -13   0    5.76    3.68
   5 -13   0    8.11    5.84
   5  13   1  159.01   18.90
  -5  13  -1  160.05   19.92
  -5 -13  -1  200.25   19.93
   5 -13   1  196.14   20.27
   5  13   2   64.25    7.74
  -5  13  -2   63.42   12.82
  -5 -13  -2   83.72   12.67
   5 -13   2   79.40    8.43
   5  13   3  103.67    9.93
  -5  13  -3  110.40   15.76
   5 -13   3  118.43   10.67
  -5 -13  -3  119.66    9.96
   5  13   4   30.79    9.90
  -5  13  -4   48.47    6.52
   5 -13   4   45.89   10.51
  -5 -13  -4   41.54    6.38
   5 -13   4   37.47    7.21
   5  13   5    1.49    2.57
  -5  13  -5    3.08    2.65
   5 -13   5    1.85    2.02
  -5 -13  -5   -1.41    2.60
   5 -13   5   -0.38    4.30
   5  13   6    3.88    4.27
  -5  13  -6    2.67    4.42
   5 -13   6    1.22    3.42
  -5 -13  -6   -4.75    4.29
   5 -13   6    3.22    2.84
   5  13   7   58.41   11.28
  -5  13  -7   55.97    7.50
   5 -13   7   46.65   12.04
  -5 -13  -7   61.21    7.15
   5 -13   7   43.98    9.47
   5  13   8   45.78    6.60
  -5  13  -8   49.05   10.80
   5 -13   8   28.01    9.24
  -5 -13  -8   46.00   10.19
   5 -13   8   45.75    7.21
   5  13   9   47.26    6.94
  -5  13  -9   56.03    7.33
   5 -13   9   37.37    6.68
  -5 -13  -9   51.47    6.76
   5 -13   9   49.58   12.23
   5  13  10   17.12    4.41
  -5  13 -10   -1.71    7.51
   5 -13  10   12.92    7.41
  -5 -13 -10   17.53    6.93
   5 -13  10   15.97    8.25
   5  14 -10   87.93   15.84
  -5  14  10   87.97   15.35
   5 -14 -10   95.12   15.29
  -5 -14  10  101.95   12.29
  -5 -14  10   99.10   16.71
   5  14  -9  205.28   14.12
   5 -14  -9  154.94   20.87
  -5 -14   9  193.59   16.19
  -5 -14   9  147.31   22.67
   5  14  -8  111.44   15.84
   5 -14  -8  101.53    9.88
  -5 -14   8   95.02   10.71
  -5 -14   8  111.39   11.28
   5  14  -7   61.16    7.70
   5 -14  -7   56.58    7.43
  -5 -14   7   64.02    8.00
  -5 -14   7   15.73   12.90
   5  14  -6   75.59    8.63
  -5  14   6   64.12   13.47
   5 -14  -6   69.37   13.11
  -5 -14   6   76.58    8.69
  -5 -14   6   77.37   14.23
   5  14  -5    4.79    6.09
  -5  14   5    9.45    3.88
   5 -14  -5    7.11    6.18
  -5 -14   5    4.06    4.03
  -5 -14   5   11.40    3.85
   5  14  -4   69.21   12.61
  -5  14   4   58.17   12.60
  -5 -14   4   63.59   13.46
   5 -14  -4   65.14    8.23
   5  14  -3   11.55    4.11
  -5  14   3    9.56    4.16
  -5 -14   3    9.38    6.93
   5 -14  -3    8.41    6.66
   5  14  -2   45.45    6.96
  -5  14   2   49.36    7.01
  -5 -14   2   46.20    7.35
   5 -14  -2   41.65   11.03
   5  14  -1   93.72    9.46
  -5  14   1   86.26   15.26
  -5 -14   1   88.72    9.85
   5 -14  -1   97.35   15.03
   5  14   0   12.81    3.79
  -5  14   0    5.93    6.40
  -5 -14   0    2.83    3.92
   5 -14   0    7.81    6.21
   5  14   1  254.83   24.29
  -5  14  -1  221.81   25.06
   5 -14   1  224.37   24.39
  -5 -14  -1  242.51   16.57
   5  14   2  161.86   18.68
  -5  14  -2  148.76   19.81
  -5 -14  -2  143.52   12.55
   5 -14   2  145.13   20.08
   5  14   3  214.32   15.31
  -5  14  -3  224.40   24.10
  -5 -14  -3  227.90   15.75
   5 -14   3  212.36   16.49
   5  14   4  186.91   19.58
  -5  14  -4  152.72   13.62
   5 -14   4  160.28    9.95
  -5 -14  -4  167.05   13.37
   5 -14   4  157.35   13.77
   5  14   5   93.12   10.10
  -5  14  -5  110.11   10.59
   5 -14   5   85.27   12.58
  -5 -14  -5  103.73   10.19
   5 -14   5   98.50   16.72
   5  14   6   85.39   13.82
  -5  14  -6   85.15   14.36
   5 -14   6   59.06   11.21
  -5 -14  -6   63.71   13.69
   5 -14   6   82.02    9.35
  -5  14  -7   35.32    6.67
   5  14   7   34.18    6.40
   5 -14   7   30.97    5.58
  -5 -14  -7   41.48    6.35
   5 -14   7   32.99    6.85
   5  14   8   69.39   14.09
  -5  14  -8   83.63   14.84
   5 -14   8   78.54    9.82
  -5 -14  -8   82.87   13.75
   5 -14   8   54.84   12.57
   5  14   9   71.91   14.87
   5 -14   9   68.44   13.85
   5 -14   9   87.32   16.18
  -5 -14  -9   85.92    9.37
   5  15  -9   -0.05    2.74
  -5 -15   9    1.09    3.18
  -5  15   8    0.03    9.66
   5  15  -8   38.56    9.85
  -5 -15   8   42.32   10.34
  -5 -15   8   36.03   10.60
   5 -15  -8   23.33    9.57
   5  15  -7   53.53    7.79
   5 -15  -7   52.86    7.75
  -5 -15   7   49.59   13.15
  -5 -15   7   46.52    8.31
   5  15  -6  145.74   19.62
   5 -15  -6  157.21   19.84
  -5 -15   6  132.93   13.17
  -5 -15   6  146.82   20.97
   5  15  -5  231.78   24.66
  -5  15   5  205.66   16.90
   5 -15  -5  228.39   16.96
  -5 -15   5  223.55   16.93
  -5 -15   5  226.16   17.39
   5  15  -4  450.66   25.46
  -5  15   4  443.55   38.52
   5 -15  -4  419.61   25.59
  -5 -15   4  463.52   39.64
   5  15  -3  195.69   14.86
  -5  15   3  171.61   15.27
  -5 -15   3  197.10   23.67
   5 -15  -3  178.60   23.15
   5  15  -2  626.42   32.09
  -5  15   2  567.85   32.43
   5 -15  -2  579.42   45.58
  -5 -15   2  622.79   32.71
   5  15  -1   18.60    5.61
  -5  15   1   24.43    8.96
  -5 -15   1   22.78    5.78
   5 -15  -1   15.64    8.94
   5  15   0  325.71   19.76
  -5  15   0  293.24   30.73
  -5 -15   0  283.36   19.96
   5 -15   0  292.64   20.11
   5  15   1   41.91    7.21
  -5  15  -1   39.30   11.60
  -5 -15  -1   39.10    7.42
   5 -15   1   48.27   11.90
   5  15   2  246.36   27.21
  -5  15  -2  246.73   27.67
  -5 -15  -2  261.51   18.00
   5 -15   2  215.74   27.77
   5  15   3    4.31    3.55
  -5  15  -3    9.64    5.91
   5 -15   3   -1.34    2.80
  -5 -15  -3    9.22    3.58
   5 -15   3    2.25    6.03
   5  15   4   87.44    9.28
  -5  15  -4   78.53    9.57
   5 -15   4   47.57    7.27
  -5 -15  -4   78.08    9.34
   5 -15   4   75.81    9.96
   5  15   5   10.84    7.38
  -5  15  -5   10.45    4.79
   5 -15   5    7.07    5.94
  -5 -15  -5   10.62    4.53
   5 -15   5   13.75    4.93
  -5  15  -6    4.73    5.86
   5  15   6    2.00    3.55
   5 -15   6   -1.87    5.94
  -5 -15  -6   -0.61    5.71
   5 -15   6    6.47    2.95
   5  15   7  126.93   19.07
  -5  15  -7  120.24   20.13
   5 -15   7   91.96   16.38
  -5 -15  -7  134.88   12.35
   5 -15   7  125.43   13.16
   5  15   8  121.34   18.59
   5 -15   8  102.00   10.78
   5 -15   8  119.75   20.13
  -5 -15  -8  129.55   18.83
   5  16  -7   25.36    5.79
  -5  16   7   -0.02    9.11
   5 -16  -7   19.03    5.66
  -5 -16   7   15.73    9.47
  -5 -16   7   16.39    6.04
   5  16  -6    0.80    5.47
  -5  16   6    0.05    3.51
   5 -16  -6    5.74    5.45
  -5 -16   6    2.99    3.48
  -5 -16   6    1.28    5.79
   5  16  -5   11.04    4.64
  -5  16   5   -0.10    7.50
   5 -16  -5   11.35    4.74
  -5 -16   5   10.29    4.72
  -5 -16   5    7.38    4.97
   5  16  -4   26.10    6.02
  -5  16   4   -0.84    9.79
  -5 -16   4   31.17   10.04
   5 -16  -4   17.72    9.62
   5  16  -3   -2.31    3.48
  -5  16   3    0.14    3.58
  -5 -16   3   -4.19    3.58
   5 -16  -3   -2.01    5.42
   5  16  -2    7.71    4.23
  -5  16   2    0.53    4.38
  -5 -16   2   10.09    4.42
   5 -16  -2    5.17    6.64
   5  16  -1   17.16    5.37
  -5  16   1   -0.82    8.83
  -5 -16   1   20.09    5.70
   5 -16  -1   12.45    5.40
   5  16   0   51.92    8.46
   5 -16   0   45.43    8.51
  -5 -16   0   54.51    8.88
   5  16   1  189.16   15.83
  -5  16  -1  147.08   25.09
  -5 -16  -1  199.02   25.10
   5 -16   1  169.02   15.94
   5  16   2  303.21   30.81
  -5  16  -2  220.07   32.22
  -5 -16  -2  294.54   31.32
   5 -16   2  267.06   31.81
   5  16   3  124.52   18.80
  -5  16  -3   92.08   20.09
  -5 -16  -3  111.51   12.29
   5 -16   3   93.47   20.55
   5  16   4  369.89   24.00
  -5  16  -4  337.51   24.76
   5 -16   4  343.55   25.49
   5 -16   4  324.14   19.18
  -5 -16  -4  373.80   24.16
   5  16   5   73.10   14.96
  -5  16  -5   65.04   10.21
   5 -16   5   58.53   12.37
  -5 -16  -5   68.45    9.95
   5 -16   5   67.07   10.57
   5  16   6  319.85   20.96
  -5  16  -6  265.24   22.11
   5 -16   6  268.75   17.91
  -5 -16  -6  293.24   31.96
   5 -16   6  286.35   34.43
   5  17  -5    6.55    3.99
  -5  17   5    0.32    6.36
   5 -17  -5    3.04    4.05
  -5 -17   5   -0.00    4.07
  -5 -17   5    3.93    4.19
   5  17  -4  322.87   23.20
  -5  17   4  303.10   23.82
  -5 -17   4  333.36   37.62
   5 -17  -4  308.05   35.59
   5  17  -3    6.98    4.61
  -5  17   3    0.00    4.70
  -5 -17   3   10.40    4.95
   5 -17  -3   10.76    7.30
   5  17  -2  111.99   12.46
  -5  17   2    0.97   19.64
  -5 -17   2  116.38   13.11
   5 -17  -2  109.68   12.58
   5  17  -1    0.08    3.02
  -5  17   1    1.03    4.87
  -5 -17   1   -1.56    3.10
   5 -17  -1    0.45    2.97
   5  17   0  132.78   12.88
  -5  17   0    0.17   20.86
  -5 -17   0  137.56   21.15
   5 -17   0  110.46   13.17
   5  17   1   16.60    6.00
  -5  17  -1    1.78    9.97
  -5 -17  -1   20.21    9.84
   5 -17   1   18.93    6.16
   5  17   2  118.71   20.87
  -5  17  -2  104.87   21.65
  -5 -17  -2  128.24   21.67
   5 -17   2   96.69   21.58
   5  17   3   47.41   10.23
  -5  17  -3   32.91   10.75
   5 -17   3    6.76    5.13
  -5 -17  -3   41.13   10.64
   5 -17   3   11.97   10.72
   5  17   4    9.19    4.70
  -5  17  -4    3.01    7.88
   5 -17   4    3.79    3.76
  -5 -17  -4   10.40    4.81
   5 -17   4    1.46    8.07
   6   0 -15   -0.21    4.09
   6   0 -14   82.97    8.84
   6   0 -13    0.59    2.12
  -6   0  13    0.26    1.73
  -6   0  13   -0.16    1.67
   6   0 -12  164.76   10.13
  -6   0  12  153.95    9.69
  -6   0  12  144.68    9.62
   6   0 -11   -1.23    1.58
  -6   0  11    2.33    1.75
  -6   0  11   -0.79    1.66
   6   0 -10    2.94    1.93
  -6   0  10    3.12    2.29
  -6   0  10    0.76    2.43
   6   0  -9    0.32    1.40
  -6   0   9   -0.45    1.36
  -6   0   9    3.25    1.96
   6   0  -8  274.80   13.24
  -6   0   8  257.69    9.32
  -6   0   8  257.34    9.68
   6   0  -7    0.34    1.04
  -6   0   7    0.24    2.13
  -6   0   7    0.82    1.23
   6   0  -6  276.58    7.30
  -6   0   6  270.52    9.39
  -6   0   6  297.19   14.95
  -6   0   6  261.78    7.26
   6   0  -5    0.50    0.86
  -6   0   5    1.63    2.20
  -6   0   5    3.06    1.30
  -6   0   5    3.25    1.52
  -6   0   4  234.46    6.62
  -6   0   4  253.89   13.75
  -6   0   4  248.90   12.73
  -6   0   3   -2.19    1.57
  -6   0   3   -2.12    2.67
  -6   0   2 4642.49  173.08
  -6   0   2 4508.63  180.04
  -6   0   1    6.35    2.98
  -6   0   1    3.88    2.01
  -6   0   0 3673.07  126.78
  -6   0   0 3456.46  118.66
  -6   0  -1   -0.41    2.47
  -6   0  -1    1.47    1.48
  -6   0  -2  804.71   24.23
  -6   0  -2  823.83   33.23
  -6   0  -3    0.26    0.60
  -6   0  -3    2.27    2.26
  -6   0  -3    2.14    1.49
  -6   0  -4  121.58    9.15
  -6   0  -4   94.22    8.70
  -6   0  -4   96.34    2.96
  -6   0  -5    0.03    0.91
  -6   0  -5   -0.08    1.39
  -6   0  -5   -0.94    1.44
  -6   0  -6  209.10    7.64
  -6   0  -6  235.85   14.16
  -6   0  -6  221.40   13.51
  -6   0  -7    0.85    1.33
  -6   0  -7    0.16    0.88
  -6   0  -7   -1.52    2.26
  -6   0  -8  319.79   12.04
  -6   0  -8  318.22   13.68
  -6   0  -8  356.90   18.43
  -6   0  -9    1.56    1.92
  -6   0  -9   -0.72    2.37
  -6   0  -9   -2.49    2.23
  -6   0 -10  591.94   27.28
  -6   0 -10  615.85   28.12
  -6   0 -10  573.87   19.72
  -6   0 -11   -0.10    2.57
  -6   0 -11    1.97    2.66
  -6   0 -11    1.88    2.83
  -6   0 -12  494.36   17.96
  -6   0 -12  487.55   20.20
  -6   0 -12  469.08   17.03
  -6   0 -13   -1.65    3.21
  -6   0 -13    0.41    2.45
  -6   0 -13   -0.54    2.32
  -6   0 -14  200.23   13.52
  -6   0 -15    0.86    4.24
   6   1 -15    5.42    5.76
   6  -1 -15    2.78    5.54
   6   1 -14  131.20   10.86
   6  -1 -14  118.52   10.62
   6   1 -13   21.63    4.23
  -6   1  13   13.89    3.44
  -6   1  13   13.36    3.31
   6  -1 -13   24.72    4.13
  -6  -1  13   15.66    3.53
  -6  -1  13   14.04    3.54
   6   1 -12  133.40    8.68
  -6   1  12  106.65    8.06
  -6   1  12  122.23    8.45
   6  -1 -12  118.63   12.94
  -6  -1  12  114.54    8.37
  -6  -1  12  116.11    8.56
   6   1 -11    5.08    2.49
  -6   1  11    8.23    2.84
  -6   1  11    3.40    2.55
   6  -1 -11    9.16    3.82
  -6  -1  11    1.89    2.68
   6   1 -10  116.27    9.81
  -6   1  10   85.03    7.56
  -6   1  10   86.37    8.19
  -6  -1  10  108.41    5.43
  -6  -1  10  101.81    7.77
   6  -1 -10  110.30    9.66
  -6  -1  10   97.57    9.84
   6   1  -9   -0.61    2.20
  -6   1   9   -0.67    1.28
  -6   1   9    2.79    1.90
  -6  -1   9    2.26    1.95
  -6  -1   9   -1.94    1.36
   6  -1  -9    0.84    2.15
  -6  -1   9    2.08    1.31
   6   1  -8  558.47   22.63
  -6   1   8  549.79   17.79
  -6   1   8  552.98   16.84
  -6  -1   8  531.95   22.35
  -6  -1   8  562.79   18.00
   6  -1  -8  571.51   22.04
  -6  -1   8  551.11   16.96
   6   1  -7    6.28    1.57
  -6   1   7    3.52    2.96
  -6   1   7    5.04    1.70
   6  -1  -7    4.67    1.41
  -6  -1   7    3.35    1.71
  -6  -1   7    6.20    2.95
  -6  -1   7    5.31    1.48
  -6   1   6  668.25   27.24
  -6   1   6  600.24   18.46
  -6  -1   6  633.64   18.89
  -6  -1   6  597.57   19.82
   6  -1  -6  623.37   18.94
  -6   1   5  138.45    6.49
  -6   1   5  152.73    9.26
  -6  -1   5  127.95    5.95
  -6  -1   5  145.33    6.34
   6  -1  -5  133.47    3.74
  -6   1   4  359.72   17.46
  -6   1   4  352.06   16.58
  -6  -1   4  374.68   16.79
  -6  -1   4  339.15    9.45
   6  -1  -4  362.28    8.66
  -6   1   3    3.36    1.46
  -6   1   3    2.47    1.65
  -6  -1   3    0.69    1.50
  -6  -1   3    1.29    0.94
  -6   1   2   10.49    2.27
  -6   1   2   11.09    2.39
  -6  -1   2   10.92    1.05
  -6  -1   2   12.53    3.56
  -6   1   1  331.10   11.67
  -6   1   1  306.79   15.80
  -6  -1   1  323.53   15.77
  -6  -1   1  298.49    5.57
  -6   1   0   74.34    7.50
  -6   1   0   86.16    5.18
  -6  -1   0   73.77    1.58
  -6  -1   0   80.75    4.79
  -6   1  -1   57.98    6.79
  -6   1  -1   65.42    4.67
  -6  -1  -1   56.13    4.39
  -6   1  -2 1019.74   39.12
  -6   1  -2 1072.54   40.73
  -6  -1  -2 1019.34   30.25
  -6  -1  -2 1008.18   18.42
  -6   1  -3  525.09   23.33
  -6   1  -3  510.25   17.36
  -6  -1  -3  527.36    9.85
  -6  -1  -3  558.56   17.25
  -6   1  -4 2407.90   76.98
  -6   1  -4 2235.89   53.23
  -6   1  -4 2237.15   72.68
  -6  -1  -4 2236.52   52.32
  -6  -1  -4 2326.17   85.66
  -6   1  -5  189.14    8.56
  -6   1  -5  200.96    9.07
  -6   1  -5  182.25    5.51
  -6  -1  -5  196.65    6.57
  -6  -1  -5  216.84    9.02
  -6  -1  -5  195.43    8.64
  -6   1  -6 2646.94   77.94
  -6   1  -6 2572.86  101.78
  -6  -1  -6 2657.73  101.44
  -6  -1  -6 2571.60   80.67
  -6  -1  -6 2752.62   92.55
  -6   1  -7   80.40    5.31
  -6   1  -7   75.76    3.22
  -6   1  -7   77.39    7.88
  -6  -1  -7   69.76    5.35
  -6  -1  -7   76.16    5.04
  -6  -1  -7   94.97    8.18
  -6   1  -8  764.88   21.23
  -6   1  -8  872.21   27.71
  -6   1  -8  787.59   26.05
  -6  -1  -8  836.77   34.50
  -6  -1  -8  842.81   34.34
  -6  -1  -8  800.16   22.53
  -6   1  -9  123.55    6.80
  -6   1  -9  107.01    5.39
  -6   1  -9  108.17    6.36
  -6  -1  -9  131.86   10.24
  -6  -1  -9  116.48    8.64
  -6  -1  -9  126.38    9.77
  -6   1 -10  304.72   12.08
  -6   1 -10  336.14   12.67
  -6   1 -10  305.61   11.84
  -6  -1 -10  334.18   18.26
  -6  -1 -10  313.44   18.06
  -6  -1 -10  316.82   17.55
  -6   1 -11  229.83   15.54
  -6   1 -11  223.85   15.05
  -6   1 -11  216.68    9.94
  -6  -1 -11  229.53   10.23
  -6  -1 -11  222.71   14.41
  -6  -1 -11  233.75   11.36
  -6   1 -12  117.84    6.69
  -6   1 -12  124.76   10.52
  -6   1 -12   92.13   12.13
  -6  -1 -12  108.27    9.94
  -6  -1 -12  114.26   12.59
  -6  -1 -12  117.62   10.57
  -6   1 -13   77.96    8.26
  -6   1 -13   62.82    6.77
  -6  -1 -13   64.24    4.91
  -6  -1 -13   69.23    5.29
  -6  -1 -13   67.13    6.99
  -6   1 -14   16.78    3.00
  -6   1 -14   18.49    6.91
  -6   1 -14   15.40    4.62
  -6  -1 -14   20.74    7.00
  -6   1 -15    1.01    2.49
  -6  -1 -15   -0.94    4.10
   6   2 -15   40.10   11.64
   6  -2 -15   43.39   11.32
   6   2 -14  129.50   17.75
   6  -2 -14  130.67   10.99
   6   2 -13    9.26    5.92
  -6   2  13    9.63    3.03
  -6   2  13    8.36    2.93
  -6  -2  13    8.32    3.15
  -6  -2  13    9.34    3.28
   6  -2 -13   18.33    5.69
  -6  -2  13   14.24    3.70
   6   2 -12   68.59    9.82
  -6   2  12   62.25    5.70
  -6   2  12   42.30    6.12
  -6  -2  12   59.28    4.03
  -6  -2  12   60.72    4.32
   6  -2 -12   61.65    9.68
  -6  -2  12   54.08    9.88
   6   2 -11    0.49    3.61
  -6   2  11   -1.31    2.26
  -6   2  11    3.88    2.33
  -6  -2  11    2.76    2.32
  -6  -2  11    3.20    2.11
   6  -2 -11    4.35    2.03
  -6  -2  11    0.26    2.53
  -6   2  10    1.32    1.96
   6   2 -10    0.22    1.74
  -6   2  10    0.77    2.10
  -6  -2  10   -0.04    1.35
   6  -2 -10    0.34    1.58
  -6  -2  10    2.31    2.03
  -6  -2  10    0.45    1.66
   6   2  -9   14.92    2.71
  -6   2   9   14.51    3.45
  -6   2   9   13.80    2.36
  -6  -2   9   12.65    2.50
  -6  -2   9   11.25    2.31
   6  -2  -9   15.35    2.45
  -6  -2   9   14.11    4.08
  -6   2   8   76.95    4.49
  -6   2   8   77.53    4.97
  -6  -2   8   84.64    4.73
  -6  -2   8   75.97    7.13
   6  -2  -8   73.52    4.36
  -6   2   7  321.75   11.54
  -6   2   7  307.99   10.72
   6  -2  -7  319.03    9.24
  -6  -2   7  325.43   11.06
  -6  -2   7  296.02   14.19
  -6   2   6   17.77    3.99
  -6   2   6   14.25    2.32
  -6  -2   6   13.55    2.92
  -6  -2   6   15.27    2.42
   6  -2  -6   16.46    2.51
  -6   2   5  642.88   25.90
  -6   2   5  654.18   20.37
  -6  -2   5  629.00   19.42
  -6  -2   5  660.44   19.51
   6  -2  -5  627.83   16.59
  -6   2   4  353.63   11.84
   6  -2  -4  357.95    8.49
  -6  -2   4  347.19   10.57
  -6  -2   4  385.27   17.33
  -6   2   3  397.35   13.98
  -6  -2   3  375.75   10.03
   6  -2  -3  397.58    7.18
  -6  -2   3  395.09   13.11
  -6   2   2 1544.56   48.17
  -6  -2   2 1532.94   55.76
  -6  -2   2 1492.86   34.39
  -6   2   1  219.11    9.11
  -6  -2   1  191.78    4.51
  -6  -2   1  204.70    8.64
  -6   2   0 2123.38   69.06
  -6  -2   0 2078.73   65.67
  -6  -2   0 2153.14   47.62
  -6   2  -1  296.35   11.70
  -6  -2  -1  295.36   11.09
  -6   2  -2  426.62   21.38
  -6  -2  -2  424.42   14.29
  -6   2  -3   20.08    4.44
  -6  -2  -3   14.78    2.69
  -6   2  -4  221.10    9.44
  -6  -2  -4  206.79    6.29
  -6  -2  -4  214.60   13.29
  -6   2  -5   96.61    3.39
  -6   2  -5  103.91    9.21
  -6  -2  -5   96.39    4.70
  -6  -2  -5   97.97    5.60
  -6   2  -6    4.73    1.90
  -6   2  -6    3.37    1.39
  -6   2  -6    4.52    1.92
  -6  -2  -6    2.84    1.85
  -6  -2  -6    2.68    1.75
  -6   2  -7    9.00    2.26
  -6   2  -7   11.92    2.49
  -6   2  -7   11.40    3.79
  -6  -2  -7    9.51    1.72
  -6  -2  -7   11.33    2.48
  -6  -2  -7   11.46    2.36
  -6   2  -8  207.30   13.48
  -6   2  -8  214.44   13.84
  -6   2  -8  199.51    9.71
  -6  -2  -8  208.56    7.77
  -6  -2  -8  222.65   13.39
  -6  -2  -8  213.08    9.37
  -6   2  -9   29.97    3.73
  -6   2  -9   28.74    2.97
  -6   2  -9   36.90    5.90
  -6  -2  -9   42.36    3.81
  -6  -2  -9   31.82    5.54
  -6  -2  -9   30.29    5.21
  -6   2 -10  366.65   19.46
  -6   2 -10  308.17   12.99
  -6   2 -10  331.89   11.99
  -6  -2 -10  337.79   12.70
  -6  -2 -10  337.33   19.03
  -6  -2 -10  354.74   18.90
  -6   2 -11   14.64    2.94
  -6   2 -11   15.27    2.87
  -6   2 -11   13.34    2.78
  -6  -2 -11   13.54    4.25
  -6  -2 -11   15.29    5.06
  -6   2 -12  308.21   21.04
  -6   2 -12  294.45   18.07
  -6   2 -12  302.06   18.75
  -6  -2 -12  317.07   18.45
  -6  -2 -12  336.43   15.54
  -6  -2 -12  292.39   17.41
  -6   2 -13   48.39    9.69
  -6   2 -13   56.73    7.75
  -6   2 -13   61.17    7.64
  -6  -2 -13   57.16    4.68
  -6  -2 -13   61.76   10.57
  -6  -2 -13   54.62    7.63
  -6   2 -14   69.43   11.10
  -6   2 -14   45.83    7.72
  -6   2 -14   59.57    7.87
  -6  -2 -14   75.38   11.87
   6   3 -15   31.33    7.68
   6  -3 -15   60.60   11.45
   6   3 -14  141.93   14.22
   6  -3 -14  213.99   13.49
  -6  -3  14  194.88   21.53
  -6   3  13   55.07    5.47
   6   3 -13   38.92    6.93
  -6   3  13   47.71    5.71
   6  -3 -13   61.61   10.34
  -6  -3  13   46.73    6.29
  -6  -3  13   53.75    6.47
  -6  -3  13   68.42    6.91
  -6   3  12  188.63   11.45
  -6   3  12  177.75   10.99
  -6  -3  12  191.44    8.52
  -6  -3  12  185.11   12.17
   6  -3 -12  204.86   11.51
  -6  -3  12  214.68   18.42
  -6   3  11  152.88   10.37
  -6   3  11  141.43    9.79
  -6  -3  11  146.73   10.59
  -6  -3  11  164.46   11.17
   6  -3 -11  171.22   13.57
  -6  -3  11  167.07   14.44
  -6   3  10  126.12    9.66
  -6   3  10  126.28    6.05
  -6  -3  10  140.89    9.75
  -6  -3  10  139.31   12.10
   6  -3 -10  149.00   11.43
  -6   3   9 1125.19   35.38
  -6   3   9 1086.89   41.96
  -6  -3   9 1090.56   46.66
  -6  -3   9 1132.64   34.93
   6  -3  -9 1108.01   35.14
  -6   3   8 1198.27   45.71
  -6   3   8 1245.88   40.21
  -6  -3   8 1341.39   49.96
  -6  -3   8 1181.98   47.99
   6  -3  -8 1256.02   36.82
  -6   3   7  410.35   19.39
  -6   3   7  414.89   14.87
  -6  -3   7  439.68   20.15
  -6  -3   7  411.34   18.95
   6  -3  -7  431.44   11.94
  -6   3   6 1689.18   66.22
   6  -3  -6 1665.83   43.63
  -6  -3   6 1737.88   63.19
  -6  -3   6 1659.40   56.65
  -6   3   5    0.22    1.46
   6  -3  -5    0.55    1.15
  -6  -3   5    0.20    1.41
  -6  -3   5    2.00    1.53
  -6   3   4  263.57   15.02
   6  -3  -4  248.42    4.91
  -6  -3   4  265.53    9.32
  -6  -3   4  285.71   14.65
  -6   3   3   53.15    4.28
   6  -3  -3   50.71    1.86
  -6  -3   3   57.98    3.31
  -6  -3   3   54.07    4.15
  -6   3   2   37.63    3.60
   6  -3  -2   32.06    0.72
  -6  -3   2   33.89    2.38
  -6  -3   2   38.46    5.42
  -6   3   1  161.22    7.90
  -6  -3   1  160.98    4.94
  -6  -3   1  179.43    7.56
  -6   3   0   94.25    5.81
  -6  -3   0   92.83    5.64
  -6   3  -1  335.21   12.85
  -6  -3  -1  346.89   12.33
  -6   3  -2   10.61    2.45
  -6  -3  -2    9.24    2.32
  -6   3  -3  233.09   14.67
  -6  -3  -3  236.70    9.58
  -6   3  -4  413.02   15.00
  -6  -3  -4  403.41   14.06
  -6   3  -5  185.59    8.76
  -6  -3  -5  187.79   12.37
  -6   3  -6  370.67   13.89
  -6  -3  -6  360.93   13.10
  -6  -3  -6  364.37   13.30
  -6   3  -7  260.28   16.17
  -6   3  -7  264.02    9.96
  -6  -3  -7  248.35   11.67
  -6  -3  -7  282.26   15.63
  -6   3  -8   18.47    3.23
  -6   3  -8   25.09    5.06
  -6  -3  -8   19.00    2.52
  -6  -3  -8   22.53    3.00
  -6   3  -9  313.19   15.03
  -6   3  -9  341.09   19.21
  -6   3  -9  329.58   18.72
  -6  -3  -9  339.21   12.92
  -6  -3  -9  364.79   19.22
  -6  -3  -9  327.63   12.36
  -6   3 -10   -0.96    2.56
  -6   3 -10    0.90    1.39
  -6   3 -10    1.84    2.49
  -6  -3 -10   -0.72    1.48
  -6  -3 -10    1.91    1.65
  -6  -3 -10    0.78    2.55
  -6   3 -11  292.18   18.18
  -6   3 -11  298.68   18.74
  -6   3 -11  293.06   12.63
  -6  -3 -11  299.91   11.99
  -6  -3 -11  322.40   20.65
  -6  -3 -11  304.35   12.36
  -6   3 -12   32.44    4.59
  -6   3 -12   45.64    6.60
  -6   3 -12   38.37    6.42
  -6  -3 -12   35.35    6.04
  -6  -3 -12   34.14    8.02
  -6  -3 -12   37.89    6.54
  -6   3 -13   49.38    7.06
  -6   3 -13   38.18    5.40
  -6   3 -13   36.90    4.39
  -6  -3 -13   43.82    6.61
  -6  -3 -13   52.31    9.50
  -6  -3 -13   45.15    6.78
  -6   3 -14    1.13    3.08
  -6   3 -14    0.94    3.01
  -6   3 -14    0.60    2.58
  -6  -3 -14    4.47    2.86
   6  -4 -15  286.97   28.72
  -6  -4  15  261.01   29.78
   6  -4 -14  164.08   12.51
  -6  -4  14  144.39   20.35
  -6   4  13  181.68   11.33
  -6   4  13  178.18   10.81
  -6  -4  13  180.83   12.91
  -6  -4  13  169.95   12.54
   6  -4 -13  217.04   19.61
  -6  -4  13  202.88   13.53
[truncated: 1,456,707 more chars]
