# Supplementary material for: Crystal structures of di­chlorido­palladium(II), -platinum(II) and -rhodium(III) complexes containing 8-(di­phenyl­phosphan­yl)quinoline
Source: Acta Crystallogr E Crystallogr Commun. 2015 Apr 2;71(Pt 5):447–51. doi: 10.1107/S2056989015006076 (PMC4420072; doi:10.1107/S2056989015006076)
Supplement: Supplementary file 2 [file e-71-00447-1sup2.hkl]

#
# h,k,l, Fc-squared, Fo-squared, sigma(Fo-squared), status flag
#
data_1
_shelx_title ' suzuki0712off'
_shelx_refln_list_code          4
_shelx_F_calc_maximum      251.51
_exptl_crystal_F_000       976.00
_reflns_d_resolution_high  0.7701

loop_
 _space_group_symop_operation_xyz
 'x, y, z'
 '-x+1/2, y+1/2, -z+1/2'
 '-x, -y, -z'
 'x-1/2, -y-1/2, z-1/2'

_cell_length_a     9.0293
_cell_length_b    15.2154
_cell_length_c    13.7936
_cell_angle_alpha  90.000
_cell_angle_beta   91.820
_cell_angle_gamma  90.000

_shelx_F_squared_multiplier     1.000

loop_
 _refln_index_h
 _refln_index_k
 _refln_index_l
 _refln_F_squared_calc
 _refln_F_squared_meas
 _refln_F_squared_sigma
 _refln_observed_status
   4   0   0       5328.16       4299.49       640.70 o
   6   0   0      17321.66      16763.02       509.85 o
   8   0   0       3973.60       4180.56       129.03 o
   2   1   0      36704.85      37377.31      1080.82 o
   3   1   0          6.15          6.63         4.46 o
   4   1   0       6169.90       5881.03       118.51 o
   5   1   0        359.80        424.14        17.90 o
   6   1   0        400.97        355.43        12.77 o
   7   1   0        666.28        709.28        35.32 o
   8   1   0       1940.69       1978.29        56.79 o
   9   1   0        330.68        301.00        19.46 o
  10   1   0       1344.68       1484.83        82.46 o
  11   1   0        145.58        155.40        50.39 o
   1   2   0       9022.04       9528.30        93.52 o
   2   2   0      35565.37      38069.75       686.11 o
   3   2   0      13706.09      14197.77       195.35 o
   4   2   0       4598.33       4490.78        66.13 o
   5   2   0       9457.02       9889.94       201.88 o
   6   2   0       9867.27      10012.79       158.46 o
   7   2   0        836.17        757.80        28.65 o
   8   2   0       2821.33       2766.44        93.23 o
   9   2   0       2253.09       2314.92        58.64 o
  10   2   0        105.09         92.13        29.50 o
  11   2   0        839.18        866.95        47.09 o
   1   3   0       4736.36       4435.39        41.07 o
   2   3   0       2835.36       2638.99        32.87 o
   3   3   0        624.45        648.79        11.48 o
   4   3   0      14743.10      14870.25       223.11 o
   5   3   0        905.22        871.09        19.55 o
   6   3   0        478.41        440.27        19.05 o
   7   3   0       2170.69       2060.09        36.40 o
   8   3   0       1248.97       1125.28        39.10 o
   9   3   0        326.13        330.95        24.63 o
  10   3   0       1428.97       1605.51        56.10 o
  11   3   0          0.50          7.90        12.46 o
   0   4   0        339.73        459.43        10.52 o
   1   4   0          3.57         17.30         3.20 o
   2   4   0         33.17        123.89         7.39 o
   3   4   0      22468.51      23090.41       381.77 o
   4   4   0       1921.18       1802.71        28.94 o
   5   4   0       4999.69       4884.54        88.59 o
   6   4   0       1021.06        995.24        27.65 o
   7   4   0        135.46        167.72        23.58 o
   8   4   0         21.61         17.24         5.90 o
   9   4   0       4110.09       3826.61       191.50 o
  10   4   0          3.81          4.12         8.10 o
  11   4   0       1413.80       1567.05       185.10 o
   1   5   0      20401.78      21643.09       326.41 o
   2   5   0      13995.48      15168.49       216.97 o
   3   5   0       5904.91       6450.27        89.61 o
   4   5   0       2147.27       2211.31        39.87 o
   5   5   0      10370.69      10564.05       173.49 o
   6   5   0        214.57        232.80        15.44 o
   7   5   0       2159.06       2220.70        65.17 o
   8   5   0       1129.51       1112.60        38.03 o
   9   5   0        703.78        671.27        40.56 o
  10   5   0        159.24        170.25        19.89 o
  11   5   0        602.30        769.03        90.51 o
   0   6   0        218.84        259.48         8.57 o
   1   6   0       2712.64       2780.45        35.02 o
   2   6   0       4753.60       5059.13        62.25 o
   3   6   0      14552.66      14531.64       232.98 o
   4   6   0        209.63        312.63        12.77 o
   5   6   0       3017.89       2933.00        48.99 o
   6   6   0        365.45        441.76        18.22 o
   7   6   0        895.23        925.68        45.73 o
   8   6   0         13.94         21.53        12.39 o
   9   6   0       2427.20       2310.71       146.87 o
  10   6   0        216.00        234.88        34.94 o
  11   6   0       1348.22       1478.22       103.16 o
   1   7   0      17290.29      17217.88       270.80 o
   2   7   0         68.83         46.63        11.48 o
   3   7   0        447.13        535.99        15.57 o
   4   7   0        164.73        195.60        11.10 o
   5   7   0       1719.63       1580.16        32.36 o
   6   7   0        265.81        227.93        15.79 o
   7   7   0       7652.69       7849.75       183.62 o
   8   7   0        159.01        204.31        24.01 o
   9   7   0        369.66        298.64        76.87 o
  10   7   0        457.83        496.06        64.68 o
   0   8   0       3173.74       3340.20        60.28 o
   1   8   0       9559.20       9890.80       140.98 o
   2   8   0        237.42        245.53         8.76 o
   3   8   0       3312.86       3221.55        52.30 o
   4   8   0          0.43          3.81         6.69 o
   5   8   0        653.47        635.42        21.25 o
   6   8   0       1220.62       1252.23        36.83 o
   7   8   0         12.09          5.14         4.14 o
   8   8   0       1904.25       1992.16        69.55 o
   9   8   0        486.08        544.64        46.68 o
  10   8   0         81.12        102.51        26.22 o
   1   9   0       7267.80       7304.70       102.76 o
   2   9   0        907.96        953.38        19.92 o
   3   9   0          9.25         14.28         4.82 o
   4   9   0       1075.95       1097.40        25.51 o
   5   9   0       1209.47       1289.30        38.17 o
   6   9   0        693.67        644.34        29.36 o
   7   9   0       1501.49       1590.36        50.88 o
   8   9   0        731.45        854.49        48.15 o
   9   9   0         85.93        119.13        21.82 o
  10   9   0        321.29        368.86        46.78 o
   0  10   0       4773.59       5059.20       104.09 o
   1  10   0         45.22         66.66         6.19 o
   2  10   0        471.19        534.51        18.76 o
   3  10   0        702.24        781.81        25.07 o
   4  10   0         20.64         36.29         7.20 o
   5  10   0         23.83         47.54        11.65 o
   6  10   0       3011.65       3151.24        67.36 o
   7  10   0         10.76         21.23         9.57 o
   8  10   0       1334.03       1460.22        65.27 o
   9  10   0         32.86         50.27        15.92 o
  10  10   0          2.16         10.01        10.31 o
   1  11   0        523.76        569.82        21.32 o
   2  11   0       3363.61       3255.56        63.05 o
   3  11   0        216.25        186.43        12.49 o
   4  11   0       5060.55       5173.78        93.09 o
   5  11   0       2535.26       2636.31        64.70 o
   6  11   0       1196.20       1225.70        48.11 o
   7  11   0        116.33        134.19        18.52 o
   8  11   0        788.09        864.76        48.05 o
   9  11   0        100.61        106.42        18.42 o
   0  12   0          4.18         12.70         6.89 o
   1  12   0        165.23        160.78        11.80 o
   2  12   0       1989.84       1988.23        47.45 o
   3  12   0          0.59          9.29         5.35 o
   4  12   0        106.74        101.64        11.87 o
   5  12   0          0.20         18.58         8.24 o
   6  12   0        998.93       1009.36        37.06 o
   7  12   0         19.86         30.93        11.02 o
   8  12   0        662.34        732.68        37.55 o
   9  12   0        109.57        103.88        25.42 o
   1  13   0        187.71        178.15        11.62 o
   2  13   0       1604.97       1567.78        48.13 o
   3  13   0        711.14        712.03        26.52 o
   4  13   0       6978.29       6942.11       146.22 o
   5  13   0         34.02         35.90        11.56 o
   6  13   0        388.28        410.98        30.32 o
   7  13   0        187.79        220.38        29.72 o
   8  13   0        173.19        189.76        23.78 o
   0  14   0        699.73        729.18        34.65 o
   1  14   0          9.46         17.43         7.77 o
   2  14   0        256.94        249.19        23.51 o
   3  14   0        243.30        232.95        17.40 o
   4  14   0          2.57         16.32         7.78 o
   5  14   0         28.91         36.34        10.94 o
   6  14   0         96.76        145.57        20.86 o
   7  14   0          3.34          6.72        10.84 o
   8  14   0        285.50        288.00        25.26 o
   1  15   0       3377.17       3292.90        92.44 o
   2  15   0        487.87        508.58        27.05 o
   3  15   0         78.23         75.97        15.41 o
   4  15   0        203.15        232.65        20.01 o
   5  15   0       1436.51       1416.25        50.75 o
   6  15   0        277.34        361.76        29.28 o
   7  15   0        747.42        763.63        42.58 o
   0  16   0       1135.81       1158.11        54.36 o
   1  16   0          6.91         19.58         7.93 o
   2  16   0         19.97         18.30        10.70 o
   3  16   0        661.81        688.11        32.35 o
   4  16   0         73.44         97.62        23.72 o
   5  16   0        231.17        239.16        23.40 o
   6  16   0        213.28        217.65        25.16 o
   1  17   0       2076.31       2098.06        80.29 o
   2  17   0         12.99         37.92        12.24 o
   3  17   0          0.13          0.34         7.03 o
   4  17   0        110.68        103.19        21.87 o
   5  17   0        632.87        545.76       108.52 o
   0  18   0          1.41         24.96        16.93 o
   1  18   0        946.41       1010.51        45.63 o
   2  18   0         21.52         15.78        14.60 o
   3  18   0        694.58        622.66        77.42 o
   4  18   0         21.26         18.09        13.94 o
   1  19   0        472.78        481.35        33.19 o
   2  19   0        659.03        624.26        35.63 o
   3  19   0         18.14         33.79        16.65 o
  -9   0   1       6329.54       6550.00       251.17 o
  -7   0   1       5786.90       5497.30       129.80 o
  -5   0   1       2099.25       1770.05       150.83 o
  -3   0   1      18763.67      18189.39       367.28 o
   3   0   1       2961.51       2937.88        58.51 o
   7   0   1          1.12          4.82         6.03 o
   9   0   1        201.63        199.21        32.83 o
  11   0   1        174.29        239.95        34.25 o
 -11   1   1        934.76        987.21        62.33 o
  -9   1   1        103.51        100.76        12.55 o
  -8   1   1        700.87        679.56        27.09 o
  -7   1   1      15128.00      15394.32       353.79 o
  -6   1   1       1514.14       1444.56        33.53 o
  -5   1   1       9585.66       9195.11       137.63 o
  -4   1   1         32.21         15.47         2.48 o
  -3   1   1       1365.36       1453.20        19.60 o
  -2   1   1        237.61        199.66         4.22 o
   1   1   1      24843.01      26251.05       290.37 o
   2   1   1      16812.12      16900.13       178.00 o
   3   1   1        229.19        271.79        14.22 o
   4   1   1        185.81        277.09        19.68 o
   5   1   1      11340.42      11177.33       243.75 o
   6   1   1        293.27        284.06        13.62 o
   7   1   1      10322.76      10462.13       248.25 o
   8   1   1        983.45        971.72        33.26 o
   9   1   1        514.00        560.13        35.33 o
  10   1   1        248.38        246.68        37.61 o
  11   1   1          0.42         -3.27         7.73 o
 -11   2   1        448.67        380.30       240.79 o
 -10   2   1        284.39        292.81        49.24 o
  -9   2   1       2963.17       3088.44        77.12 o
  -8   2   1         10.79         10.68         2.85 o
  -7   2   1        877.36        855.18        28.81 o
  -6   2   1        999.18        937.01        36.60 o
  -5   2   1       6398.69       6612.53        93.81 o
  -4   2   1          1.74          9.43         4.15 o
  -3   2   1      27533.09      27497.59       465.21 o
  -2   2   1       6580.24       7364.53       148.59 o
  -1   2   1       4922.54       4887.15        52.80 o
   0   2   1      17448.38      17356.17       229.21 o
   1   2   1       1591.85       1905.81        21.34 o
   2   2   1       3510.45       3813.29        32.18 o
   3   2   1      17073.44      16742.58       219.76 o
   4   2   1        346.45        352.38        13.76 o
   5   2   1       2695.09       2775.45        56.25 o
   6   2   1       1405.35       1392.63        37.89 o
   7   2   1         42.33         58.00         9.01 o
   8   2   1        382.48        394.22        25.43 o
   9   2   1        747.53        710.69        27.79 o
  10   2   1         82.36         83.44        16.35 o
  11   2   1        658.05        690.73        46.92 o
 -11   3   1       1185.36       1376.15        77.33 o
 -10   3   1       1850.89       2043.90        64.73 o
  -9   3   1        279.96        306.52        35.89 o
  -8   3   1       1223.60       1157.09        26.00 o
  -7   3   1       2525.39       2332.26        60.23 o
  -6   3   1        813.26        780.19        25.48 o
  -5   3   1      12815.55      12720.86       219.27 o
  -4   3   1      14984.82      15148.68       228.02 o
  -3   3   1       1362.63       1270.49        19.26 o
  -2   3   1      63255.06      66849.19      1561.97 o
  -1   3   1      49716.63      52406.51      1062.32 o
   0   3   1       1241.85       1411.15        15.90 o
   1   3   1      16693.07      16930.19       215.42 o
   2   3   1       8651.99       8663.77        97.41 o
   3   3   1        262.75        296.64         7.68 o
   4   3   1       8218.89       7674.17       109.45 o
   5   3   1       8672.67       8496.83       139.67 o
   6   3   1       1648.08       1607.11        41.88 o
   7   3   1       1434.16       1390.77        44.47 o
   8   3   1        567.02        524.78        28.95 o
   9   3   1       1003.48       1137.15        52.94 o
  10   3   1       2241.66       2374.31        68.25 o
  11   3   1        595.71        653.45        50.13 o
 -11   4   1        755.12       1017.04       110.65 o
 -10   4   1        155.09        160.20        18.43 o
  -9   4   1        314.27        323.48        21.06 o
  -8   4   1        213.10        216.22        13.01 o
  -7   4   1          0.42          9.56         5.45 o
  -6   4   1       1232.38       1267.19        31.97 o
  -5   4   1       1619.29       1506.89        31.31 o
  -4   4   1      10188.30      10892.08       160.90 o
  -3   4   1      22798.25      23151.85       377.30 o
  -2   4   1       9268.77      10042.23       124.23 o
  -1   4   1       2817.15       3231.85        33.07 o
   0   4   1       8420.23       8847.27        93.36 o
   1   4   1      15779.42      17135.78       240.23 o
   2   4   1       2139.76       1966.19        27.58 o
   3   4   1       8286.71       8144.27        99.68 o
   4   4   1          1.33          4.10         1.88 o
   5   4   1          9.72         16.25         4.22 o
   6   4   1       1273.90       1213.99        51.61 o
   7   4   1        134.85        138.28        22.04 o
   8   4   1       4629.05       4708.52       176.99 o
   9   4   1        728.56        674.11        57.94 o
  10   4   1        209.60        219.15        21.88 o
  11   4   1        470.96        493.59        69.77 o
 -11   5   1          6.59          7.11        22.55 o
 -10   5   1       3639.81       3925.74       143.85 o
  -9   5   1         57.47         53.61         8.45 o
  -8   5   1       1763.49       1745.72        65.50 o
  -7   5   1          4.15          8.94         8.34 o
  -6   5   1        679.24        607.84        31.53 o
  -5   5   1        338.36        356.29        13.15 o
  -4   5   1      31879.45      33118.71       655.62 o
  -3   5   1        605.51        702.86        14.04 o
  -2   5   1      28457.50      30274.28       538.91 o
  -1   5   1      11154.24      11998.38       151.13 o
   0   5   1       3464.48       3687.58        39.88 o
   1   5   1        805.81        852.56        15.75 o
   2   5   1      14168.34      14625.15       199.02 o
   3   5   1       2010.38       2262.45        31.99 o
   4   5   1      19589.66      19718.02       339.93 o
   5   5   1        542.77        509.75        10.37 o
   6   5   1        302.94        315.44        17.67 o
   7   5   1        713.08        735.46        31.90 o
   8   5   1        147.89        120.18        22.38 o
   9   5   1        452.77        431.22        39.55 o
  10   5   1       3250.46       3450.61       107.81 o
  11   5   1          0.39         19.70        19.42 o
 -11   6   1          0.64         24.94        14.32 o
 -10   6   1         22.36         42.96        30.86 o
  -9   6   1        352.45        380.93        36.94 o
  -8   6   1       1530.35       1542.94        83.64 o
  -7   6   1         40.61         41.31        10.64 o
  -6   6   1       6982.60       7201.68       139.81 o
  -5   6   1       1959.55       1989.18        38.53 o
  -4   6   1        140.40        119.83         7.49 o
  -3   6   1        275.55        398.42        10.10 o
  -2   6   1       3582.93       3474.14        42.34 o
  -1   6   1       3809.39       4266.81        51.56 o
   0   6   1      12681.14      13161.58       179.40 o
   1   6   1      12058.55      12884.46       170.57 o
   2   6   1       9739.02       9904.93       140.13 o
   3   6   1        153.86        207.73        17.47 o
   4   6   1        991.48        997.28        21.08 o
   5   6   1         84.37         81.07         7.79 o
   6   6   1       3919.51       3719.36        93.25 o
   7   6   1       1008.21       1065.26        50.68 o
   8   6   1       1212.95       1333.62        64.62 o
   9   6   1        162.65        222.91        27.49 o
  10   6   1        396.77        451.16        46.62 o
  11   6   1        112.84        102.29        30.52 o
 -10   7   1        926.55        991.47        90.92 o
  -9   7   1        511.80        462.09        57.65 o
  -8   7   1       2212.47       2380.35        73.73 o
  -7   7   1        138.19        142.35        12.79 o
  -6   7   1       1951.09       1983.46        45.87 o
  -5   7   1       2094.20       2101.61        71.63 o
  -4   7   1       1482.23       1243.31        26.21 o
  -3   7   1       1581.81       1584.74        27.38 o
  -2   7   1       6122.60       5881.04        85.23 o
  -1   7   1       3538.05       3778.18        51.54 o
   0   7   1       2078.47       2507.48        34.23 o
   1   7   1       2654.38       2660.37        37.56 o
   2   7   1       2145.25       1817.34        28.78 o
   3   7   1       1923.03       1949.60        44.61 o
   4   7   1       4447.90       4359.15        70.23 o
   5   7   1       1868.83       1760.92        47.58 o
   6   7   1       1038.34       1068.99        23.09 o
   7   7   1       1972.55       2079.98        61.28 o
   8   7   1       1706.04       1737.21        99.80 o
   9   7   1        909.33        911.85        78.32 o
  10   7   1        475.79        512.69        66.45 o
 -10   8   1        105.43         97.27        25.31 o
  -9   8   1         99.90        102.39        21.70 o
  -8   8   1       2152.52       2224.18        65.50 o
  -7   8   1        269.11        273.67        24.10 o
  -6   8   1       8504.27       8904.29       186.85 o
  -5   8   1       1459.13       1582.08        37.12 o
  -4   8   1       1199.86       1191.42        27.42 o
  -3   8   1         13.38         11.87         4.22 o
  -2   8   1       1567.78       1427.35        24.20 o
  -1   8   1       3295.78       3421.58        49.58 o
   0   8   1      20388.96      20371.33       337.35 o
   1   8   1       2042.06       2128.88        33.29 o
   2   8   1       2349.86       2562.03        37.68 o
   3   8   1          1.74         11.04         5.19 o
   4   8   1        949.70        933.05        20.19 o
   5   8   1       3510.68       3564.00        69.62 o
   6   8   1       7312.56       7140.66       287.16 o
   7   8   1        141.20        124.90        10.14 o
   8   8   1       2272.48       2350.33        76.80 o
   9   8   1        289.84        292.90        35.00 o
  10   8   1          1.60          4.64        18.14 o
 -10   9   1         66.00         32.92        22.31 o
  -9   9   1          7.16          5.27         7.07 o
  -8   9   1       1084.66       1155.22        57.38 o
  -7   9   1       1782.57       1902.22        55.93 o
  -6   9   1         55.03         58.34         9.76 o
  -5   9   1         18.99         37.32         6.86 o
  -4   9   1        240.36        280.24        15.00 o
  -3   9   1         90.12         74.29         7.23 o
  -2   9   1        361.20        342.04        18.88 o
  -1   9   1        787.09        692.82        15.87 o
   0   9   1         28.42         57.51         6.60 o
   1   9   1       7891.47       8477.19       130.78 o
   2   9   1       1147.34       1212.18        21.72 o
   3   9   1        595.78        584.04        16.22 o
   4   9   1        583.40        668.01        19.28 o
   5   9   1        331.32        329.48        18.97 o
   6   9   1        277.25        257.64        16.96 o
   7   9   1       3383.52       3343.19        90.56 o
   8   9   1        191.80        218.14        19.42 o
   9   9   1        119.79        118.03        21.88 o
  10   9   1        160.47        145.59        31.77 o
 -10  10   1         13.44          1.42         6.91 o
  -9  10   1       1427.53       1474.18        61.24 o
  -8  10   1        812.86        880.23        40.90 o
  -7  10   1         95.96        101.97        13.14 o
  -6  10   1       2011.74       2071.21        48.70 o
  -5  10   1        339.36        370.14        18.87 o
  -4  10   1        215.04        245.85        13.89 o
  -3  10   1       3971.53       3968.70        76.90 o
  -2  10   1       4107.27       4256.02        73.14 o
  -1  10   1      11360.71      11619.81       189.95 o
   0  10   1       3650.15       3706.02        61.82 o
   1  10   1        395.29        417.20        16.24 o
   2  10   1       1192.32       1144.14        27.20 o
   3  10   1       4120.50       4187.35        82.33 o
   4  10   1        786.99        838.60        37.33 o
   5  10   1       5504.94       5782.13       105.53 o
   6  10   1       1663.83       1766.61        44.06 o
   7  10   1        116.64        117.78         9.44 o
   8  10   1        269.12        296.13        24.28 o
   9  10   1       1784.14       1981.11        74.34 o
  10  10   1        113.72        118.78        25.79 o
  -9  11   1          2.69          2.54         6.90 o
  -8  11   1         13.06         22.16        10.79 o
  -7  11   1        147.43        174.58        20.26 o
  -6  11   1        271.85        225.94        20.52 o
  -5  11   1        709.98        691.03        30.85 o
  -4  11   1        690.09        697.88        27.34 o
  -3  11   1       1094.05       1044.95        27.13 o
  -2  11   1        187.93        199.82        12.07 o
  -1  11   1       3005.88       3004.88        53.05 o
   0  11   1        110.10        124.98         9.43 o
   1  11   1       3038.03       2898.81        65.52 o
   2  11   1          0.19         13.05         5.62 o
   3  11   1       1889.83       2004.67        63.43 o
   4  11   1        649.73        677.18        21.69 o
   5  11   1         95.31         85.64        12.90 o
   6  11   1         60.62         53.11        11.03 o
   7  11   1       1395.71       1432.96        53.41 o
   8  11   1        251.79        253.21        37.43 o
   9  11   1        784.94        930.31        49.18 o
  -9  12   1        683.15        742.86        58.67 o
  -8  12   1         17.21          4.50         7.89 o
  -7  12   1        212.35        216.16        20.41 o
  -6  12   1         31.62         39.25        10.41 o
  -5  12   1        953.21        927.32        35.27 o
  -4  12   1          0.14          3.73         5.88 o
  -3  12   1       6551.16       6540.07       117.70 o
  -2  12   1        219.67        214.25        12.48 o
  -1  12   1        318.43        305.40        17.13 o
   0  12   1        639.62        633.28        18.49 o
   1  12   1        239.68        223.03        12.20 o
   2  12   1          3.50         18.45         8.80 o
   3  12   1       6957.27       6889.73       131.07 o
   4  12   1         51.17         42.28         9.08 o
   5  12   1       3112.54       3149.88        79.43 o
   6  12   1        119.95        157.33        15.05 o
   7  12   1          0.03          5.86         6.50 o
   8  12   1         40.54         50.02        12.82 o
   9  12   1       1783.39       2069.22       109.70 o
  -8  13   1         10.00         -1.31         9.16 o
  -7  13   1        184.75        196.71        26.63 o
  -6  13   1          0.77          2.64         8.22 o
  -5  13   1       2220.01       2299.31        74.15 o
  -4  13   1        120.23        138.18        14.41 o
  -3  13   1          0.16          1.12         4.65 o
  -2  13   1         89.99         71.82         9.27 o
  -1  13   1          2.18         12.84         5.85 o
   0  13   1        284.23        284.83        29.22 o
   1  13   1       2092.42       2134.82        45.39 o
   2  13   1        160.66        147.19        14.77 o
   3  13   1       1765.52       1725.24        45.40 o
   4  13   1        485.09        446.78        24.96 o
   5  13   1        788.29        848.70        52.54 o
   6  13   1          0.72         10.61         8.78 o
   7  13   1       1402.16       1500.05        76.75 o
   8  13   1          1.96         12.79        11.13 o
  -8  14   1        446.38        475.77        31.62 o
  -7  14   1         20.18         34.09        12.86 o
  -6  14   1        564.11        621.03        35.50 o
  -5  14   1        374.70        431.36        27.09 o
  -4  14   1        113.54        133.28        15.79 o
  -3  14   1       1878.28       1993.32        53.86 o
  -2  14   1       1400.91       1397.56        48.80 o
  -1  14   1        527.34        567.55        25.53 o
   0  14   1        254.52        231.12        15.36 o
   1  14   1        411.41        437.24        29.53 o
   2  14   1       1085.46       1077.19        60.89 o
   3  14   1       3608.77       3745.44        86.70 o
   4  14   1        765.68        778.27        31.28 o
   5  14   1       1086.33       1121.30        50.73 o
   6  14   1       1770.52       1834.34        84.16 o
   7  14   1          0.02         11.76         7.72 o
   8  14   1        847.00        958.10        45.81 o
  -7  15   1        768.35        805.12        43.09 o
  -6  15   1        318.10        328.60        28.01 o
  -5  15   1         81.84         96.79        15.99 o
  -4  15   1        658.80        672.97        33.24 o
  -3  15   1        391.41        390.58        66.83 o
  -2  15   1        589.77        597.26        33.11 o
  -1  15   1        399.43        415.95        31.71 o
   0  15   1        234.20        237.74        21.07 o
   1  15   1       1816.36       1824.69        57.17 o
   2  15   1        173.21        180.83        15.52 o
   3  15   1        586.71        588.14        30.61 o
   4  15   1       1418.26       1499.55        50.47 o
   5  15   1        178.45        196.00        20.67 o
   6  15   1        181.05        191.88        24.79 o
   7  15   1        876.48        887.59        58.72 o
  -6  16   1       1363.74       1445.03        59.08 o
  -5  16   1         72.06         65.35        17.41 o
  -4  16   1        140.95        111.61        25.21 o
  -3  16   1          3.21          3.58         7.75 o
  -2  16   1        752.57        740.09        30.55 o
  -1  16   1       1236.17       1276.27        41.40 o
   0  16   1       2873.44       2807.88        75.39 o
   1  16   1          3.02          5.67         7.17 o
   2  16   1       2612.16       2599.69        68.03 o
   3  16   1          0.46         21.42         9.05 o
   4  16   1          0.16         -1.18         7.07 o
   5  16   1        821.61        842.40        48.98 o
   6  16   1       1509.89       1670.19        71.94 o
  -5  17   1          0.88         -0.45         7.75 o
  -4  17   1        143.46         98.75        29.29 o
  -3  17   1          0.16         12.14        10.04 o
  -2  17   1       2109.56       2047.68        65.39 o
  -1  17   1         15.93         13.42        10.82 o
   0  17   1        239.34        220.41        24.47 o
   1  17   1         73.67        102.86        21.56 o
   2  17   1        444.65        435.14        33.59 o
   3  17   1         17.94         32.09        12.07 o
   4  17   1       1218.82       1200.83        55.02 o
   5  17   1         54.55         71.70        17.24 o
  -4  18   1        281.08        226.88        44.89 o
  -3  18   1        185.32        124.92        32.13 o
  -2  18   1          7.01         12.20        13.87 o
  -1  18   1         60.77         71.10        14.25 o
   0  18   1       3001.19       3013.21        92.16 o
   1  18   1        931.89       1008.53        45.87 o
   2  18   1        724.73        682.70        45.74 o
   3  18   1        180.66        187.48        23.19 o
   4  18   1        186.79        185.84        31.79 o
  -3  19   1         73.49         93.30        22.31 o
  -2  19   1        907.59        918.15        51.81 o
  -1  19   1         19.63         19.07        11.09 o
   0  19   1        254.52        251.35        30.35 o
   1  19   1        144.11        144.62        19.69 o
   2  19   1        528.58        493.40        31.72 o
   3  19   1         78.86         72.42        18.41 o
  -8   0   2       1924.44       2006.05        83.96 o
  -6   0   2      21084.37      21556.64       587.38 o
  -4   0   2       5451.67       5781.16        87.07 o
  -2   0   2      14234.67      15125.80       204.14 o
   4   0   2       1675.36       1672.64        44.63 o
   6   0   2       4145.31       3819.93        92.16 o
   8   0   2       2127.32       2217.74        69.03 o
 -11   1   2         32.60         20.80        18.34 o
 -10   1   2        701.74        799.13        46.82 o
  -9   1   2        234.03        253.78        19.76 o
  -8   1   2       3341.71       3655.78       254.39 o
  -7   1   2       2202.10       2029.74        86.57 o
  -6   1   2         38.17         51.74         4.04 o
  -5   1   2        172.86        185.58        12.51 o
  -4   1   2       7393.42       7163.34        78.26 o
  -3   1   2       4231.44       4398.98        44.27 o
  -2   1   2      10916.79      10200.05       123.81 o
  -1   1   2        224.81        362.13         6.13 o
   0   1   2       1007.46        981.98        12.56 o
   1   1   2       1063.12       1051.47         8.42 o
   2   1   2       1856.04       1740.95        20.39 o
   3   1   2          1.65          6.68         1.80 o
   4   1   2       2383.91       2024.80        61.35 o
   5   1   2        944.47       1004.64        54.14 o
   6   1   2       4889.15       4799.89        64.69 o
   7   1   2        677.24        653.92        28.39 o
   8   1   2          6.91          8.40         9.50 o
   9   1   2         23.36         20.14         9.25 o
  10   1   2        138.92        154.83        50.98 o
  11   1   2        325.84        318.32        48.02 o
 -11   2   2         75.35         48.97        39.87 o
 -10   2   2         29.79         24.57        17.44 o
  -9   2   2       1971.75       2080.16        62.81 o
  -8   2   2       3373.97       3056.55       146.62 o
  -7   2   2        825.50        794.94        22.98 o
  -6   2   2       7317.66       7133.04       117.76 o
  -5   2   2       4660.12       4759.20        52.48 o
  -4   2   2       2739.84       2743.28        27.51 o
  -3   2   2        939.66        811.06         8.80 o
  -2   2   2       5055.28       4737.79        42.39 o
  -1   2   2      20717.56      22379.63       274.03 o
   0   2   2      21600.04      21368.68       241.65 o
   1   2   2         34.50         46.43         2.55 o
   2   2   2       1663.38       1525.12        18.63 o
   3   2   2      11697.18      12220.16       137.40 o
   4   2   2       3059.21       3309.37        62.78 o
   5   2   2       6892.71       7442.08       159.23 o
   6   2   2       1972.69       2001.18        55.93 o
   7   2   2         88.05         81.48        10.88 o
   8   2   2       1364.90       1363.81        44.90 o
   9   2   2       1173.42       1232.95        41.03 o
  10   2   2        472.86        510.85        38.40 o
  11   2   2        223.32        236.04        42.89 o
 -11   3   2        789.66        880.29        59.47 o
 -10   3   2       2942.35       3069.64        94.92 o
  -9   3   2         78.58         53.92        30.96 o
  -8   3   2        828.07        748.79        40.92 o
  -7   3   2       3651.44       3535.76       108.11 o
  -6   3   2        153.39        153.24         8.71 o
  -5   3   2       7682.96       7440.96        79.58 o
  -4   3   2       7750.95       7104.75       104.51 o
  -3   3   2       4223.87       4286.60        56.17 o
  -2   3   2      29893.10      31031.54       515.40 o
  -1   3   2       5917.52       6546.73        70.36 o
   0   3   2         41.23         63.89         5.28 o
   1   3   2        642.93        531.62         9.40 o
   2   3   2       4291.11       4320.20        44.39 o
   3   3   2       3520.24       3552.01        34.93 o
   4   3   2       7390.21       7667.10       102.09 o
   5   3   2          0.24          0.97         6.07 o
   6   3   2         20.06         46.77         7.93 o
   7   3   2       2236.82       2114.72        59.16 o
   8   3   2       1004.56       1041.23        34.72 o
   9   3   2       1011.40       1053.81        51.17 o
  10   3   2       1206.05       1370.04        54.96 o
 -11   4   2       1063.00       1389.23       224.21 o
 -10   4   2         25.80         42.90        18.19 o
  -9   4   2       2828.16       2714.78       133.51 o
  -8   4   2        382.80        354.79        16.38 o
  -7   4   2          3.77          3.87         3.24 o
  -6   4   2       2286.47       2131.70        26.14 o
  -5   4   2       3394.01       3303.75        35.49 o
  -4   4   2       1814.28       1793.12        28.19 o
  -3   4   2      23188.88      22996.44       374.91 o
  -2   4   2       8078.80       8201.90        97.05 o
  -1   4   2       1732.62       1611.55        20.84 o
   0   4   2        217.32        201.42         9.34 o
   1   4   2        973.02       1072.76        12.86 o
   2   4   2       2647.33       2590.39        29.58 o
   3   4   2      17698.46      17788.09       238.72 o
   4   4   2        678.07        650.43        10.56 o
   5   4   2       4658.14       4480.52        73.53 o
   6   4   2          0.60         -7.12         7.12 o
   7   4   2          2.98         13.25        11.59 o
   8   4   2        593.08        569.50        48.74 o
   9   4   2       1064.51        975.56        59.83 o
  10   4   2        546.05        545.41        33.28 o
 -11   5   2       1467.40       1649.31        77.37 o
 -10   5   2        429.92        475.60        40.26 o
  -9   5   2          2.13          4.37         5.91 o
  -8   5   2       1181.97       1133.83        35.54 o
  -7   5   2        930.29        914.90        27.39 o
  -6   5   2        731.52        731.56        19.18 o
  -5   5   2      13959.57      13818.72       228.85 o
  -4   5   2       9525.27      10130.21       154.07 o
  -3   5   2       4256.64       4538.83        59.42 o
  -2   5   2       1554.12       1927.32        22.86 o
  -1   5   2       1505.53       1514.00        20.54 o
   0   5   2       2725.14       2950.36        34.99 o
   1   5   2      14527.14      15128.91       207.94 o
   2   5   2       6602.95       7008.61        83.77 o
   3   5   2       8029.55       8181.93       116.34 o
   4   5   2        370.94        393.31        22.27 o
   5   5   2       1577.97       1498.30        20.01 o
   6   5   2         29.43         20.08         3.42 o
   7   5   2        337.34        324.96        20.87 o
   8   5   2        617.24        628.55        34.16 o
   9   5   2       3476.50       3628.52       123.60 o
  10   5   2         81.05         91.49        18.07 o
  11   5   2         60.69         94.64        46.23 o
 -11   6   2        746.24        733.17        49.83 o
 -10   6   2        398.38        422.56        58.01 o
  -9   6   2       1974.91       1925.87       112.29 o
  -8   6   2         24.88         21.59         9.69 o
  -7   6   2       1003.45        972.35        18.33 o
  -6   6   2          2.00          7.86         6.03 o
  -5   6   2       1426.41       1402.42        29.80 o
  -4   6   2       4970.68       5405.76        82.12 o
  -3   6   2      12498.09      12212.78       182.96 o
  -2   6   2       3842.01       3925.39        50.42 o
  -1   6   2       2970.00       2851.78        38.88 o
   0   6   2        434.04        470.88         8.05 o
   1   6   2        954.78       1011.35        14.68 o
   2   6   2       2047.81       2073.34        28.54 o
   3   6   2      10545.66      10154.08       149.04 o
   4   6   2       1044.29        985.28        22.24 o
   5   6   2       5142.05       5127.69        66.53 o
   6   6   2        107.83         88.90         9.31 o
   7   6   2        903.56        947.98        39.60 o
   8   6   2         85.20         87.48        23.96 o
   9   6   2        364.12        459.19        34.03 o
  10   6   2          1.89         10.62        19.13 o
  11   6   2       1144.34       1175.28        80.22 o
 -10   7   2          6.47         15.37        17.58 o
  -9   7   2         43.73         48.66        11.44 o
  -8   7   2         22.61         25.57         9.21 o
  -7   7   2       2864.15       2799.95        89.74 o
  -6   7   2       7791.45       7752.76       137.91 o
  -5   7   2       2622.29       2696.87        51.57 o
  -4   7   2         49.55         59.92         5.68 o
  -3   7   2        139.69        184.42         7.50 o
  -2   7   2       3154.00       3302.46        41.02 o
  -1   7   2      11926.30      11872.45       168.07 o
   0   7   2       7972.11       8558.12       126.27 o
   1   7   2      13654.59      14274.85       205.83 o
   2   7   2        596.78        598.20        13.57 o
   3   7   2       1099.01       1319.40        24.43 o
   4   7   2       4497.86       4626.85        66.95 o
   5   7   2        723.18        638.84        18.05 o
   6   7   2       2991.58       2897.69        60.90 o
   7   7   2      10870.93      10252.60       630.85 o
   8   7   2        611.38        613.48        74.64 o
   9   7   2        199.64        205.06        54.47 o
  10   7   2        238.81        283.01       123.15 o
 -10   8   2         75.59         63.00        17.52 o
  -9   8   2       1296.56       1338.91        53.87 o
  -8   8   2        211.95        208.24        16.20 o
  -7   8   2       1625.07       1681.20        49.52 o
  -6   8   2       1793.25       1849.53        52.04 o
  -5   8   2       1874.43       1941.63        46.05 o
  -4   8   2       1674.31       1661.15        38.17 o
  -3   8   2       5826.35       6029.40        89.09 o
  -2   8   2       1046.10       1109.43        27.48 o
  -1   8   2       7833.30       7736.75       103.18 o
   0   8   2       3148.97       2957.47        40.26 o
   1   8   2        212.84        222.66         8.22 o
   2   8   2       5604.36       5505.54        85.35 o
   3   8   2        503.11        521.40        12.67 o
   4   8   2        355.72        382.43        16.06 o
   5   8   2       4853.48       4773.68       204.31 o
   6   8   2       4413.43       4298.16        74.86 o
   7   8   2        287.13        267.53        12.06 o
   8   8   2       1864.24       1956.73        68.24 o
   9   8   2        520.66        509.27        45.27 o
  10   8   2         20.73         17.93        22.18 o
 -10   9   2         61.27         47.42        18.36 o
  -9   9   2        137.95        160.12        23.79 o
  -8   9   2       1855.77       1804.02       113.25 o
  -7   9   2       4064.82       4172.86        93.77 o
  -6   9   2        620.67        629.66        25.55 o
  -5   9   2        229.25        261.90        14.58 o
  -4   9   2        442.63        495.19        18.12 o
  -3   9   2        799.62        871.21        22.15 o
  -2   9   2       5436.57       5262.31        88.64 o
  -1   9   2      15289.45      16159.97       275.20 o
   0   9   2       3037.32       2950.75        46.89 o
   1   9   2       4300.54       4312.45        63.14 o
   2   9   2       3293.04       3491.35        50.34 o
   3   9   2         43.98         55.44         8.99 o
   4   9   2       5469.64       5268.77       101.40 o
   5   9   2       2077.03       2102.63        50.78 o
   6   9   2       2465.21       2344.87        51.36 o
   7   9   2       1437.83       1395.11        40.92 o
   8   9   2        420.98        484.52        28.01 o
   9   9   2        218.39        226.41        28.26 o
  10   9   2        697.07        670.13        53.64 o
 -10  10   2        474.62        498.26        46.67 o
  -9  10   2        339.74        310.43        34.48 o
  -8  10   2        233.75        201.64        25.66 o
  -7  10   2        161.48        165.48        18.74 o
  -6  10   2       2062.05       2209.80        54.22 o
  -5  10   2        400.16        373.59        21.05 o
  -4  10   2       2328.81       2255.16        45.60 o
  -3  10   2       1550.65       1671.01        49.04 o
  -2  10   2       2009.23       2040.44        43.59 o
  -1  10   2       1736.24       1883.95        40.41 o
   0  10   2       8791.32       8849.83       144.78 o
   1  10   2         24.55         25.40         4.93 o
   2  10   2       4104.70       4036.81        62.24 o
   3  10   2        565.79        633.77        20.35 o
   4  10   2         32.55         40.10         8.44 o
   5  10   2        146.72        143.22        10.94 o
   6  10   2       3386.37       3373.46        63.65 o
   7  10   2        110.97        123.03        10.26 o
   8  10   2       2139.04       2255.61        82.96 o
   9  10   2          0.10         -1.33         8.20 o
  -9  11   2        450.32        447.58        49.68 o
  -8  11   2        779.08        931.43        44.12 o
  -7  11   2         38.08         44.12        15.10 o
  -6  11   2        145.01        116.46        15.65 o
  -5  11   2       1768.76       1785.89        51.41 o
  -4  11   2       2660.03       2638.65        94.05 o
  -3  11   2        378.43        364.36        20.74 o
  -2  11   2       5596.99       5630.64       108.71 o
  -1  11   2        117.13        134.17         8.91 o
   0  11   2        267.54        277.66        11.96 o
   1  11   2        374.11        442.15        16.73 o
   2  11   2       4253.90       4235.82        71.00 o
   3  11   2         15.42         27.87         7.92 o
   4  11   2       6933.14       7247.64       130.17 o
   5  11   2        220.93        214.68        20.91 o
   6  11   2       1246.75       1223.83        31.90 o
   7  11   2         23.62         31.47         6.17 o
   8  11   2        669.07        642.66        48.11 o
   9  11   2        371.42        415.96        36.73 o
  -9  12   2        110.29        124.44        24.21 o
  -8  12   2          7.67         21.06         9.40 o
  -7  12   2         19.74         29.38         9.75 o
  -6  12   2       1456.27       1492.77        50.73 o
  -5  12   2         20.46         13.30         7.65 o
  -4  12   2       3028.11       3155.71        74.35 o
  -3  12   2          0.27          5.44         5.43 o
  -2  12   2         22.21         45.55         7.98 o
  -1  12   2        742.87        695.94        23.46 o
   0  12   2        983.20       1035.10        29.32 o
   1  12   2        771.09        787.13        23.11 o
   2  12   2      10266.97      10728.60       192.90 o
   3  12   2        130.82        142.29        14.55 o
   4  12   2        101.41        103.23        10.11 o
   5  12   2        620.09        640.19        29.22 o
   6  12   2       1988.45       2052.42        79.75 o
   7  12   2          8.97         16.48        12.55 o
   8  12   2       2452.05       2716.11        84.48 o
   9  12   2          4.75          4.08        11.43 o
  -8  13   2        278.61        269.17        26.91 o
  -7  13   2          8.97         14.69         9.97 o
  -6  13   2        169.26        172.96        18.22 o
  -5  13   2        404.73        391.96        31.45 o
  -4  13   2       4335.38       4372.85       124.87 o
  -3  13   2          0.83          3.04         5.02 o
  -2  13   2       5064.59       5212.29       102.30 o
  -1  13   2        154.80        144.20        14.00 o
   0  13   2       3196.04       3266.18        67.78 o
   1  13   2       1868.13       1791.27        46.92 o
   2  13   2        503.31        520.19        20.87 o
   3  13   2        288.26        290.13        21.09 o
   4  13   2       7397.76       7726.68       172.62 o
   5  13   2        308.74        343.13        24.09 o
   6  13   2        512.47        574.23        32.22 o
   7  13   2        728.62        722.59        36.50 o
   8  13   2        224.57        268.68        24.94 o
  -8  14   2         40.88         55.05        16.19 o
  -7  14   2        183.57        205.80        21.08 o
  -6  14   2        737.23        838.54        41.22 o
  -5  14   2        205.31        218.86        18.09 o
  -4  14   2       1815.16       1779.74        56.34 o
  -3  14   2       3880.83       3825.33        87.78 o
  -2  14   2        115.56        109.19        11.80 o
  -1  14   2       1062.99        990.47        32.02 o
   0  14   2       1790.52       1802.14        50.46 o
   1  14   2       1158.75       1140.42        42.32 o
   2  14   2       3076.37       3085.99        77.08 o
   3  14   2        826.08        844.29        34.67 o
   4  14   2        666.28        654.81        31.78 o
   5  14   2        661.32        700.28        39.44 o
   6  14   2        315.41        370.91        36.69 o
   7  14   2        313.29        280.73        25.94 o
   8  14   2       1190.95       1226.67        58.45 o
  -7  15   2        366.67        387.90        27.63 o
  -6  15   2         20.13         21.18        11.52 o
  -5  15   2       2876.55       2839.14        81.48 o
  -4  15   2         75.48         87.50        24.87 o
  -3  15   2         52.32         26.53         8.20 o
  -2  15   2       2048.99       2046.29        61.43 o
  -1  15   2       2565.19       2618.71        87.99 o
   0  15   2        413.37        407.98        24.05 o
   1  15   2       2075.17       2056.58        56.27 o
   2  15   2        629.20        619.67        27.56 o
   3  15   2        481.47        495.30        36.35 o
   4  15   2       1442.22       1413.99        54.42 o
   5  15   2       1145.86       1169.97        56.11 o
   6  15   2        723.76        742.99        55.21 o
   7  15   2       1067.24       1129.96        73.22 o
  -6  16   2        139.10        150.53        19.77 o
  -5  16   2         44.43         28.00        11.04 o
  -4  16   2          1.75          6.28         8.81 o
  -3  16   2        637.35        666.09        34.02 o
  -2  16   2        218.08        208.66        38.85 o
  -1  16   2       2309.07       2296.58        65.79 o
   0  16   2       1621.80       1632.14        51.83 o
   1  16   2        178.66        183.60        16.78 o
   2  16   2        388.87        425.45        27.41 o
   3  16   2       1005.71       1041.45        50.12 o
   4  16   2        394.87        438.13        30.43 o
   5  16   2       1323.10       1299.46        75.16 o
   6  16   2        451.82        454.76        40.44 o
  -5  17   2        473.89        494.50        86.29 o
  -4  17   2        375.24        402.38        33.70 o
  -3  17   2        240.30        223.26        45.35 o
  -2  17   2          1.26         16.88         9.50 o
  -1  17   2       1158.56       1156.71        46.02 o
   0  17   2        234.02        278.64        27.99 o
   1  17   2       3033.14       2996.21       114.11 o
   2  17   2         95.38        121.22        19.62 o
   3  17   2         98.58        106.50        18.57 o
   4  17   2          0.39         14.75        13.85 o
   5  17   2        545.73        534.42        50.45 o
  -4  18   2         20.82          2.38         8.53 o
  -3  18   2        617.75        598.35        48.60 o
  -2  18   2         61.71         71.36        18.27 o
  -1  18   2       2803.14       2745.07       103.14 o
   0  18   2         19.45         31.98        11.56 o
   1  18   2          1.01         -7.60         7.96 o
   2  18   2         79.09        113.12        16.74 o
   3  18   2        808.01        782.23        45.13 o
   4  18   2        166.93        120.33        31.31 o
  -2  19   2        443.43        409.40        38.64 o
  -1  19   2        162.80        150.03        18.31 o
   0  19   2         10.61         22.56        13.73 o
   1  19   2       1451.80       1464.39        74.65 o
   2  19   2        447.34        408.05        28.58 o
 -11   0   3         18.14          4.52        11.14 o
  -9   0   3       6248.36       6251.59       203.93 o
  -7   0   3       6507.55       6370.48       162.74 o
  -5   0   3        702.87        627.54        15.31 o
  -3   0   3       1656.48       1544.10        20.42 o
  -1   0   3      11483.63      10640.85       125.06 o
   1   0   3       1122.44       1156.50        24.89 o
   3   0   3         98.49         78.30         7.84 o
   5   0   3      18151.67      18012.88       328.88 o
   7   0   3       4019.63       4115.39       114.21 o
   9   0   3        260.85        255.42        23.52 o
 -11   1   3        468.20        488.69        41.22 o
 -10   1   3         43.92         34.28        27.80 o
  -9   1   3        270.67        300.44        22.34 o
  -8   1   3        597.16        635.16        43.69 o
  -7   1   3       9949.22       9592.41       232.25 o
  -6   1   3         20.35          8.77         3.03 o
  -5   1   3       2956.31       2805.89        29.32 o
  -4   1   3       1285.42       1381.63        29.22 o
  -3   1   3        414.49        480.47         7.21 o
  -2   1   3       4400.77       4466.09        44.02 o
  -1   1   3       9136.78       8990.92        73.11 o
   0   1   3      13733.86      13677.27       207.16 o
   1   1   3      21416.32      20841.21       221.99 o
   2   1   3       4848.82       5217.34        59.11 o
   3   1   3        735.90        635.10         9.32 o
   4   1   3        248.98        290.60        11.58 o
   5   1   3         95.21         93.12         3.93 o
   6   1   3       2500.54       2495.51        38.10 o
   7   1   3       4348.31       4042.48       103.29 o
   8   1   3        207.38        202.94        24.55 o
   9   1   3        944.46        965.50        42.67 o
  10   1   3          0.36         -9.44        13.89 o
 -11   2   3        466.14        403.26       245.76 o
 -10   2   3        932.28        990.61        53.60 o
  -9   2   3       2206.06       2422.03        68.61 o
  -8   2   3        921.27        846.93        60.37 o
  -7   2   3        475.74        483.99        24.49 o
  -6   2   3       1927.37       1845.45        23.46 o
  -5   2   3         41.82         36.17         3.21 o
  -4   2   3       5379.66       5759.65        62.76 o
  -3   2   3       3142.98       2809.38        41.18 o
  -2   2   3       1858.07       1938.62        23.47 o
  -1   2   3       4092.06       4223.52        31.68 o
   0   2   3      14634.60      15307.32       145.86 o
   1   2   3       9430.14      10044.57        92.07 o
   2   2   3       9250.10       9914.20        92.87 o
   3   2   3       2495.62       2486.76        30.69 o
   4   2   3       9551.30       9900.98       143.52 o
   5   2   3       3100.94       3062.80        67.83 o
   6   2   3         70.63         77.88        12.47 o
   7   2   3       2080.62       1941.64        33.63 o
   8   2   3       1034.44       1102.42        35.68 o
   9   2   3         91.06         96.88        17.45 o
  10   2   3         18.65         33.56        14.16 o
 -11   3   3       1069.34       1226.36        97.63 o
 -10   3   3        346.74        419.84        41.50 o
  -9   3   3        277.48        209.97        25.06 o
  -8   3   3       1217.00       1187.49        27.98 o
  -7   3   3        124.46        118.14        15.42 o
  -6   3   3        250.26        248.88         6.70 o
  -5   3   3       3411.73       3288.62        46.43 o
  -4   3   3       4631.10       4433.00        59.43 o
  -3   3   3        625.75        866.62        11.23 o
  -2   3   3       2167.65       1976.69        17.90 o
  -1   3   3          7.53         13.56         2.62 o
   0   3   3         47.05         37.61         1.63 o
   1   3   3        168.61        273.69         5.87 o
   2   3   3        100.10         76.09         3.11 o
   3   3   3       7647.98       8115.12        91.72 o
   4   3   3       4159.23       4047.31        43.18 o
   5   3   3        103.99        110.33        13.61 o
   6   3   3       1076.03       1109.25        37.76 o
   7   3   3          1.61          8.54         6.72 o
   8   3   3        575.36        518.63        33.56 o
   9   3   3       1903.65       1998.72        76.44 o
  10   3   3        524.59        557.56        41.49 o
 -11   4   3        556.49        678.83        71.32 o
 -10   4   3        495.16        537.60        46.64 o
  -9   4   3        275.12        240.39        14.84 o
  -8   4   3         17.95         17.65         6.41 o
  -7   4   3         30.02         22.12         2.77 o
  -6   4   3       2191.99       2081.00        37.88 o
  -5   4   3       1398.77       1381.88        20.14 o
  -4   4   3       7915.66       7371.19        94.42 o
  -3   4   3       3584.83       3616.88        43.71 o
  -2   4   3         71.38         77.93         5.06 o
  -1   4   3       2346.04       2558.89        22.74 o
   0   4   3       5072.17       4994.97        46.83 o
   1   4   3        698.14        830.87        10.77 o
   2   4   3      24547.71      24548.24       352.22 o
   3   4   3       1383.59       1417.84        17.96 o
   4   4   3       3209.06       3154.81        35.69 o
   5   4   3        223.56        264.37        15.43 o
   6   4   3        800.36        744.51        26.40 o
   7   4   3        211.05        202.23        19.40 o
   8   4   3       1115.70       1142.35        55.30 o
   9   4   3         33.45         25.34         7.43 o
  10   4   3       1428.16       1544.78        74.59 o
  11   4   3        388.68        434.52        50.41 o
 -11   5   3         72.96         56.31        14.69 o
 -10   5   3       2110.33       2207.14        93.07 o
  -9   5   3         47.02         38.21         6.64 o
  -8   5   3       1326.98       1288.39        49.82 o
  -7   5   3        413.82        383.93         9.59 o
  -6   5   3       2221.41       2059.16        32.66 o
  -5   5   3       1186.44       1179.02        24.61 o
  -4   5   3       3643.84       3312.78        37.86 o
  -3   5   3         31.75         92.25         6.16 o
  -2   5   3       8228.42       7982.92       102.95 o
  -1   5   3        175.11        205.65         6.14 o
   0   5   3       1004.82        899.44        15.27 o
   1   5   3          3.32         16.66         4.64 o
   2   5   3       6384.30       6707.12        71.95 o
   3   5   3        158.82        101.69         4.95 o
   4   5   3      10960.24      10590.04       140.08 o
   5   5   3       2298.11       2217.34        32.63 o
   6   5   3        276.96        262.76        23.10 o
   7   5   3         67.24         63.80        13.26 o
   8   5   3        326.38        341.03        26.24 o
   9   5   3        259.62        272.64        26.76 o
  10   5   3       2464.49       2711.80       133.83 o
  11   5   3        184.94        207.65        29.29 o
 -11   6   3         43.14         47.68        16.68 o
 -10   6   3        137.55        160.38        21.60 o
  -9   6   3         17.29          9.58         5.51 o
  -8   6   3       1756.61       1724.54       102.07 o
  -7   6   3       1663.46       1570.19        27.81 o
  -6   6   3       6656.37       6467.90        86.55 o
  -5   6   3       2368.65       2346.63        33.94 o
  -4   6   3      10620.21      10834.35       177.79 o
  -3   6   3        399.99        543.39        18.07 o
  -2   6   3        762.32        887.39        57.41 o
  -1   6   3         77.58         93.49         5.31 o
   0   6   3       7953.79       8209.10        98.89 o
   1   6   3       3055.66       3067.34        34.03 o
   2   6   3       6508.26       6215.07        78.60 o
   3   6   3        846.31        866.10        14.02 o
   4   6   3         36.77         57.57         4.64 o
   5   6   3         16.35         22.01         4.12 o
   6   6   3        741.44        686.69        28.57 o
   7   6   3        100.62        112.19        13.06 o
   8   6   3       4426.58       4616.66       186.40 o
   9   6   3        128.99        114.26        30.10 o
  10   6   3        623.79        516.38       152.34 o
 -10   7   3       1128.61       1237.86        78.76 o
  -9   7   3        116.10         98.41        14.77 o
  -8   7   3       3170.04       3049.21       134.12 o
  -7   7   3          1.87          1.81         3.51 o
  -6   7   3        140.91        166.75         9.51 o
  -5   7   3       2472.57       2409.55        49.71 o
  -4   7   3       2424.70       2460.06        62.23 o
  -3   7   3        282.98        317.54         8.86 o
  -2   7   3      16663.74      17213.29       278.67 o
  -1   7   3         40.14         39.12         5.07 o
   0   7   3       5368.91       5610.23        84.52 o
   1   7   3       3442.71       3485.19        49.65 o
   2   7   3       1787.74       1832.54        30.72 o
   3   7   3        198.75        207.58        10.05 o
   4   7   3       6216.94       6577.96        95.89 o
   5   7   3       2964.97       2814.40        66.52 o
   6   7   3       6487.23       6543.51        93.80 o
   7   7   3         51.91         47.48         4.94 o
   8   7   3        468.09        484.10        69.58 o
   9   7   3          4.81          3.76        15.45 o
  10   7   3        725.61        810.16        85.60 o
 -10   8   3        308.59        294.88        54.47 o
  -9   8   3        721.24        691.20        37.65 o
  -8   8   3        884.87        819.93        32.29 o
  -7   8   3        796.70        771.61        25.60 o
  -6   8   3       7368.27       7647.88       149.57 o
  -5   8   3       1207.77       1184.72        34.04 o
  -4   8   3        100.45        115.70         9.50 o
  -3   8   3       2364.12       2289.75        36.79 o
  -2   8   3        885.73       1009.35        20.33 o
  -1   8   3       6877.10       6824.17       102.26 o
   0   8   3       6845.43       6933.08        97.95 o
   1   8   3       1598.36       1742.86        28.72 o
   2   8   3       1381.04       1530.13        27.66 o
   3   8   3       3220.22       2991.66        46.52 o
   4   8   3        790.59        745.55        17.08 o
   5   8   3       2221.85       2101.60        43.94 o
   6   8   3       3437.99       3376.53        84.87 o
   7   8   3         53.54         42.40         5.79 o
   8   8   3       2595.42       2747.10        77.48 o
   9   8   3        513.93        563.95        40.51 o
  10   8   3        126.72        126.57        36.72 o
 -10   9   3        199.26        187.63        48.58 o
  -9   9   3        465.77        449.39        51.95 o
  -8   9   3       2575.83       2437.98       114.30 o
  -7   9   3       2550.97       2574.53        67.94 o
  -6   9   3         78.94         84.42        10.82 o
  -5   9   3       3851.46       3862.77        72.41 o
  -4   9   3        120.89        145.61        11.22 o
  -3   9   3       2385.00       2255.55        42.05 o
  -2   9   3       3028.64       2984.85        46.97 o
  -1   9   3       2768.36       2701.10        41.24 o
   0   9   3       3726.70       3796.96        62.56 o
   1   9   3      11224.60      11137.23       173.04 o
   2   9   3          0.14          6.89         3.65 o
   3   9   3       2081.60       2041.62        42.71 o
   4   9   3       2660.38       2741.47        58.82 o
   5   9   3          4.92          9.96         5.27 o
   6   9   3       3742.35       3646.30        91.19 o
   7   9   3       4071.96       4004.99       104.46 o
   8   9   3        673.04        747.11        44.77 o
   9   9   3        369.00        363.57        34.91 o
  10   9   3         58.82         64.88        23.84 o
  -9  10   3        603.42        566.79        73.20 o
  -8  10   3        829.62        837.73        45.51 o
  -7  10   3       3313.71       3256.37        76.08 o
  -6  10   3        150.58        135.58        13.77 o
  -5  10   3        544.75        536.20        22.54 o
  -4  10   3        201.28        193.39        12.44 o
  -3  10   3       5045.70       5000.18       126.46 o
  -2  10   3       1107.21       1102.66        24.59 o
  -1  10   3      12453.31      12577.37       210.22 o
   0  10   3        785.61        825.69        17.93 o
   1  10   3        863.86        849.39        18.42 o
   2  10   3       1402.69       1410.40        28.72 o
   3  10   3       3774.89       3770.20        70.37 o
   4  10   3        214.63        213.79        11.14 o
   5  10   3      11860.49      12130.99       216.36 o
   6  10   3        423.05        383.54        13.95 o
   7  10   3         78.87         73.82        10.34 o
   8  10   3        174.54        185.20        23.89 o
   9  10   3        828.92        974.64        48.27 o
  -9  11   3        204.50        193.22        24.05 o
  -8  11   3        258.77        254.51        20.66 o
  -7  11   3       1680.55       1707.15        58.84 o
  -6  11   3        359.94        315.28        23.29 o
  -5  11   3       7502.61       7654.53       175.66 o
  -4  11   3        523.15        475.42        21.22 o
  -3  11   3       2678.99       2631.80        60.95 o
  -2  11   3         38.12         49.97         8.59 o
  -1  11   3       2315.44       2369.19        47.24 o
   0  11   3        508.50        562.05        23.91 o
   1  11   3       8494.44       8871.98       157.78 o
   2  11   3        480.74        498.60        17.32 o
   3  11   3       6754.32       7070.25       122.47 o
   4  11   3        167.43        143.52        12.72 o
   5  11   3          9.63         22.67         5.88 o
   6  11   3         17.95         23.33         6.89 o
   7  11   3       2807.70       2799.40        87.55 o
   8  11   3        379.04        429.74        27.83 o
   9  11   3        880.51        958.36        77.67 o
  -9  12   3       1029.41       1019.12        65.74 o
  -8  12   3         48.38         52.43        11.56 o
  -7  12   3        147.70        197.55        18.19 o
  -6  12   3        339.50        354.32        23.00 o
  -5  12   3        251.85        212.25        19.24 o
  -4  12   3        370.08        327.36        19.48 o
  -3  12   3      10192.25      10490.12       221.30 o
  -2  12   3       1352.62       1274.68        34.74 o
  -1  12   3       3305.88       3339.68        63.77 o
   0  12   3        385.11        383.60        15.56 o
   1  12   3         12.13         13.70         6.26 o
   2  12   3         19.44         39.10         6.88 o
   3  12   3      14394.97      14444.96       288.85 o
   4  12   3        139.89        124.99        11.78 o
   5  12   3       2783.53       2770.91        93.02 o
   6  12   3        110.01        122.93        15.26 o
   7  12   3         92.94         87.96        13.82 o
   8  12   3         78.85        100.63        16.32 o
   9  12   3        921.77       1077.37        70.67 o
  -8  13   3        137.08        153.55        16.65 o
  -7  13   3         32.04         36.00        10.96 o
  -6  13   3        230.71        281.55        20.40 o
  -5  13   3       4827.11       5022.89       123.06 o
  -4  13   3        114.29        104.78        13.04 o
  -3  13   3       3232.53       3216.87        83.72 o
  -2  13   3        571.67        558.14        26.92 o
  -1  13   3        371.21        344.85        16.58 o
   0  13   3       1369.96       1276.89        34.21 o
   1  13   3       8153.08       8271.25       167.30 o
   2  13   3        249.65        224.28        14.22 o
   3  13   3       2892.92       2947.18        72.20 o
   4  13   3       1012.20        981.16        51.21 o
   5  13   3        558.30        535.37        25.90 o
   6  13   3        269.82        255.14        20.24 o
   7  13   3        523.45        514.87        36.87 o
   8  13   3         63.47         86.06        14.91 o
  -8  14   3        247.25        229.14        21.03 o
  -7  14   3        501.67        518.58        34.94 o
  -6  14   3        556.22        626.11        29.72 o
  -5  14   3         34.49         46.73        11.76 o
  -4  14   3       1449.72       1442.92        49.93 o
  -3  14   3       3038.37       2956.81        71.82 o
  -2  14   3        980.54        981.88        35.55 o
  -1  14   3       1469.68       1450.57        48.47 o
   0  14   3       1252.10       1207.44        38.75 o
   1  14   3        225.56        208.72        14.85 o
   2  14   3       2675.20       2609.74        68.21 o
   3  14   3       1124.14       1144.95        46.41 o
   4  14   3        338.78        387.91        27.86 o
   5  14   3        958.74       1032.20        40.22 o
   6  14   3        834.41        874.77        32.11 o
   7  14   3         60.17         75.94        14.94 o
  -7  15   3        345.91        382.75        29.80 o
  -6  15   3        948.71       1043.92        45.68 o
  -5  15   3        845.55        874.45        42.16 o
  -4  15   3        502.30        474.81        99.15 o
  -3  15   3       1279.46       1209.89        41.89 o
  -2  15   3       2775.99       2756.29        70.84 o
  -1  15   3        136.45        134.29        13.44 o
   0  15   3       1276.62       1257.05        40.34 o
   1  15   3       1818.23       1858.18        52.55 o
   2  15   3         70.90         66.71        13.71 o
   3  15   3        424.60        399.98        31.16 o
   4  15   3       3025.64       3126.57        84.00 o
   5  15   3         29.69         19.97         8.48 o
   6  15   3        901.95        832.38        35.87 o
   7  15   3       1273.89       1227.36        85.25 o
  -6  16   3       1457.78       1493.27        60.40 o
  -5  16   3          0.15         -9.02         9.02 o
  -4  16   3        452.20        395.00        69.81 o
  -3  16   3         11.32         13.10         8.50 o
  -2  16   3         24.80         27.65        11.60 o
  -1  16   3       1767.29       1808.97        60.97 o
   0  16   3       2838.65       2894.15        92.20 o
   1  16   3         99.77        109.92        15.18 o
   2  16   3       1929.45       1944.22        64.71 o
   3  16   3          5.66         18.85        13.18 o
   4  16   3         13.65         20.92        11.03 o
   5  16   3        465.73        513.19        39.37 o
   6  16   3        747.06        701.71        38.65 o
  -5  17   3         52.64         31.17        12.08 o
  -4  17   3        253.69        175.96        69.84 o
  -3  17   3          5.25         -0.06         7.84 o
  -2  17   3       2711.20       2755.42        88.09 o
  -1  17   3        118.64        117.32        15.46 o
   0  17   3       1407.59       1364.90        50.07 o
   1  17   3        223.04        250.74        23.05 o
   2  17   3        213.97        210.07        19.36 o
   3  17   3         36.84         39.00        12.82 o
   4  17   3       2464.84       2479.98        88.45 o
   5  17   3        177.80        127.15        35.64 o
  -4  18   3        728.18        674.82        47.09 o
  -3  18   3         23.26         19.88        13.49 o
  -2  18   3         24.74         43.40        12.37 o
  -1  18   3        156.16        142.69        22.61 o
   0  18   3       1848.73       1851.75        79.13 o
   1  18   3        325.59        325.91        25.64 o
   2  18   3       1045.58       1082.29        51.87 o
   3  18   3         41.22         46.94        12.25 o
   4  18   3        462.10        398.33        42.36 o
  -2  19   3       1405.81       1296.03        91.61 o
  -1  19   3          5.41         11.44         9.84 o
   0  19   3        330.50        335.27        27.89 o
   1  19   3        276.38        228.03        29.49 o
   2  19   3        228.43        241.99        30.84 o
  -8   0   4        117.81        112.19        13.72 o
  -6   0   4       1312.49       1131.34        31.07 o
  -4   0   4        806.79        756.12        12.65 o
  -2   0   4        297.87        277.54         6.21 o
   0   0   4         64.79         34.10         6.71 o
   2   0   4        723.09        623.05         9.08 o
   4   0   4       3891.74       3961.33        54.34 o
   6   0   4        531.45        465.22        33.11 o
   8   0   4       3131.15       3297.96       108.55 o
  10   0   4        668.31        787.57        71.23 o
 -11   1   4         46.13         53.00        16.88 o
 -10   1   4        328.97        326.73        60.80 o
  -9   1   4         49.30         62.69        11.41 o
  -8   1   4       4976.63       5018.12       124.19 o
  -7   1   4        596.96        494.40        25.45 o
  -6   1   4       1764.97       1672.29        25.16 o
  -5   1   4        554.15        620.43        16.51 o
  -4   1   4         86.04         68.95         3.23 o
  -3   1   4       1702.66       1616.23        19.33 o
  -2   1   4      14047.06      13650.00       140.55 o
  -1   1   4        537.64        538.54         7.54 o
   0   1   4      19217.94      19076.37       233.17 o
   1   1   4        908.62       1051.31         8.16 o
   2   1   4        393.73        411.89         6.08 o
   3   1   4        343.75        452.82         7.00 o
   4   1   4       2818.35       2515.50        28.22 o
   5   1   4       1567.17       1469.70        16.27 o
   6   1   4      11238.46      10695.78       139.61 o
   7   1   4       1454.81       1410.04        41.58 o
   8   1   4        723.20        752.22        31.98 o
   9   1   4        141.31        137.62        17.01 o
  10   1   4        604.27        728.85        38.09 o
  11   1   4        258.84        261.65        33.99 o
 -11   2   4          1.07          8.17        12.33 o
 -10   2   4         68.66        103.27        16.40 o
  -9   2   4        299.27        304.74        20.52 o
  -8   2   4         31.48         41.09         5.91 o
  -7   2   4        195.77        164.01         9.84 o
  -6   2   4       1692.77       1681.38        28.81 o
  -5   2   4          6.88          4.11         3.00 o
  -4   2   4        732.61        612.19        11.64 o
  -3   2   4        950.59       1106.12        10.95 o
  -2   2   4        100.13        127.40         2.72 o
  -1   2   4       1280.86       1303.67         8.75 o
   0   2   4       5086.32       5248.84        37.16 o
   1   2   4       5731.69       5967.01        76.21 o
   2   2   4      12626.01      12706.81       129.83 o
   3   2   4        154.21        202.23         6.88 o
   4   2   4       3425.29       3398.36        37.17 o
   5   2   4        113.40         88.19         5.19 o
   6   2   4       1019.06        997.21        22.93 o
   7   2   4          4.27         11.77         4.20 o
   8   2   4       2930.35       2848.63        77.53 o
   9   2   4        925.16        957.18        42.96 o
  10   2   4        701.02        753.46        38.98 o
  11   2   4         24.37         27.63        15.89 o
 -11   3   4       1122.09       1251.58        68.03 o
 -10   3   4       1149.23       1189.29        47.34 o
  -9   3   4        531.11        475.46        20.57 o
  -8   3   4         77.38        103.03         9.70 o
  -7   3   4       1204.31       1207.69        31.41 o
  -6   3   4       1342.15       1204.96        37.01 o
  -5   3   4       1867.75       1597.74        19.69 o
  -4   3   4       1631.55       1642.10        17.04 o
  -3   3   4       7066.61       6868.80        80.09 o
  -2   3   4       1875.66       1952.67        38.00 o
  -1   3   4         67.90        117.03         2.66 o
   0   3   4       3395.55       3378.05        24.73 o
   1   3   4       6018.67       5710.59        46.49 o
   2   3   4       3495.18       3410.42        28.26 o
   3   3   4       8778.08       8546.93        86.18 o
   4   3   4       7890.02       7979.73       104.29 o
   5   3   4         11.78         34.14         7.36 o
   6   3   4       1955.00       1920.49        48.29 o
   7   3   4       3309.20       3312.36        98.31 o
   8   3   4        246.10        258.97        19.49 o
   9   3   4       2015.07       2121.45        72.81 o
  10   3   4       1476.16       1596.42        96.07 o
  11   3   4        158.61        224.24        31.46 o
 -11   4   4        684.40       1025.67       385.69 o
 -10   4   4         37.60         36.41        12.66 o
  -9   4   4       1840.14       1757.29        69.64 o
  -8   4   4        880.52        831.92        34.70 o
  -7   4   4        775.55        754.36        14.53 o
  -6   4   4       1078.33       1026.85        20.22 o
  -5   4   4         51.91         74.36         4.39 o
  -4   4   4       2602.88       2476.59        42.45 o
  -3   4   4       9204.40       8725.71       103.08 o
  -2   4   4         24.09          7.09         2.05 o
  -1   4   4       5576.38       5485.37        52.10 o
   0   4   4         84.20        117.12         4.14 o
   1   4   4        443.57        443.57        14.52 o
   2   4   4       9411.49       9308.81       102.92 o
   3   4   4       6802.18       6559.50        73.43 o
   4   4   4       1325.38       1195.90        20.66 o
   5   4   4       4196.76       4104.57        61.76 o
   6   4   4        145.90        147.43        14.22 o
   7   4   4         14.76         17.21         7.85 o
   8   4   4       1195.55       1225.55        49.74 o
   9   4   4        304.54        366.89        51.69 o
  10   4   4       1138.36       1269.50        62.91 o
  11   4   4       1249.24       1375.46        81.36 o
 -11   5   4       1895.94       1935.39        85.17 o
 -10   5   4        173.94        185.34        21.62 o
  -9   5   4         42.72         38.95         9.85 o
  -8   5   4         54.88         38.93         8.32 o
  -7   5   4        292.10        289.04        10.05 o
  -6   5   4       1677.00       1635.01        25.88 o
  -5   5   4      13468.44      12830.52       165.65 o
  -4   5   4        651.38        716.16        15.56 o
  -3   5   4       2894.25       2720.46        36.89 o
  -2   5   4       1330.64       1563.87        61.56 o
  -1   5   4         64.93         49.30         3.19 o
   0   5   4         40.96         43.71         2.83 o
   1   5   4      20864.73      21113.37       293.66 o
   2   5   4          0.30          5.98         3.81 o
   3   5   4      14485.27      14701.95       197.63 o
   4   5   4         12.72         23.65         3.47 o
   5   5   4          0.73         -0.97         3.16 o
   6   5   4        562.78        562.79        16.42 o
   7   5   4       1748.92       1701.12        79.68 o
   8   5   4         87.19         63.93        18.64 o
   9   5   4       4649.52       5078.35       227.70 o
  10   5   4         98.77         86.34        25.55 o
 -10   6   4          3.58          1.03        10.15 o
  -9   6   4       2546.22       2470.96       159.41 o
  -8   6   4         19.64         13.30         3.98 o
  -7   6   4       1555.96       1515.36        33.42 o
  -6   6   4        412.72        414.62        12.18 o
  -5   6   4         44.18         42.82         5.28 o
  -4   6   4        100.56        121.13         7.23 o
  -3   6   4       7850.01       7801.78       116.90 o
  -2   6   4       8995.92       9530.95       119.08 o
  -1   6   4       6296.00       6165.24        73.75 o
   0   6   4         14.87         24.19         5.83 o
   1   6   4       5722.52       5895.02        89.47 o
   2   6   4          2.60          7.01         2.65 o
   3   6   4       4280.51       4229.11        56.16 o
   4   6   4       4750.59       4858.93       123.49 o
   5   6   4       6207.10       6105.58       115.28 o
   6   6   4        423.83        431.11        12.90 o
   7   6   4       2873.61       2915.65        85.76 o
   8   6   4        121.64        133.47        21.66 o
   9   6   4         63.69         86.74        28.45 o
  10   6   4         51.90         58.51        21.10 o
 -10   7   4        111.83         79.14        18.99 o
  -9   7   4        382.67        286.76        57.93 o
  -8   7   4        206.53        176.27        12.02 o
  -7   7   4       1239.99       1198.04        28.78 o
  -6   7   4       2059.83       2015.46        38.10 o
  -5   7   4       2050.70       2130.04        33.73 o
  -4   7   4        591.73        578.84        19.56 o
  -3   7   4       2258.22       2182.82        49.23 o
  -2   7   4       3574.04       3461.00        60.81 o
  -1   7   4       3466.93       3836.25        79.27 o
   0   7   4       1717.21       1707.73        24.65 o
   1   7   4      14440.92      15777.30       223.01 o
   2   7   4        259.72        283.29         7.84 o
   3   7   4      12577.38      13143.71       181.78 o
   4   7   4       3865.13       3723.69        91.23 o
   5   7   4        100.56         93.76         7.22 o
   6   7   4         23.69         20.27         4.47 o
   7   7   4       1910.50       1878.18        96.87 o
   8   7   4        209.01        243.21        23.23 o
   9   7   4        532.31        572.46        39.71 o
  10   7   4        238.93        274.18        32.05 o
 -10   8   4         50.88         47.83        10.67 o
  -9   8   4       1028.80       1024.87        38.92 o
  -8   8   4        105.59         95.32         8.16 o
  -7   8   4       4071.86       3882.59       133.89 o
  -6   8   4        240.74        259.43        15.14 o
  -5   8   4          2.42          5.96         3.56 o
  -4   8   4       1703.17       1598.61        36.29 o
  -3   8   4        865.52        842.53        21.88 o
  -2   8   4        787.62        882.91        24.28 o
  -1   8   4      16329.81      16570.43       261.97 o
   0   8   4       7560.61       7474.27       102.97 o
   1   8   4       1314.34       1280.96        22.84 o
   2   8   4       1760.69       1721.21        23.99 o
   3   8   4         11.19         13.50         3.87 o
   4   8   4        431.27        419.40        13.37 o
   5   8   4       6828.63       6715.82       175.19 o
   6   8   4        299.87        252.14        19.80 o
   7   8   4       1544.53       1482.27        46.49 o
   8   8   4         92.24        102.52        20.38 o
   9   8   4        148.97        146.66        22.33 o
  10   8   4          7.39         11.50        13.12 o
 -10   9   4        154.90        118.60        37.28 o
  -9   9   4         14.76         16.14         8.80 o
  -8   9   4       3561.65       3496.73        80.22 o
  -7   9   4       1076.49       1069.38        25.75 o
  -6   9   4        478.44        427.84        26.16 o
  -5   9   4       1874.40       1957.19        60.39 o
  -4   9   4        576.05        628.33        20.02 o
  -3   9   4         72.91         71.86         6.44 o
  -2   9   4      11896.21      11976.12       216.76 o
  -1   9   4       1952.72       1907.89        31.22 o
   0   9   4       4133.79       4149.21        60.40 o
   1   9   4       1980.26       1929.01        37.43 o
   2   9   4       2320.67       2212.18        43.14 o
   3   9   4          1.42          0.44         4.32 o
   4   9   4        914.06        878.31        22.20 o
   5   9   4        509.55        495.80        18.40 o
   6   9   4       3125.50       3262.91        91.98 o
   7   9   4        852.66        820.42        34.13 o
   8   9   4        295.08        307.43        35.78 o
   9   9   4        236.10        276.88        36.15 o
  10   9   4        486.70        437.66        62.56 o
  -9  10   4        292.53        238.23        32.55 o
  -8  10   4         80.77         53.00        13.46 o
  -7  10   4       1080.94       1052.46        33.48 o
  -6  10   4       7143.94       7323.88       129.23 o
  -5  10   4        888.70        866.40        28.87 o
  -4  10   4       6937.37       6904.31       122.56 o
  -3  10   4       1801.41       1761.08        46.94 o
  -2  10   4       1536.07       1476.41        50.33 o
  -1  10   4        993.79       1023.62        26.67 o
   0  10   4      11754.93      12042.45       214.19 o
   1  10   4       1052.07       1033.52        24.42 o
   2  10   4       3710.62       3735.98        70.41 o
   3  10   4        518.67        500.47        13.96 o
   4  10   4       2837.96       2751.69        58.57 o
   5  10   4       1973.42       1906.48        64.84 o
   6  10   4        998.02        997.22        29.53 o
   7  10   4       1099.96       1165.40        39.27 o
   8  10   4       1558.09       1684.82        67.02 o
   9  10   4          1.64        -20.59        22.03 o
  -9  11   4        400.84        416.10        29.93 o
  -8  11   4       3377.53       3420.24        83.50 o
  -7  11   4          2.86         16.13         7.06 o
  -6  11   4        636.10        621.22        23.99 o
  -5  11   4          5.47          4.63         5.47 o
  -4  11   4       1370.62       1373.03        37.60 o
  -3  11   4        147.91        122.93         8.87 o
  -2  11   4       5802.53       5854.87       135.20 o
  -1  11   4        471.60        479.61        15.90 o
   0  11   4        541.98        549.16        22.65 o
   1  11   4        251.23        263.59        11.99 o
   2  11   4        793.48        809.68        24.34 o
   3  11   4        233.45        237.44        13.19 o
   4  11   4       4307.11       4435.51        78.58 o
   5  11   4        798.74        689.91        22.88 o
   6  11   4       1343.96       1249.73        39.81 o
   7  11   4         99.63         98.85        17.30 o
   8  11   4         32.63         30.24        10.84 o
   9  11   4        198.57        226.70        54.85 o
  -9  12   4          3.84         -5.80         9.46 o
  -8  12   4         93.84         86.96        14.82 o
  -7  12   4        346.17        339.85        22.92 o
  -6  12   4       2520.44       2727.83        76.51 o
  -5  12   4          5.73          7.95         7.69 o
  -4  12   4       9062.63       9317.30       237.05 o
  -3  12   4          7.81         17.55         7.09 o
  -2  12   4        563.45        548.33        19.61 o
  -1  12   4        243.65        217.36        15.08 o
   0  12   4       3212.22       3303.16        63.32 o
   1  12   4        420.23        435.41        16.86 o
   2  12   4      16169.22      16296.38       366.52 o
   3  12   4        207.02        216.64        13.88 o
   4  12   4        554.12        577.63        20.35 o
   5  12   4        181.48        163.93        12.61 o
   6  12   4        303.86        303.63        20.23 o
   7  12   4          0.14         -6.73         7.05 o
   8  12   4       2162.52       2349.69        78.78 o
  -8  13   4        269.66        289.41        24.56 o
  -7  13   4         84.11         74.33        13.53 o
  -6  13   4        670.29        721.03        40.32 o
  -5  13   4        283.09        305.26        21.72 o
  -4  13   4       1015.39       1076.84        32.55 o
  -3  13   4         58.44         47.13         8.67 o
  -2  13   4       2705.40       2800.07        79.51 o
  -1  13   4        399.72        363.87        17.02 o
   0  13   4       1308.99       1288.43        40.88 o
   1  13   4        875.31        857.81        27.64 o
   2  13   4       1211.92       1192.62        37.25 o
   3  13   4        455.49        435.02        19.16 o
   4  13   4       3479.99       3447.29        72.14 o
   5  13   4        203.08        199.98        16.00 o
   6  13   4          1.74         -1.46         5.73 o
   7  13   4          0.68         -4.21         6.62 o
   8  13   4          0.06         13.18        10.51 o
  -7  14   4        949.98        974.96        38.00 o
  -6  14   4       1779.59       1808.69        67.34 o
  -5  14   4        299.92        303.70        25.96 o
  -4  14   4       2120.83       2168.36        55.76 o
  -3  14   4       2417.94       2431.14        66.26 o
  -2  14   4         22.26         30.98         9.77 o
  -1  14   4        777.81        744.48        29.79 o
   0  14   4       1523.18       1465.02        40.85 o
   1  14   4       2633.00       2674.74        68.32 o
   2  14   4       3574.50       3634.66        87.55 o
   3  14   4       1921.39       1922.73        49.16 o
   4  14   4        313.29        299.97        16.51 o
   5  14   4        746.01        765.21        27.66 o
   6  14   4        621.65        596.93        32.35 o
   7  14   4        124.39        136.34        14.95 o
  -7  15   4        138.84        163.33        18.61 o
  -6  15   4         11.78         21.24         9.95 o
  -5  15   4       2031.56       2077.04        71.13 o
  -4  15   4        588.04        518.06        32.85 o
  -3  15   4         50.61         61.21        15.45 o
  -2  15   4       2007.77       1960.03        66.13 o
  -1  15   4        579.37        562.49        54.98 o
   0  15   4        296.46        275.39        22.15 o
   1  15   4       1728.14       1773.50        69.40 o
   2  15   4        566.67        542.00        31.20 o
   3  15   4        702.64        716.11        30.89 o
   4  15   4       1133.39       1144.49        37.75 o
   5  15   4        338.04        347.06        24.06 o
   6  15   4        676.81        701.62        62.78 o
   7  15   4        169.30        159.01        17.69 o
  -6  16   4        358.02        383.50        32.13 o
  -5  16   4        103.02         96.29        27.44 o
  -4  16   4          3.38         -3.37         7.99 o
  -3  16   4       1673.34       1654.01        59.48 o
  -2  16   4         12.74         29.47         9.63 o
  -1  16   4       4393.67       4480.52       111.01 o
   0  16   4       1082.95       1062.31        40.25 o
   1  16   4         21.09         30.11         9.48 o
   2  16   4         25.68         30.92         9.76 o
   3  16   4        815.11        805.62        35.71 o
   4  16   4         23.83         34.22         8.76 o
   5  16   4       1620.64       1640.30        48.72 o
   6  16   4        354.40        339.74        27.06 o
  -5  17   4       1392.94       1485.79        65.81 o
  -4  17   4         59.03         41.15        15.24 o
  -3  17   4       1308.07       1331.22        47.85 o
  -2  17   4        644.70        665.72        42.00 o
  -1  17   4        858.87        860.01        47.16 o
   0  17   4        132.83        145.14        16.77 o
   1  17   4       2009.58       2003.71        63.80 o
   2  17   4          0.09          6.90         7.30 o
   3  17   4        461.25        434.79        28.28 o
   4  17   4         24.82         24.29         8.70 o
   5  17   4         34.57         28.57        10.78 o
  -4  18   4          1.93        -11.12        11.12 o
  -3  18   4        923.48        914.30        49.37 o
  -2  18   4        189.10        204.53        23.03 o
  -1  18   4       2139.15       2110.07        72.36 o
   0  18   4         14.54         28.74        10.95 o
   1  18   4          8.20          5.26         9.89 o
   2  18   4         67.28         71.42        18.02 o
   3  18   4        243.68        217.86        25.15 o
  -1  19   4         87.73         77.66        19.78 o
   0  19   4         15.02         17.77        10.92 o
   1  19   4       1003.52        976.17        48.27 o
  -9   0   5       1870.64       2051.18        71.88 o
  -7   0   5       3061.88       2996.74       124.40 o
  -5   0   5       1371.28       1387.13        24.28 o
  -3   0   5       2645.57       2263.30        46.83 o
  -1   0   5      31723.96      29294.28       809.02 o
   1   0   5      16449.47      16886.79       215.77 o
   3   0   5       2059.01       1920.56        26.28 o
   5   0   5      22911.49      22601.60       476.48 o
   7   0   5       5439.37       5578.32       101.64 o
   9   0   5        884.52        831.76        43.84 o
  11   0   5       1658.32       1693.00        88.03 o
 -10   1   5         82.06         95.17        17.78 o
  -9   1   5        254.23        331.55        35.37 o
  -8   1   5        756.96        765.38        23.67 o
  -7   1   5        800.12        774.59        18.88 o
  -6   1   5        669.25        644.18        18.01 o
  -5   1   5       1553.50       1428.70        17.41 o
  -4   1   5        262.48        387.11         8.04 o
  -3   1   5       8427.85       8138.58       128.81 o
  -2   1   5       2921.51       3040.93        28.79 o
  -1   1   5         35.67         41.64         1.47 o
   0   1   5         30.09         59.09         1.91 o
   1   1   5       6331.82       5966.32        89.44 o
   2   1   5          9.57         16.43         2.25 o
   3   1   5       4817.92       4652.82        53.87 o
   4   1   5        678.41        703.63        11.47 o
   5   1   5        690.58        613.09        25.30 o
   6   1   5       1000.26        915.66        17.36 o
   7   1   5       3706.97       3550.50        86.84 o
   8   1   5         19.98         24.53         4.25 o
   9   1   5       1502.56       1536.79        52.08 o
  10   1   5          1.31         -3.13         9.59 o
  11   1   5        235.26        255.53        26.53 o
 -10   2   5        992.37       1045.08        53.42 o
  -9   2   5        845.61        865.23        71.02 o
  -8   2   5         53.42         45.65         9.33 o
  -7   2   5       2603.70       2574.60        40.00 o
  -6   2   5       3190.12       3021.11        41.59 o
  -5   2   5       1464.76       1371.03        26.45 o
  -4   2   5       3169.84       3007.58        41.41 o
  -3   2   5       1095.83       1006.31        12.97 o
  -2   2   5       2812.15       2802.40        24.30 o
  -1   2   5      26406.46      26544.23       308.43 o
   0   2   5      19672.48      20281.02       272.99 o
   1   2   5      12968.26      12825.84       122.58 o
   2   2   5       7710.53       7632.59        69.71 o
   3   2   5        999.27        983.89        13.21 o
   4   2   5       2544.74       2237.67        23.56 o
   5   2   5      11265.00      10928.00       160.78 o
   6   2   5        484.54        458.16        11.22 o
   7   2   5       2600.32       2502.47        48.70 o
   8   2   5       2260.30       2120.33        84.50 o
   9   2   5        121.92        148.53        17.84 o
  10   2   5        399.60        391.84        30.99 o
  11   2   5       1277.62       1383.12        63.54 o
 -11   3   5        907.77        892.63        69.03 o
 -10   3   5        114.29        135.61        24.46 o
  -9   3   5          2.51          5.45         5.17 o
  -8   3   5        257.09        271.73        15.40 o
  -7   3   5        641.07        612.18        23.99 o
  -6   3   5          7.16          3.35         3.21 o
  -5   3   5       3099.76       2886.77        56.20 o
  -4   3   5        925.36        927.85        13.09 o
  -3   3   5       1745.14       1610.32        19.71 o
  -2   3   5       2232.21       2218.11        20.18 o
  -1   3   5       1003.59        963.73        19.87 o
   0   3   5       5321.35       5489.35        45.01 o
   1   3   5       5499.92       5818.47        50.08 o
   2   3   5        915.24       1034.08        12.33 o
   3   3   5      18180.90      18103.82       232.84 o
   4   3   5        936.49        882.82        16.61 o
   5   3   5         14.24         19.41         7.76 o
   6   3   5        895.23        877.16        33.65 o
   7   3   5        788.54        753.95        54.68 o
   8   3   5          8.70         11.21         7.59 o
   9   3   5       2708.97       2467.45       197.71 o
  10   3   5        196.67        265.28        47.50 o
  11   3   5         34.62         51.36        26.83 o
 -11   4   5         13.11         99.52       101.66 o
 -10   4   5        950.64        972.46       123.55 o
  -9   4   5        376.93        327.45        25.07 o
  -8   4   5        267.88        211.77        11.69 o
  -7   4   5        514.05        485.65        16.05 o
  -6   4   5       3032.31       2878.39        44.45 o
  -5   4   5        508.87        486.59        17.78 o
  -4   4   5      13798.62      12915.01       157.35 o
  -3   4   5       1185.41       1298.65        14.19 o
  -2   4   5         19.61         21.93         4.48 o
  -1   4   5        351.22        294.42         5.04 o
   0   4   5       3644.14       3602.37        43.87 o
   1   4   5       9841.54      10087.71       101.48 o
   2   4   5      20049.95      20083.00       259.17 o
   3   4   5        873.24        849.37        13.63 o
   4   4   5       4498.76       4381.28        52.96 o
   5   4   5       1146.50       1084.04        35.80 o
   6   4   5        101.96        114.24        13.35 o
   7   4   5       1927.15       1839.15        64.62 o
   8   4   5       2356.86       2372.92       126.17 o
   9   4   5         41.30         28.28         8.96 o
  10   4   5       2215.77       2426.64        92.86 o
 -10   5   5        303.13        254.56        39.31 o
  -9   5   5        871.32        831.28        42.78 o
  -8   5   5       1052.06        966.81        38.77 o
  -7   5   5          5.69          4.70         3.93 o
  -6   5   5       3248.52       3182.57        61.48 o
  -5   5   5        294.17        310.53        10.72 o
  -4   5   5       1115.79       1001.57        15.64 o
  -3   5   5       3686.46       3632.41        40.12 o
  -2   5   5       4193.67       3917.82        42.59 o
  -1   5   5       2328.96       2508.40        36.59 o
   0   5   5       3826.20       3920.62        44.34 o
   1   5   5       3235.92       3259.76        33.41 o
   2   5   5       1040.48       1096.12        14.28 o
   3   5   5       8808.29       9110.27       112.36 o
   4   5   5       4589.39       4344.26        61.21 o
   5   5   5       1054.27       1024.66        18.78 o
   6   5   5       2353.28       2342.64        89.11 o
   7   5   5        947.88       1028.26        46.20 o
   8   5   5       1052.32       1148.62        58.08 o
   9   5   5       1119.84       1038.28       120.00 o
  10   5   5       1148.83       1311.70       162.34 o
 -10   6   5       1529.93       1562.28        76.14 o
  -9   6   5        821.30        805.04        49.24 o
  -8   6   5         11.17          9.91         4.21 o
  -7   6   5        148.74        137.08         9.46 o
  -6   6   5       2310.87       2292.65        34.89 o
  -5   6   5         49.69         58.48         5.22 o
  -4   6   5       9403.76       9494.20       128.11 o
  -3   6   5       2820.16       2818.92        64.29 o
  -2   6   5       2200.87       2095.51        24.68 o
  -1   6   5         41.88         39.71         3.29 o
   0   6   5        393.05        345.26        10.47 o
   1   6   5        581.13        540.87         9.89 o
   2   6   5      12773.66      12724.30       174.10 o
   3   6   5       1980.47       2004.08        28.50 o
   4   6   5       2734.05       2651.58        35.00 o
   5   6   5          7.52          7.53         4.09 o
   6   6   5        639.58        636.54        25.38 o
   7   6   5        323.87        299.29        25.50 o
   8   6   5       3541.90       3782.18       118.79 o
   9   6   5         12.01          2.55         9.13 o
  10   6   5       1198.56       1197.43        54.74 o
 -10   7   5        556.50        494.42        70.68 o
  -9   7   5         39.02         58.08        12.16 o
  -8   7   5       4330.13       4268.06        90.27 o
  -7   7   5         40.88         42.21         4.87 o
  -6   7   5       2691.66       2649.71        39.68 o
  -5   7   5       1212.78       1157.84        23.70 o
  -4   7   5         45.36         44.72         4.50 o
  -3   7   5        169.22        168.91         7.37 o
  -2   7   5      12070.06      11921.98       158.74 o
  -1   7   5        337.05        306.71         9.38 o
   0   7   5      15194.31      15546.96       219.28 o
   1   7   5          4.05         12.55         3.90 o
   2   7   5        240.21        244.38         8.10 o
   3   7   5        166.09        200.45         7.92 o
   4   7   5       4484.12       4432.85        78.36 o
   5   7   5       1718.35       1653.87        36.90 o
   6   7   5       5415.43       5333.97       119.08 o
   7   7   5          2.45          5.40         4.35 o
   8   7   5        126.65        136.67        22.09 o
   9   7   5        158.57        169.68        28.29 o
  10   7   5        114.49        133.63        24.33 o
 -10   8   5        270.45        207.33        42.01 o
  -9   8   5       1170.22       1165.42        52.81 o
  -8   8   5          2.52         14.31         6.05 o
  -7   8   5       2244.66       2145.56        67.87 o
  -6   8   5        426.10        436.25        11.91 o
  -5   8   5          3.89          7.78         5.41 o
  -4   8   5        361.47        385.98        13.69 o
  -3   8   5       4750.49       4642.22        64.32 o
  -2   8   5       3198.36       3251.27        72.68 o
  -1   8   5       3821.22       3737.13        50.97 o
   0   8   5       5300.98       5421.29        71.23 o
   1   8   5         99.26        117.21         5.35 o
   2   8   5       1072.40       1006.11        19.18 o
   3   8   5       1300.65       1233.28        20.71 o
   4   8   5       1671.85       1546.69        26.08 o
   5   8   5       2027.90       2043.22        57.19 o
   6   8   5        650.78        617.95        21.97 o
   7   8   5        138.09        128.17        19.60 o
   8   8   5       1806.11       1903.46       109.35 o
   9   8   5          1.25          0.26        10.68 o
  10   8   5        157.29        147.17        30.80 o
 -10   9   5        314.11        151.25        35.49 o
  -9   9   5       1136.97       1183.27        64.48 o
  -8   9   5       2183.89       2195.93        73.90 o
  -7   9   5       1129.36       1125.99        32.32 o
  -6   9   5        915.50        936.07        26.60 o
  -5   9   5        884.13        887.94        27.44 o
  -4   9   5         81.29         74.24         6.71 o
  -3   9   5       1492.68       1371.32        30.73 o
  -2   9   5       8206.88       8148.59       182.66 o
  -1   9   5       1133.72       1099.56        24.31 o
   0   9   5       4491.57       4566.34        60.54 o
   1   9   5       6775.14       6794.85        97.17 o
   2   9   5         37.73         47.17         5.38 o
   3   9   5        975.91       1036.95        21.19 o
   4   9   5        411.16        413.52        11.92 o
   5   9   5        735.64        739.00        29.23 o
   6   9   5       5131.12       5204.41       107.70 o
   7   9   5       1086.49       1099.25        52.67 o
   8   9   5        196.46        217.23        19.87 o
   9   9   5        226.31        221.78        59.03 o
  -9  10   5        930.75        980.25        45.11 o
  -8  10   5          4.68          8.82         5.71 o
  -7  10   5       1738.30       1805.24        38.55 o
  -6  10   5         69.98         55.31         8.46 o
  -5  10   5        227.07        224.63        11.68 o
  -4  10   5       1019.18       1000.99        35.67 o
  -3  10   5       1335.39       1294.60        29.28 o
  -2  10   5          0.32         14.37         6.10 o
  -1  10   5       6498.38       6471.77       108.34 o
   0  10   5         44.43         44.63         6.47 o
   1  10   5        234.33        243.45        10.97 o
   2  10   5       1006.38       1061.38        24.20 o
   3  10   5        235.66        261.22        13.39 o
   4  10   5        162.85        173.48        10.65 o
   5  10   5        625.72        609.59        19.05 o
   6  10   5         75.28         68.73        10.11 o
   7  10   5        283.22        253.19        17.23 o
   8  10   5        137.82        150.13        20.22 o
   9  10   5          0.40         24.71        23.09 o
  -9  11   5        531.48        522.26        31.70 o
  -8  11   5          0.22          2.04         5.62 o
  -7  11   5        741.41        835.04        37.01 o
  -6  11   5        255.34        274.65        19.63 o
  -5  11   5       5471.81       5791.09       120.54 o
  -4  11   5          4.21          4.85         5.07 o
  -3  11   5       2035.49       1995.14        56.57 o
  -2  11   5          8.41         20.96         5.91 o
  -1  11   5        405.18        434.41        21.29 o
   0  11   5       2850.59       2876.05        59.82 o
   1  11   5       5034.38       5003.93       179.36 o
   2  11   5        586.11        604.84        18.29 o
   3  11   5       2598.76       2543.11        50.04 o
   4  11   5       2660.74       2573.61        68.19 o
   5  11   5         74.72         71.90         7.77 o
   6  11   5          1.30          7.40         6.15 o
   7  11   5        393.89        381.65        16.63 o
   8  11   5         56.94         67.00        12.33 o
   9  11   5       1254.30       1424.69        94.13 o
  -8  12   5         28.07         21.58         6.17 o
  -7  12   5       1606.86       1661.97        46.31 o
  -6  12   5         57.43         88.48        10.42 o
  -5  12   5        120.50        110.89         9.82 o
  -4  12   5         79.30         62.61        10.50 o
  -3  12   5       4067.96       4211.25        88.51 o
  -2  12   5        107.84        113.56        13.89 o
  -1  12   5       2185.47       2232.66        46.39 o
   0  12   5        575.85        512.24        18.12 o
   1  12   5       1659.99       1568.37        43.23 o
   2  12   5        886.32        926.01        27.83 o
   3  12   5        563.64        589.94        22.44 o
   4  12   5         12.33         16.57         6.54 o
   5  12   5        459.40        461.83        22.60 o
   6  12   5        203.90        211.85        15.25 o
   7  12   5        294.48        284.99        18.19 o
   8  12   5        230.73        217.41        27.09 o
  -8  13   5        418.18        403.91        29.16 o
  -7  13   5         93.95         93.64        14.77 o
  -6  13   5        253.88        307.11        21.54 o
  -5  13   5       6511.15       6765.41       139.85 o
  -4  13   5        154.82        116.65        21.90 o
  -3  13   5       1340.46       1374.32        41.54 o
  -2  13   5       1266.16       1276.93        48.11 o
  -1  13   5        881.89        896.77        29.70 o
   0  13   5        904.90        895.22        27.21 o
   1  13   5       2766.80       2827.59        80.03 o
   2  13   5          3.43          1.57         4.34 o
   3  13   5       5051.00       5024.28       102.22 o
   4  13   5        152.84        155.93        14.98 o
   5  13   5          5.07          5.08         5.47 o
   6  13   5         26.83         35.15         7.65 o
   7  13   5        358.16        329.13        20.79 o
   8  13   5         84.36         88.06        20.43 o
  -7  14   5        655.84        693.78        47.62 o
  -6  14   5         77.74         76.76        14.97 o
  -5  14   5         27.98         35.97         9.44 o
  -4  14   5        959.36       1007.64        44.39 o
  -3  14   5       2110.95       2041.24        50.70 o
  -2  14   5        119.12        117.46        11.91 o
  -1  14   5        496.17        479.93        34.01 o
   0  14   5         36.98         44.79        10.70 o
   1  14   5        261.08        237.31        17.37 o
   2  14   5       3335.47       3180.09        64.86 o
   3  14   5        186.89        183.18        15.55 o
   4  14   5          0.46          6.73         7.70 o
   5  14   5        490.88        469.39        24.07 o
   6  14   5         47.35         50.41        10.80 o
   7  14   5        241.93        203.58        21.13 o
  -6  15   5        930.19        927.07        98.61 o
  -5  15   5        990.96       1046.94        37.91 o
  -4  15   5        612.69        649.61        35.92 o
  -3  15   5        956.04        931.12        33.12 o
  -2  15   5       2128.50       2139.18        58.55 o
  -1  15   5        124.26        107.73        13.72 o
   0  15   5       2714.50       2637.85        66.93 o
   1  15   5       1722.71       1696.86        49.25 o
   2  15   5        872.04        799.07        40.68 o
   3  15   5          4.93          5.28         7.23 o
   4  15   5       1565.13       1531.36        55.62 o
   5  15   5         33.81         50.15        11.09 o
   6  15   5        651.21        562.73        49.15 o
  -6  16   5        909.96       1023.00        88.05 o
  -5  16   5         28.56         40.77        10.69 o
  -4  16   5        393.20        402.86        27.63 o
  -3  16   5         11.81         19.02         9.06 o
  -2  16   5         21.67         23.80        10.06 o
  -1  16   5       1163.60       1167.60        46.94 o
   0  16   5        895.86        906.13        40.06 o
   1  16   5       1024.40       1004.12        42.29 o
   2  16   5         59.95         54.45        11.65 o
   3  16   5        104.85        100.07        14.43 o
   4  16   5        258.66        248.07        21.59 o
   5  16   5        299.85        312.85        23.64 o
  -5  17   5          1.70         13.97         9.13 o
  -4  17   5         14.47          7.04         7.57 o
  -3  17   5          9.06         21.51        12.15 o
  -2  17   5       2714.55       2693.21        81.33 o
  -1  17   5        526.20        503.81        29.06 o
   0  17   5       2159.71       2098.37        71.67 o
   1  17   5          5.97         16.48        11.17 o
   2  17   5         86.10         70.32        13.50 o
   3  17   5        137.65        126.24        18.68 o
   4  17   5        462.30        415.04        29.54 o
  -3  18   5        145.02        162.14        19.81 o
  -2  18   5         70.52         71.12        20.93 o
  -1  18   5        164.20        146.83        22.66 o
   0  18   5       1502.54       1500.21        58.04 o
   1  18   5          0.14         -8.30         8.30 o
   2  18   5       1136.45       1203.67        47.91 o
   3  18   5        178.52        157.25        22.61 o
 -10   0   6        992.29       1139.34        56.61 o
  -8   0   6        525.43        525.31        27.23 o
  -6   0   6       1419.23       1281.09        28.18 o
  -4   0   6       2254.00       1996.95        27.29 o
  -2   0   6       9905.33      10056.00       123.29 o
   0   0   6      10938.97      11547.94       225.10 o
   2   0   6      11999.29      12642.33       190.11 o
   4   0   6       7781.24       7597.37       128.19 o
   6   0   6       1108.75       1020.91        34.71 o
   8   0   6       3226.74       2946.95       222.97 o
  10   0   6       1189.99       1314.77        94.06 o
 -11   1   6         49.87         75.06        13.42 o
 -10   1   6         51.80         80.52        28.94 o
  -9   1   6        398.90        442.85        21.93 o
  -8   1   6       6120.05       6312.01       151.59 o
  -7   1   6       1227.36       1162.12        23.22 o
  -6   1   6       3072.65       2921.49        50.30 o
  -5   1   6        708.52        695.34        11.28 o
  -4   1   6        110.66        113.32         4.51 o
  -3   1   6       3766.41       3625.90        35.54 o
  -2   1   6      30525.65      29851.12       411.12 o
  -1   1   6        844.36        936.09        16.88 o
   0   1   6      28270.92      26657.07       746.87 o
   1   1   6        134.42         73.24         2.08 o
   2   1   6          0.80          6.32         1.66 o
   3   1   6       1579.84       1556.70        19.40 o
   4   1   6       8424.55       8201.66       103.22 o
   5   1   6        286.47        277.81         8.34 o
   6   1   6      12866.10      12428.16       187.74 o
   7   1   6        889.52        826.09        33.89 o
   8   1   6        586.64        536.48        17.73 o
   9   1   6        237.69        246.88        19.86 o
  10   1   6        458.47        499.10        31.58 o
 -11   2   6         16.32         26.02        10.04 o
 -10   2   6        868.84        888.80        73.67 o
  -9   2   6        243.15        244.80        15.50 o
  -8   2   6        912.45        845.75        23.32 o
  -7   2   6        464.64        434.54        13.97 o
  -6   2   6         64.20         72.09         5.65 o
  -5   2   6         76.99         83.75         5.21 o
  -4   2   6       9882.58       9535.07       119.56 o
  -3   2   6          0.30          4.88         2.27 o
  -2   2   6       4286.41       4235.46        38.28 o
  -1   2   6       8274.16       8334.83        66.23 o
   0   2   6       1508.49       1600.03        12.33 o
   1   2   6        150.91        197.00         3.33 o
   2   2   6      21166.32      20828.44       258.18 o
   3   2   6        183.10        169.09         7.03 o
   4   2   6       3572.66       3382.34        46.46 o
   5   2   6       2425.34       2239.32        37.66 o
   6   2   6         14.98         16.90         3.63 o
   7   2   6        822.52        837.92        20.53 o
   8   2   6       1702.33       1651.64        44.38 o
   9   2   6          0.25          0.77         6.16 o
  10   2   6        611.40        685.13        37.14 o
 -11   3   6       1134.34       1215.34        48.14 o
 -10   3   6        138.71        214.14        52.74 o
  -9   3   6        391.91        344.54        28.05 o
  -8   3   6         49.58         62.95         7.32 o
  -7   3   6        238.06        210.46        13.91 o
  -6   3   6       8240.03       7920.74       129.80 o
  -5   3   6       4915.76       4736.20        68.53 o
  -4   3   6          3.18         10.63         2.88 o
  -3   3   6       8201.14       8348.53        93.53 o
  -2   3   6       3706.29       3471.92        29.86 o
  -1   3   6         87.08        104.54         4.04 o
   0   3   6      16327.96      16652.54       201.22 o
   1   3   6      24995.16      25156.14       322.56 o
   2   3   6       1812.15       1688.35        18.00 o
   3   3   6      12290.92      12062.75       143.82 o
   4   3   6       8576.03       8389.88       123.90 o
   5   3   6        427.78        434.67        15.32 o
   6   3   6       1819.08       1719.05        36.47 o
   7   3   6       2617.20       2473.92        50.20 o
   8   3   6        508.69        468.82        18.37 o
   9   3   6       1268.36       1325.55        44.75 o
  10   3   6        858.02        958.72        52.98 o
 -10   4   6        406.90        465.81        25.19 o
  -9   4   6        354.27        313.12        22.12 o
  -8   4   6        119.91        114.02         9.39 o
  -7   4   6       2148.84       2074.61        46.39 o
  -6   4   6       1073.10       1022.91        32.40 o
  -5   4   6       1544.81       1493.71        26.44 o
  -4   4   6       7864.02       7805.25       108.06 o
  -3   4   6       1867.90       1730.31        26.28 o
  -2   4   6       3376.68       3357.75        32.57 o
  -1   4   6       1519.78       1523.62        27.19 o
   0   4   6        856.64       1103.43        12.07 o
   1   4   6      12319.48      13250.63       146.54 o
   2   4   6       1916.81       1516.95        15.68 o
   3   4   6        861.46        834.49        12.31 o
   4   4   6        897.31        804.21        26.18 o
   5   4   6       2617.84       2572.80        73.02 o
   6   4   6        176.81        168.53        17.70 o
   7   4   6       1280.17       1278.23        48.31 o
   8   4   6       1178.52       1148.94        47.29 o
   9   4   6        125.51        122.53        21.92 o
  10   4   6        504.28        560.53        32.65 o
 -10   5   6        201.87        206.25        20.32 o
  -9   5   6        364.07        373.18        32.25 o
  -8   5   6          3.63          3.61         4.50 o
  -7   5   6        114.83        106.62        15.01 o
  -6   5   6         66.10         79.49         6.18 o
  -5   5   6       9957.83       9827.70       155.65 o
  -4   5   6       2307.84       2303.45        28.97 o
  -3   5   6       4778.31       4633.41        50.09 o
  -2   5   6         77.05         88.95         4.47 o
  -1   5   6         22.04         34.87         4.45 o
   0   5   6        724.41        755.40        17.02 o
   1   5   6       4011.23       3827.20        51.60 o
   2   5   6        936.54       1075.05        20.23 o
   3   5   6      12833.35      12678.16       186.88 o
   4   5   6        102.07        110.32         5.51 o
   5   5   6         27.88         20.40         7.49 o
   6   5   6        221.69        235.24        13.69 o
   7   5   6       2075.22       2014.63        71.65 o
   8   5   6        180.71        139.81        14.87 o
   9   5   6       4582.35       4408.62       214.98 o
  10   5   6          1.18         -3.99         8.20 o
 -10   6   6          0.64          0.12         6.55 o
  -9   6   6        910.65        888.59        66.42 o
  -8   6   6         58.67         46.36         8.37 o
  -7   6   6       1912.16       1926.82        34.12 o
  -6   6   6         33.99         35.03         5.62 o
  -5   6   6        701.54        700.66        14.94 o
  -4   6   6        720.83        693.92        29.78 o
  -3   6   6       4981.20       4997.04       126.59 o
  -2   6   6       1728.86       1742.38        46.50 o
  -1   6   6       9120.09       8900.34       124.91 o
   0   6   6        863.91        794.66        13.72 o
   1   6   6       4091.93       3960.63        45.58 o
   2   6   6       1068.60       1183.29        19.10 o
   3   6   6        621.61        569.74        12.16 o
   4   6   6        389.33        366.15        12.09 o
   5   6   6       3349.62       3289.88        76.06 o
   6   6   6       1109.36       1136.53        37.86 o
   7   6   6       1938.80       2003.86        75.81 o
   8   6   6        175.82        194.96        29.35 o
   9   6   6          1.38         -0.25         5.23 o
  10   6   6         50.28         62.98        19.64 o
 -10   7   6        219.45        208.20        21.61 o
  -9   7   6       1270.48       1321.44        67.16 o
  -8   7   6        369.52        317.47        15.42 o
  -7   7   6         61.96         63.39         8.28 o
  -6   7   6        357.97        316.91        13.19 o
  -5   7   6       1931.48       1968.22        30.80 o
  -4   7   6       2427.74       2500.08        47.73 o
  -3   7   6       7401.35       7094.44       127.89 o
  -2   7   6       1603.29       1587.80        29.09 o
  -1   7   6         85.00         71.09         5.86 o
   0   7   6         21.22         16.91         3.14 o
   1   7   6       4670.88       4617.76        57.81 o
   2   7   6        429.31        422.24         9.69 o
   3   7   6       2265.39       2139.76        31.08 o
   4   7   6        762.58        741.23        21.07 o
   5   7   6        838.88        824.13        23.70 o
   6   7   6        123.46        122.47         8.84 o
   7   7   6        249.59        216.53        14.50 o
   8   7   6        730.91        812.82        50.68 o
   9   7   6        622.62        636.15        65.90 o
  10   7   6        379.89        425.09        88.85 o
 -10   8   6        170.28        142.51        27.17 o
  -9   8   6        946.95       1007.86        53.95 o
  -8   8   6          2.22          4.20         4.74 o
  -7   8   6       2859.14       2886.88        77.59 o
  -6   8   6        861.96        864.65        20.08 o
  -5   8   6        241.02        214.80        10.43 o
  -4   8   6       1089.94       1176.49        25.40 o
  -3   8   6        164.38        167.37         8.94 o
  -2   8   6        305.39        313.49        12.86 o
  -1   8   6      23458.07      23055.83       422.52 o
   0   8   6         81.26        130.77         8.70 o
   1   8   6       1854.67       1830.16        28.37 o
   2   8   6         25.29         36.33         3.93 o
   3   8   6        492.34        528.21        14.40 o
   4   8   6        206.20        238.84        10.41 o
   5   8   6       6455.91       6279.80       193.47 o
   6   8   6        151.01        137.85         9.84 o
   7   8   6       2121.58       2091.96       110.90 o
   8   8   6         17.11         24.41        11.79 o
   9   8   6          4.69         14.36        14.46 o
  -9   9   6        924.29        976.25        46.77 o
  -8   9   6       2238.64       2302.12        57.32 o
  -7   9   6         35.08         29.36         6.29 o
  -6   9   6        347.00        348.72        13.08 o
  -5   9   6        476.54        499.48        17.86 o
  -4   9   6         51.15         62.36         8.00 o
  -3   9   6       1561.72       1563.09        39.86 o
  -2   9   6       2946.56       2942.40        49.05 o
  -1   9   6       1214.94       1224.47        30.62 o
   0   9   6       2532.07       2538.32        37.61 o
   1   9   6        286.40        285.59        12.64 o
   2   9   6         41.68         57.79         5.13 o
   3   9   6        771.56        784.38        23.64 o
   4   9   6          5.47         11.05         5.14 o
   5   9   6       1116.39       1063.62        24.96 o
   6   9   6       2752.15       2762.01        67.21 o
   7   9   6        118.66        119.57        10.67 o
   8   9   6         32.57         38.72        16.06 o
   9   9   6         83.11         80.53        23.40 o
  -9  10   6        109.06         97.82        16.14 o
  -8  10   6          5.28         15.22         7.84 o
  -7  10   6       1220.94       1155.97        32.77 o
  -6  10   6       2759.04       2806.58        63.48 o
  -5  10   6        487.75        521.40        24.69 o
  -4  10   6       2258.69       2164.33        46.77 o
  -3  10   6       2067.63       1943.40        47.74 o
  -2  10   6       4106.88       4114.95        64.43 o
  -1  10   6       1101.38       1141.18        28.34 o
   0  10   6       1583.58       1531.29        27.72 o
   1  10   6       2767.87       2771.59        41.97 o
   2  10   6        580.62        586.00        17.57 o
   3  10   6        500.15        576.20        37.61 o
   4  10   6       1911.99       1823.37        57.44 o
   5  10   6       1815.34       1891.01        47.16 o
   6  10   6         56.25         73.93         8.36 o
   7  10   6        884.84        910.23        33.66 o
   8  10   6       1473.23       1642.48        66.31 o
   9  10   6          6.57         21.31        14.51 o
  -9  11   6         64.95         64.46        13.92 o
  -8  11   6        583.47        607.86        46.87 o
  -7  11   6        470.28        503.91        20.94 o
  -6  11   6        279.54        321.49        17.52 o
  -5  11   6         83.59         81.42         8.66 o
  -4  11   6        123.17        125.79        11.76 o
  -3  11   6          5.62         17.54         4.99 o
  -2  11   6       1122.65       1089.49        25.61 o
  -1  11   6         92.57         98.60         8.92 o
   0  11   6       1900.36       1819.75        32.76 o
   1  11   6          6.01         16.21         5.28 o
   2  11   6         67.68         77.00         6.91 o
   3  11   6        237.81        237.68        12.16 o
   4  11   6        332.28        343.67        16.62 o
   5  11   6        214.41        195.53        13.19 o
   6  11   6        931.13        853.45        27.98 o
   7  11   6         83.59         68.48        10.96 o
   8  11   6        486.26        429.59        57.21 o
  -8  12   6          9.97          9.21         6.22 o
  -7  12   6         10.70         21.99        10.36 o
  -6  12   6       1212.23       1307.04        47.24 o
  -5  12   6        124.71        111.11        15.40 o
  -4  12   6       5442.51       5504.72       170.08 o
  -3  12   6        111.00        106.63        10.45 o
  -2  12   6         77.48         85.54        10.18 o
  -1  12   6        365.96        376.88        16.08 o
   0  12   6        158.41        157.15        12.00 o
   1  12   6        327.33        339.69        19.13 o
   2  12   6       5243.49       5115.15        89.19 o
   3  12   6        101.19        115.92        12.03 o
   4  12   6       1135.80       1129.81        29.65 o
   5  12   6        111.48        108.40        11.30 o
   6  12   6         11.35          2.48         4.97 o
   7  12   6         60.33         76.03        14.72 o
   8  12   6        977.94        985.00        57.30 o
  -8  13   6        369.16        339.51        19.87 o
  -7  13   6          0.07         -4.59         6.63 o
  -6  13   6        764.85        820.30        29.91 o
  -5  13   6         57.57         90.47        12.44 o
  -4  13   6        510.19        468.26        19.71 o
  -3  13   6        122.62        138.79        12.54 o
  -2  13   6        494.55        531.12        17.75 o
  -1  13   6          0.69          2.35         5.49 o
   0  13   6         11.06         15.39         6.22 o
   1  13   6         12.20         16.56         5.88 o
   2  13   6        633.19        619.17        29.22 o
   3  13   6          1.01         13.67         6.21 o
   4  13   6        796.07        806.27        28.05 o
   5  13   6         18.46          6.67         7.74 o
   6  13   6        295.14        277.39        22.19 o
   7  13   6        128.62        120.86        16.62 o
  -7  14   6        480.38        451.12        33.05 o
  -6  14   6        768.50        803.80        34.22 o
  -5  14   6        332.00        348.59        22.72 o
  -4  14   6       1125.06       1213.72        41.92 o
  -3  14   6       1237.58       1265.10        44.68 o
  -2  14   6         25.67         36.63         7.95 o
  -1  14   6        448.24        449.57        20.08 o
   0  14   6        337.60        300.43        18.79 o
   1  14   6       1020.17       1070.70        34.54 o
   2  14   6       1654.81       1688.70        43.77 o
   3  14   6        206.05        221.69        16.31 o
   4  14   6        729.55        740.82        28.46 o
   5  14   6        395.27        360.45        25.23 o
   6  14   6          4.56          5.16         7.53 o
   7  14   6        892.03        841.37        36.59 o
  -6  15   6          7.90         11.50         9.21 o
  -5  15   6        681.04        673.86        41.01 o
  -4  15   6         14.21         10.35         8.10 o
  -3  15   6         51.86         47.44        11.73 o
  -2  15   6        516.76        537.70        24.29 o
  -1  15   6         47.79         40.14         9.01 o
   0  15   6       1526.91       1564.57        44.98 o
   1  15   6         51.71         49.14        11.28 o
   2  15   6         27.53         42.80         9.10 o
   3  15   6        631.54        620.20        26.35 o
   4  15   6         67.52         71.41        11.57 o
   5  15   6         23.89         13.03         8.86 o
   6  15   6        843.63        843.61        78.67 o
  -5  16   6          3.74          9.72         9.22 o
  -4  16   6         19.61         14.49        11.74 o
  -3  16   6       1067.10       1037.66        42.33 o
  -2  16   6        255.50        283.41        21.15 o
  -1  16   6       1340.34       1364.30        44.05 o
   0  16   6        733.30        749.43        30.79 o
   1  16   6        324.36        342.06        22.27 o
   2  16   6         77.26         64.82        11.08 o
   3  16   6         34.61         35.58        10.64 o
   4  16   6         39.31         51.51        12.41 o
   5  16   6       1344.46       1348.30        48.92 o
  -4  17   6         88.73         80.04        19.56 o
  -3  17   6       1340.36       1370.97        54.32 o
  -2  17   6        174.99        155.86        24.75 o
  -1  17   6        241.68        196.26        29.48 o
   0  17   6          0.04          5.25         7.96 o
   1  17   6        721.33        726.44        33.18 o
   2  17   6          7.24         12.77         8.35 o
   3  17   6        509.20        529.25        31.54 o
   4  17   6         57.59         52.48        14.89 o
  -2  18   6        721.48        697.63        41.67 o
  -1  18   6       2334.29       2289.31        73.18 o
   0  18   6        117.24        142.88        18.56 o
   1  18   6         55.77         55.21        13.88 o
   2  18   6        312.06        309.81        24.07 o
  -9   0   7       1652.12       1708.50        64.73 o
  -7   0   7       7175.64       7175.37       284.85 o
  -5   0   7       1427.45       1392.04        21.93 o
  -3   0   7        958.26        826.08        13.02 o
  -1   0   7      53778.26      56965.84      1976.29 o
   1   0   7      10483.06      10862.50       122.57 o
   3   0   7       2202.82       2131.58        34.93 o
   5   0   7      16566.08      16091.51       335.68 o
   7   0   7       2455.54       2366.22        79.13 o
   9   0   7         15.97         12.10        11.63 o
 -10   1   7        321.09        320.63        39.45 o
  -9   1   7       2548.89       2638.52        72.04 o
  -8   1   7        310.69        305.13        15.68 o
  -7   1   7         43.44         52.05         5.87 o
  -6   1   7         20.36         23.59         3.12 o
  -5   1   7       3453.17       3422.00        42.77 o
  -4   1   7        345.25        311.14         8.18 o
  -3   1   7      18390.73      18785.87       242.52 o
  -2   1   7         10.49         29.77         2.20 o
  -1   1   7       4974.54       5133.22        88.97 o
   0   1   7        880.57        769.75        17.42 o
   1   1   7       2415.81       2305.75        19.89 o
   2   1   7        694.00        670.92         9.28 o
   3   1   7       5672.97       5665.21        55.32 o
   4   1   7        982.87        982.04        13.81 o
   5   1   7       1245.46       1203.39        19.24 o
   6   1   7        351.69        364.15        10.91 o
   7   1   7        849.76        869.87        18.37 o
   8   1   7          0.08         -3.44         3.44 o
  10   1   7        163.02         11.72        16.52 o
 -10   2   7        915.93        995.52        52.55 o
  -9   2   7        992.19       1128.89       100.30 o
  -8   2   7         35.64         43.99         5.30 o
  -7   2   7       5953.03       5726.33        82.27 o
  -6   2   7       1554.01       1487.39        23.23 o
  -5   2   7       3849.88       3770.81        50.19 o
  -4   2   7       1388.25       1285.05        16.99 o
  -3   2   7       7012.19       6902.10       125.39 o
  -2   2   7       6664.66       6623.08        63.78 o
  -1   2   7      11593.60      11082.54       198.78 o
   0   2   7       3296.75       3169.19        70.92 o
   1   2   7       4429.79       4447.65        42.97 o
   2   2   7        391.57        370.82         9.91 o
   3   2   7       4874.91       4856.36        56.18 o
   4   2   7       4306.60       4163.86        57.02 o
   5   2   7       5795.24       5634.64        87.29 o
   6   2   7         56.72         49.89         4.47 o
   7   2   7       1530.69       1487.99        30.52 o
   8   2   7       1417.73       1436.85        49.63 o
   9   2   7          0.94         -0.18         9.20 o
  10   2   7        332.59        342.24        45.10 o
 -10   3   7         10.79          9.81        10.43 o
  -9   3   7        209.52        187.34        13.35 o
  -8   3   7        906.64        911.93        25.08 o
  -7   3   7        785.01        701.38        17.22 o
  -6   3   7       2103.06       1991.99        33.76 o
  -5   3   7       9512.88       9064.48       193.01 o
  -4   3   7       1621.92       1617.82        23.19 o
  -3   3   7       2813.21       2589.31        30.24 o
  -2   3   7       3254.13       3318.90        29.47 o
  -1   3   7         34.67         62.92         6.36 o
   0   3   7       4060.57       3888.62        45.33 o
   1   3   7       7964.27       7869.09        71.34 o
   2   3   7        130.27        117.63         6.70 o
   3   3   7       9964.23       9750.82       124.82 o
   4   3   7         86.20        110.37         5.68 o
   5   3   7         11.22         14.46         3.64 o
   6   3   7       1240.65       1234.92        29.57 o
   7   3   7         98.87         84.51         9.70 o
   8   3   7        982.01        925.29        41.83 o
   9   3   7       1513.28       1362.84       119.06 o
  10   3   7         68.26         64.97        21.01 o
 -10   4   7       1406.88       1570.62        65.95 o
  -9   4   7          3.65          2.09         3.56 o
  -8   4   7        176.22        153.73        11.04 o
  -7   4   7        280.58        267.25        17.16 o
  -6   4   7       2850.56       2893.48        46.96 o
  -5   4   7        746.46        745.56        19.28 o
  -4   4   7      14021.87      14243.92       213.22 o
  -3   4   7       1594.83       1589.75        30.05 o
  -2   4   7        444.94        427.94        11.92 o
  -1   4   7       1559.64       1467.72        13.80 o
   0   4   7        464.01        464.45         6.94 o
   1   4   7        642.72        508.79        10.78 o
   2   4   7      15972.18      16422.95       209.67 o
   3   4   7        101.23        108.55         5.34 o
   4   4   7       2165.20       2083.79        42.17 o
   5   4   7         78.55         95.96         9.64 o
   6   4   7         70.77         74.16         9.39 o
   7   4   7        357.02        347.66        16.01 o
   8   4   7       1790.09       1717.66        49.29 o
   9   4   7          1.44         -5.48         7.72 o
  10   4   7       1237.00       1339.56        70.62 o
 -10   5   7        119.02         91.06        24.02 o
  -9   5   7        365.41        340.36        22.26 o
  -8   5   7        640.27        622.69        19.62 o
  -7   5   7         22.34         19.10         4.68 o
  -6   5   7       4755.87       4729.74        68.45 o
  -5   5   7          6.62         18.41         4.30 o
  -4   5   7        617.06        591.58        11.81 o
  -3   5   7       3089.58       3048.24        63.95 o
  -2   5   7       4257.23       4285.84        50.34 o
  -1   5   7       1029.81       1052.65        14.80 o
   0   5   7      10770.17      11262.51       136.94 o
   1   5   7       6251.21       6334.87        61.75 o
   2   5   7       3439.23       3418.03        47.68 o
   3   5   7        956.72        957.92        17.55 o
   4   5   7       3001.95       2977.37        52.99 o
   5   5   7          3.58          4.45         4.09 o
   6   5   7       5014.13       4905.41       128.04 o
   7   5   7        233.71        255.01        26.53 o
   8   5   7       2669.24       2611.52       104.51 o
   9   5   7         65.30         58.03        13.39 o
  10   5   7        312.95        331.45        70.31 o
 -10   6   7        946.64        978.29        45.11 o
  -9   6   7        195.69        200.03        15.78 o
  -8   6   7        584.91        579.37        22.08 o
  -7   6   7         92.97         88.44         8.71 o
  -6   6   7       1315.07       1280.99        27.90 o
  -5   6   7         12.77         13.14         4.06 o
  -4   6   7       9018.55       8863.63       138.61 o
  -3   6   7       1938.25       1843.27        27.83 o
  -2   6   7       3051.54       3028.59        57.80 o
  -1   6   7        312.31        342.91         7.94 o
   0   6   7        604.75        609.51        10.04 o
   1   6   7        592.63        551.90        10.85 o
   2   6   7       7029.54       6893.30        93.26 o
   3   6   7          2.44         12.98         3.87 o
   4   6   7       4086.81       4102.74        90.92 o
   5   6   7         55.31         59.52         7.01 o
   6   6   7          3.81          7.61         5.73 o
   7   6   7        364.96        368.38        27.86 o
   8   6   7        929.74        948.18        41.52 o
   9   6   7          7.11         27.82        11.37 o
  10   6   7       1252.33       1339.12        76.03 o
 -10   7   7          5.78          8.68         8.64 o
  -9   7   7        143.78        147.83        14.53 o
  -8   7   7       2640.85       2546.34        69.33 o
  -7   7   7        233.57        238.63        12.26 o
  -6   7   7       2222.38       2257.66        56.83 o
  -5   7   7         20.39         23.75         4.88 o
  -4   7   7        741.77        712.87        19.07 o
  -3   7   7        143.09        161.41        10.42 o
  -2   7   7       5356.02       5065.66       112.88 o
  -1   7   7       1219.14       1208.94        19.29 o
   0   7   7       4745.78       4616.52        63.75 o
   1   7   7       1049.46       1008.57        17.40 o
   2   7   7        182.30        185.98         8.08 o
   3   7   7        986.39        986.48        24.37 o
   4   7   7       1827.64       1724.60        31.47 o
   5   7   7        236.21        287.86        14.88 o
   6   7   7       3453.75       3489.92       118.09 o
   7   7   7        617.07        584.51        19.49 o
   8   7   7        670.34        715.71        46.40 o
   9   7   7        821.29        869.16        60.67 o
  -9   8   7        229.53        224.25        24.65 o
  -8   8   7        268.49        262.42        19.58 o
  -7   8   7        293.14        317.16        16.96 o
  -6   8   7        142.61        153.01        10.00 o
  -5   8   7          0.67          0.07         3.86 o
  -4   8   7       1053.89        999.59        21.03 o
  -3   8   7         25.89         43.66         5.13 o
  -2   8   7       6338.54       6071.97       161.78 o
  -1   8   7       1143.48       1051.96        18.10 o
   0   8   7        855.37        768.54        16.71 o
   1   8   7        808.42        783.60        16.32 o
   2   8   7       1442.56       1410.31        21.61 o
   3   8   7         67.11         94.91         5.93 o
   4   8   7       2524.55       2561.72        71.69 o
   5   8   7        770.18        761.89        22.38 o
   6   8   7         16.14         17.48         5.53 o
   7   8   7        901.94        881.35        58.80 o
   8   8   7        137.26        144.83        23.70 o
   9   8   7        415.45        366.29        34.01 o
  -9   9   7        639.05        678.17        40.04 o
  -8   9   7       1814.62       1891.84        58.88 o
  -7   9   7        166.55        167.41        14.03 o
  -6   9   7        524.09        555.15        17.44 o
  -5   9   7         12.76         24.66         6.24 o
  -4   9   7        160.53        167.75         9.38 o
  -3   9   7       1554.24       1545.11        37.65 o
  -2   9   7        726.67        687.45        15.65 o
  -1   9   7        495.95        517.47        17.26 o
   0   9   7       2801.31       2734.86        38.47 o
   1   9   7       1131.96       1119.66        21.30 o
   2   9   7         28.92         35.16         4.48 o
   3   9   7       1616.13       1637.30        31.23 o
   4   9   7        859.55        958.25        30.51 o
   5   9   7       3515.32       3572.41       101.85 o
   6   9   7       1431.08       1442.59        37.67 o
   7   9   7         57.71         71.16        21.96 o
   8   9   7        222.92        205.19        29.08 o
   9   9   7         10.67         -1.73        11.84 o
  -9  10   7        360.69        362.85        27.70 o
  -8  10   7        243.90        246.92        17.56 o
  -7  10   7        807.81        853.51        28.17 o
  -6  10   7          1.99         -1.20         4.00 o
  -5  10   7         30.27         45.79         7.92 o
  -4  10   7        522.51        583.32        21.93 o
  -3  10   7         50.75         57.59         6.07 o
  -2  10   7        112.12        166.47        15.10 o
  -1  10   7       1750.25       1719.52        40.25 o
   0  10   7       1339.35       1269.16        24.82 o
   1  10   7        965.22        924.81        23.64 o
   2  10   7        575.70        613.22        19.62 o
   3  10   7       1124.00       1128.77        33.34 o
   4  10   7         89.77        119.90        10.05 o
   5  10   7       1584.24       1536.23        39.68 o
   6  10   7         14.06         21.27         7.41 o
   7  10   7       2331.03       2276.69        62.79 o
   8  10   7         31.35         23.05        15.79 o
  -8  11   7          0.36         -0.59         5.00 o
  -7  11   7        194.32        212.77        15.22 o
  -6  11   7        730.06        788.97        39.55 o
  -5  11   7       2135.38       2167.24        51.90 o
  -4  11   7          5.96          4.81         4.44 o
  -3  11   7       1978.01       2007.83        57.43 o
  -2  11   7       1975.52       1979.21        48.57 o
  -1  11   7         88.70         98.65         9.46 o
   0  11   7         70.96         90.15         8.92 o
   1  11   7       1190.93       1140.92        26.08 o
   2  11   7         27.10         40.01         7.46 o
   3  11   7       3227.01       3148.64        61.93 o
   4  11   7       1098.26       1130.06        36.21 o
   5  11   7       1217.72       1234.97        39.53 o
   6  11   7         44.57         52.91        11.97 o
   7  11   7        168.73        173.32        13.60 o
   8  11   7        149.29        162.73        19.64 o
  -8  12   7          3.55          3.46         6.03 o
  -7  12   7        774.58        701.56        71.20 o
  -6  12   7         78.39         84.59        11.24 o
  -5  12   7       1953.39       1907.32        52.36 o
  -4  12   7        129.48        123.69        13.25 o
  -3  12   7         20.24         17.66         6.84 o
  -2  12   7        176.25        194.17        11.65 o
  -1  12   7        321.69        318.88        15.57 o
   0  12   7        296.53        277.98        12.17 o
   1  12   7       2466.53       2353.38        49.82 o
   2  12   7          2.84         15.26         5.61 o
   3  12   7        190.61        218.70        15.08 o
   4  12   7         50.90         61.36        10.71 o
   5  12   7        223.12        235.70        14.26 o
   6  12   7        114.09        111.17        14.79 o
   7  12   7       1468.74       1429.23        63.54 o
  -7  13   7         20.92         18.87         7.56 o
  -6  13   7        180.10        191.11        19.73 o
  -5  13   7       2632.59       2585.68        73.57 o
  -4  13   7         43.57         36.14         8.29 o
  -3  13   7       1151.91       1137.52        32.62 o
  -2  13   7         72.29         80.41        11.42 o
  -1  13   7         79.15         75.62         7.63 o
   0  13   7         42.05         36.03         7.14 o
   1  13   7        740.50        755.49        26.00 o
   2  13   7        111.64        115.00        10.75 o
   3  13   7       3586.28       3619.17        74.96 o
   4  13   7         99.58        117.41        13.64 o
   5  13   7        240.78        261.46        18.72 o
   6  13   7        123.81        128.44        15.42 o
   7  13   7         19.61         12.21         7.75 o
  -7  14   7        585.43        613.93        66.74 o
  -6  14   7        140.80        168.98        15.61 o
  -5  14   7        237.51        270.17        35.92 o
  -4  14   7       1006.78       1024.85        34.67 o
  -3  14   7        103.42        101.65        11.30 o
  -2  14   7        225.49        216.37        17.67 o
  -1  14   7        181.17        189.80        14.40 o
   0  14   7        528.49        561.58        22.40 o
   1  14   7       1117.40       1129.98        36.38 o
   2  14   7        145.53        176.73        14.81 o
   3  14   7         70.82         52.95        10.61 o
   4  14   7        286.17        288.13        18.40 o
   5  14   7        179.74        165.64        13.31 o
   6  14   7        375.25        382.78        24.06 o
  -6  15   7       1010.13       1076.69        43.23 o
  -5  15   7        212.88        240.86        20.37 o
  -4  15   7         19.41         17.26         8.27 o
  -3  15   7        456.39        480.07        27.87 o
  -2  15   7        585.51        590.64        29.95 o
  -1  15   7         66.92         72.55        11.07 o
   0  15   7       1437.26       1387.82        41.33 o
   1  15   7          8.36         11.82         6.44 o
   2  15   7         87.50         85.72        14.59 o
   3  15   7        155.86        170.28        22.65 o
   4  15   7       1050.27       1042.75        38.66 o
   5  15   7        582.53        582.98        32.27 o
  -5  16   7         97.07         82.33        14.09 o
  -4  16   7        455.40        465.59        26.74 o
  -3  16   7         13.82         10.15         7.17 o
  -2  16   7        802.40        828.54        43.63 o
  -1  16   7        828.72        873.54        50.27 o
   0  16   7         53.07         58.48        13.38 o
   1  16   7         58.93         56.67        10.90 o
   2  16   7        692.76        667.61        32.90 o
   3  16   7         83.31         88.63        14.13 o
   4  16   7       1044.49       1077.62        39.03 o
  -3  17   7         44.58         52.57        13.43 o
  -2  17   7        871.63        885.82        35.01 o
  -1  17   7         74.87         45.65        15.51 o
   0  17   7       2253.11       2177.77        64.33 o
   1  17   7         31.02         37.07        10.41 o
   2  17   7        152.49        151.29        18.03 o
   3  17   7          2.50         -6.71         8.14 o
  -1  18   7         12.14         15.07        10.36 o
   0  18   7        195.93        156.83        27.34 o
   1  18   7         36.58         36.28        11.23 o
 -10   0   8       2403.96       2617.67       142.83 o
  -8   0   8       2689.56       2692.98        93.41 o
  -6   0   8       1217.63       1229.81        28.19 o
  -4   0   8       6132.25       6012.14       107.93 o
  -2   0   8      12585.79      12115.68       379.58 o
   0   0   8       1637.32       1757.49        42.36 o
   2   0   8       4230.40       4306.13        55.82 o
   4   0   8      11747.13      11696.19       221.61 o
   6   0   8       1583.05       1539.92        51.05 o
   8   0   8        291.64        268.51        50.95 o
  10   0   8        441.48        324.27       199.58 o
 -10   1   8          0.04         17.51        17.04 o
  -9   1   8        768.27        755.04        32.43 o
  -8   1   8       4487.07       4640.40       100.84 o
  -7   1   8       1661.16       1568.92        27.91 o
  -6   1   8       2641.89       2609.05        33.92 o
  -5   1   8        153.07        164.99         6.79 o
  -4   1   8          2.90          7.75         2.91 o
  -3   1   8         58.18         43.47         2.92 o
  -2   1   8      10027.75       9782.28        86.68 o
  -1   1   8        295.28        414.08        12.58 o
   0   1   8       5908.34       5773.40       102.83 o
   1   1   8       1660.21       1518.63        22.76 o
   2   1   8         63.65         57.73         2.85 o
   3   1   8        700.70        693.18        11.14 o
   4   1   8        643.18        635.38        11.08 o
   5   1   8          0.49          9.33         3.59 o
   6   1   8       3967.86       3809.63        69.88 o
   7   1   8        890.25        808.05        18.87 o
   8   1   8        111.68         92.44         8.90 o
   9   1   8         28.91         -1.63         8.70 o
  10   1   8          3.35          6.84         7.94 o
 -10   2   8       1228.29       1248.47        59.15 o
  -9   2   8        147.31        164.02        15.93 o
  -8   2   8        985.96        937.71        24.60 o
  -7   2   8       1495.20       1504.03        31.19 o
  -6   2   8        370.09        366.98        10.35 o
  -5   2   8        151.04        138.73         7.27 o
  -4   2   8       8795.36       8482.65       105.13 o
  -3   2   8       2031.90       1940.81        19.89 o
  -2   2   8       2473.17       2430.41        33.93 o
  -1   2   8       4360.27       4232.41        68.00 o
   0   2   8        271.24        319.93        13.66 o
   1   2   8       3257.40       3348.85        31.08 o
   2   2   8       3845.38       3869.33        44.22 o
   3   2   8       2285.07       2320.22        31.86 o
   4   2   8       2262.19       2194.51        33.82 o
   5   2   8       2911.77       2795.65        40.73 o
   6   2   8       1013.46        987.72        20.10 o
   7   2   8        609.10        641.39        18.73 o
   8   2   8          1.31          1.30         5.35 o
   9   2   8         97.98         -4.20         8.82 o
 -10   3   8        121.70        100.86        15.47 o
  -9   3   8        263.77        234.46        16.02 o
  -8   3   8        536.83        502.36        19.60 o
  -7   3   8         68.67         60.86         6.78 o
  -6   3   8       6131.66       5865.91       102.32 o
  -5   3   8       4546.10       4401.41        58.35 o
  -4   3   8         39.19         34.38         4.01 o
  -3   3   8       6773.40       6971.15        78.62 o
  -2   3   8       1657.53       1562.35        16.85 o
  -1   3   8          2.09          7.82         1.48 o
   0   3   8       3533.97       3568.05        39.21 o
   1   3   8       4593.46       4489.23        38.19 o
   2   3   8        382.37        404.56         9.46 o
   3   3   8       2865.31       2854.55        39.31 o
   4   3   8       2010.33       1888.29        26.58 o
   5   3   8        693.81        691.84        15.65 o
   6   3   8         96.29         97.36         7.41 o
   7   3   8         42.76         41.85         6.66 o
   8   3   8       1805.80       1779.56        67.69 o
   9   3   8        336.45        355.92        24.08 o
  10   3   8         92.63         53.22        38.24 o
 -10   4   8        439.11        416.74        53.83 o
  -9   4   8         44.67         36.69         9.68 o
  -8   4   8          8.78         14.05         5.25 o
  -7   4   8       1618.24       1697.57        38.28 o
  -6   4   8        357.56        325.47        13.50 o
  -5   4   8       7991.86       7999.74       132.40 o
  -4   4   8       3832.87       3719.02        49.17 o
  -3   4   8          0.25          4.12         2.40 o
  -2   4   8        117.64        103.12         3.93 o
  -1   4   8        500.71        499.61         8.39 o
   0   4   8        291.10        267.36         6.55 o
   1   4   8       9423.31       9524.26        95.97 o
   2   4   8       2528.29       2485.85        26.50 o
   3   4   8         28.50         26.71         3.31 o
   4   4   8        129.35        131.18         7.35 o
   5   4   8          2.63          5.73         3.83 o
   6   4   8        324.44        325.01        13.40 o
   7   4   8       2630.31       2603.89        76.94 o
   8   4   8        417.97        400.51        16.92 o
   9   4   8        894.06        902.98        46.13 o
  10   4   8        277.30        234.00        53.81 o
 -10   5   8         24.12         31.73         8.59 o
  -9   5   8        455.33        487.98        34.66 o
  -8   5   8        324.30        266.54        14.24 o
  -7   5   8        289.30        262.27        12.79 o
  -6   5   8        335.58        345.14        16.04 o
  -5   5   8       3402.13       3428.32        56.31 o
  -4   5   8        158.96        156.11         9.26 o
  -3   5   8       6354.41       6219.49        97.77 o
  -2   5   8        987.03       1053.17        14.66 o
  -1   5   8       2045.98       2063.97        21.34 o
   0   5   8        503.50        548.31         9.40 o
   1   5   8       1865.70       2014.60        27.95 o
   2   5   8        259.41        280.99         7.38 o
   3   5   8      11291.42      11100.95       153.84 o
   4   5   8         37.99         51.61         5.68 o
   5   5   8       1014.75        976.28        42.49 o
   6   5   8         31.20         33.06         7.41 o
   7   5   8         61.72         80.14        15.06 o
   8   5   8         62.85         58.16        13.98 o
   9   5   8       1968.54       2067.49        98.17 o
 -10   6   8          6.78          2.78         7.01 o
  -9   6   8        395.39        389.94        25.79 o
  -8   6   8         39.82         38.20         8.99 o
  -7   6   8       3626.93       3626.39        87.07 o
  -6   6   8       2407.45       2443.17        49.13 o
  -5   6   8       1797.69       1871.32        34.33 o
  -4   6   8        255.28        261.37         8.58 o
  -3   6   8        140.17        150.46         8.67 o
  -2   6   8         10.27         15.15         2.75 o
  -1   6   8       5252.67       5100.14        62.49 o
   0   6   8       4551.43       4633.73        53.97 o
   1   6   8       5075.14       4945.58        67.89 o
   2   6   8         17.97         37.55         3.95 o
   3   6   8         22.44         32.16         4.35 o
   4   6   8        530.74        572.34        14.94 o
   5   6   8       1680.59       1701.92        49.55 o
   6   6   8       2289.01       2260.19        77.72 o
   7   6   8        993.12        999.16        39.88 o
   8   6   8         16.23         22.26        10.11 o
   9   6   8        422.62        445.17        32.04 o
  -9   7   8       1981.30       1916.46        58.63 o
  -8   7   8          4.20          9.19         6.57 o
  -7   7   8         15.27         18.20         5.21 o
  -6   7   8        823.53        789.89        21.27 o
  -5   7   8       1078.97       1114.32        23.28 o
  -4   7   8         59.39         66.03        10.45 o
  -3   7   8       3202.48       3126.06        72.29 o
  -2   7   8        196.03        201.56         7.15 o
  -1   7   8        602.49        586.81        12.35 o
   0   7   8       1405.61       1419.87        21.80 o
   1   7   8       1355.92       1244.75        18.62 o
   2   7   8       1038.00       1001.45        21.76 o
   3   7   8       2820.69       2795.26        55.64 o
   4   7   8        523.37        521.55        17.09 o
   5   7   8       2727.27       2824.16        72.49 o
   6   7   8        539.52        538.17        28.45 o
   7   7   8        162.05        170.64        16.99 o
   8   7   8        768.45        788.89        51.15 o
   9   7   8        390.21        363.73        38.51 o
  -9   8   8        569.95        578.90        29.72 o
  -8   8   8        390.29        394.25        32.85 o
  -7   8   8       1662.00       1773.73        44.00 o
  -6   8   8        122.47        108.49        10.55 o
  -5   8   8        324.41        332.74        12.87 o
  -4   8   8        189.89        224.45        10.81 o
  -3   8   8        833.83        792.98        22.62 o
  -2   8   8       4119.61       3926.85        90.89 o
  -1   8   8       7179.54       6897.27       110.77 o
   0   8   8        248.82        267.41        10.42 o
   1   8   8         47.96         65.96         5.54 o
   2   8   8        856.80        863.06        19.66 o
   3   8   8          5.30         16.44         7.39 o
   4   8   8       2577.20       2398.13        45.05 o
   5   8   8       2995.35       2945.80        59.09 o
   6   8   8        292.39        293.51        15.55 o
   7   8   8       1954.60       1829.22        75.03 o
   8   8   8         29.20         16.30        13.27 o
   9   8   8         29.57         30.48        17.65 o
  -9   9   8        544.77        580.45        31.53 o
  -8   9   8       1500.04       1512.23        58.15 o
  -7   9   8          1.55         -0.81         5.93 o
  -6   9   8        483.10        506.30        17.03 o
  -5   9   8         36.25         41.10         6.31 o
  -4   9   8       1594.54       1545.41        51.20 o
  -3   9   8        973.18        962.00        39.95 o
  -2   9   8          9.71         25.70         4.68 o
  -1   9   8         10.79         14.23         4.91 o
   0   9   8       1786.00       1727.33        32.42 o
   1   9   8        118.03        139.32         6.70 o
   2   9   8        642.91        672.03        19.29 o
   3   9   8        416.16        448.73        13.78 o
   4   9   8         52.56         60.07         6.92 o
   5   9   8       1212.59       1170.26        31.64 o
   6   9   8       2604.14       2567.16        56.25 o
   7   9   8        103.51         99.60        16.41 o
   8   9   8         53.68         72.26        20.32 o
  -8  10   8         64.21         67.69        10.86 o
  -7  10   8        227.47        209.03        15.52 o
  -6  10   8        191.99        192.13        12.19 o
  -5  10   8         32.17         28.22         6.97 o
  -4  10   8        625.48        634.74        19.59 o
  -3  10   8       1405.70       1444.73        40.39 o
  -2  10   8       2263.56       2260.16        53.98 o
  -1  10   8        884.32        912.95        23.86 o
   0  10   8        303.07        325.87        12.20 o
   1  10   8        766.41        728.70        20.16 o
   2  10   8       1741.72       1758.79        39.24 o
   3  10   8        358.20        389.83        13.42 o
   4  10   8       5749.62       5799.98       110.71 o
   5  10   8        132.90        152.82        12.24 o
   6  10   8         97.34        101.15        10.69 o
   7  10   8        133.82        110.05        14.61 o
   8  10   8       1894.46       2041.56       101.56 o
  -8  11   8        203.03        209.04        16.36 o
  -7  11   8        206.22        230.22        15.37 o
  -6  11   8       1547.59       1689.68        44.12 o
  -5  11   8        830.46        809.15        28.91 o
  -4  11   8        617.20        639.60        24.73 o
  -3  11   8        217.96        221.74        10.29 o
  -2  11   8        162.37        160.81        10.89 o
  -1  11   8         22.21         25.78         5.67 o
   0  11   8       3346.48       3359.59        66.62 o
   1  11   8          7.09          9.86         5.41 o
   2  11   8       3018.89       3068.40        55.98 o
   3  11   8        186.48        203.67        11.80 o
   4  11   8         24.82         33.84         6.50 o
   5  11   8         96.01         94.82        10.01 o
   6  11   8       1163.12       1232.36        32.06 o
   7  11   8        274.08        293.97        20.40 o
   8  11   8        930.33        931.38        86.65 o
  -7  12   8         16.27         20.03         7.76 o
  -6  12   8         22.02         18.88         9.39 o
  -5  12   8          1.59          3.64         6.24 o
  -4  12   8       2205.46       2260.38        55.47 o
  -3  12   8        197.48        191.11        15.32 o
  -2  12   8       1354.55       1337.66        37.20 o
  -1  12   8        315.08        301.78        16.62 o
   0  12   8         66.28         75.81        10.12 o
   1  12   8         34.78         36.51         6.69 o
   2  12   8       3157.55       3072.35        76.16 o
   3  12   8        117.06        118.35        10.24 o
   4  12   8       1684.85       1716.40        49.41 o
   5  12   8         93.34        119.47        17.73 o
   6  12   8         40.89         28.16         8.07 o
   7  12   8        148.63        137.72        14.92 o
  -7  13   8         78.93         88.11        10.73 o
  -6  13   8       1376.17       1435.07        48.35 o
  -5  13   8         57.75         74.36        12.88 o
  -4  13   8        778.53        734.79        46.15 o
  -3  13   8        153.43        177.56        17.77 o
  -2  13   8         63.24         70.36         8.91 o
  -1  13   8          1.72         14.02         6.60 o
   0  13   8       4144.10       4016.23        78.37 o
   1  13   8         69.28         62.46         9.41 o
   2  13   8       2831.89       2791.90        68.73 o
   3  13   8        455.22        442.42        18.72 o
   4  13   8        275.03        284.85        18.02 o
   5  13   8        232.71        208.90        17.53 o
   6  13   8        703.40        641.07        47.42 o
  -6  14   8         50.17         73.12        17.27 o
  -5  14   8        451.90        489.24        26.82 o
  -4  14   8        717.10        718.35        38.96 o
  -3  14   8        345.70        334.95        19.19 o
  -2  14   8        377.13        384.99        21.58 o
  -1  14   8        249.53        227.82        16.72 o
   0  14   8         49.16         55.60         8.99 o
   1  14   8       1188.16       1172.81        34.36 o
   2  14   8       1900.79       1940.92        54.24 o
   3  14   8        141.60        139.83        20.62 o
   4  14   8        773.10        796.28        32.93 o
   5  14   8        363.38        354.38        26.50 o
   6  14   8         60.19         62.57        11.45 o
  -5  15   8        176.05        138.01        30.24 o
  -4  15   8        181.27        144.85        24.51 o
  -3  15   8        875.42        896.08        34.05 o
  -2  15   8         95.77         71.77        14.48 o
  -1  15   8       1145.86       1134.39        34.57 o
   0  15   8        751.11        768.33        56.52 o
   1  15   8         27.24         36.98        10.59 o
   2  15   8       1190.21       1207.60        42.86 o
   3  15   8       2060.60       2033.55        66.94 o
   4  15   8         63.37         64.82        14.04 o
   5  15   8        630.65        535.23        36.33 o
  -4  16   8         42.98         19.28         8.54 o
  -3  16   8         23.33         31.47        10.88 o
  -2  16   8        666.41        665.05        32.37 o
  -1  16   8       1344.03       1323.99        40.95 o
   0  16   8         22.50         27.18         8.37 o
   1  16   8       1346.95       1337.15        44.67 o
   2  16   8         51.10         45.46        11.44 o
   3  16   8        115.94         86.55        19.06 o
   4  16   8        645.25        553.23        73.41 o
  -3  17   8       1484.34       1559.32       159.11 o
  -2  17   8          8.24          8.43         9.43 o
  -1  17   8        812.59        785.33        54.30 o
   0  17   8          7.06         21.19        10.81 o
   1  17   8         68.14         69.90        14.26 o
   2  17   8         93.06         86.98        15.08 o
  -9   0   9        253.28        249.86        28.46 o
  -7   0   9       5644.87       5841.46       141.92 o
  -5   0   9         87.48         96.36         6.61 o
  -3   0   9          0.08         10.46         2.84 o
  -1   0   9       6184.31       6420.51       163.25 o
   1   0   9        590.92        643.94        44.58 o
   3   0   9       3426.82       3447.00        55.94 o
   5   0   9        579.49        584.40        23.09 o
   7   0   9       1058.45       1064.70        44.42 o
   9   0   9        124.37         98.60        66.38 o
 -10   1   9        183.41        171.65        21.88 o
  -9   1   9       2507.09       2571.67        71.99 o
  -8   1   9        581.22        552.48        17.78 o
  -7   1   9        177.23        158.85         8.55 o
  -6   1   9          0.33          2.64         2.92 o
  -5   1   9        627.79        611.83        12.53 o
  -4   1   9        435.44        406.01         7.90 o
  -3   1   9       4082.54       3929.31        50.88 o
  -2   1   9         41.90         32.34         1.80 o
  -1   1   9       1502.84       1356.57        31.08 o
   0   1   9       1062.59       1083.78        29.87 o
   1   1   9        198.27        254.53        16.22 o
   2   1   9        487.39        504.67         6.75 o
   3   1   9       1653.29       1671.10        24.48 o
   4   1   9       1113.45       1076.19        19.41 o
   5   1   9       3454.77       3444.75        53.22 o
   6   1   9        559.28        546.27        17.90 o
   7   1   9         14.79         19.03         4.74 o
   8   1   9          0.94          1.44         3.48 o
 -10   2   9        451.25        398.44        31.85 o
  -9   2   9        944.35        921.60        46.68 o
  -8   2   9        508.22        472.12        20.50 o
  -7   2   9       1299.41       1280.41        25.47 o
  -6   2   9         60.83         64.84         4.77 o
  -5   2   9       2264.64       2212.04        41.90 o
  -4   2   9         23.40         32.09         3.17 o
  -3   2   9        644.78        550.95        14.12 o
  -2   2   9       1328.72       1243.60        27.54 o
  -1   2   9       2084.86       2092.64        47.47 o
   0   2   9        776.12        736.17        23.91 o
   1   2   9       2425.25       2369.24        33.14 o
   2   2   9         71.18         74.05         3.56 o
   3   2   9        389.55        372.74         8.05 o
   4   2   9       6386.10       6386.50        80.06 o
   5   2   9          0.93          2.47         3.40 o
   6   2   9        153.42        158.12         8.99 o
   7   2   9        611.55        592.67        16.36 o
   8   2   9        360.03        334.10        18.52 o
   9   2   9        795.95        841.11        67.86 o
 -10   3   9        416.86        387.87        33.07 o
  -9   3   9        272.08        215.17        12.22 o
  -8   3   9        704.31        646.54        17.63 o
  -7   3   9        142.29        129.17        10.44 o
  -6   3   9       5450.73       5236.25        80.08 o
  -5   3   9       1587.05       1506.68        26.72 o
  -4   3   9       1534.28       1504.06        23.51 o
  -3   3   9       1921.52       1924.79        36.96 o
  -2   3   9        751.80        759.19        10.41 o
  -1   3   9       1407.09       1578.08        30.47 o
   0   3   9       2266.96       2140.62        39.90 o
   1   3   9        443.95        446.13        11.89 o
   2   3   9       3656.17       3688.39        46.20 o
   3   3   9       3113.95       3168.58        43.26 o
   4   3   9        973.45        948.16        18.21 o
   5   3   9         53.55         77.85         6.25 o
   6   3   9       1583.27       1572.81        29.63 o
   7   3   9       1343.22       1269.20        27.20 o
   8   3   9       1280.86       1250.71        44.52 o
   9   3   9       1038.89       1167.01        71.68 o
 -10   4   9        728.75        658.73        47.84 o
  -9   4   9         53.36         68.42         8.17 o
  -8   4   9        514.35        462.55        20.54 o
  -7   4   9        385.18        364.87        13.71 o
  -6   4   9          2.70         10.76         5.03 o
  -5   4   9        110.05        129.03         9.07 o
  -4   4   9       3404.90       3414.01        48.59 o
  -3   4   9       1115.33       1106.42        19.60 o
  -2   4   9        189.81        181.77        15.83 o
  -1   4   9        109.88        106.53         3.62 o
   0   4   9         73.33         61.15         2.45 o
   1   4   9       1634.10       1669.46        16.95 o
   2   4   9       5164.75       5066.95        60.62 o
   3   4   9        315.83        316.42         9.75 o
   4   4   9        848.63        806.83        16.60 o
   5   4   9         39.86         61.31         5.54 o
   6   4   9        337.61        293.03        28.70 o
   7   4   9         95.71         99.87         8.65 o
   8   4   9        456.00        448.84        18.88 o
   9   4   9         88.99         68.06        15.26 o
  -9   5   9          8.98         10.52         6.51 o
  -8   5   9        172.33        148.81        10.26 o
  -7   5   9        231.40        210.49        12.35 o
  -6   5   9       3253.79       3301.04        60.08 o
  -5   5   9       1406.97       1470.07        26.96 o
  -4   5   9       1850.60       1805.03        38.80 o
  -3   5   9        122.05        131.57         6.84 o
  -2   5   9        381.06        374.22         8.17 o
  -1   5   9       2847.79       2917.10        37.55 o
   0   5   9       7314.11       7532.05        76.00 o
   1   5   9          7.58          7.97         2.46 o
   2   5   9       9258.58       9370.06       108.28 o
   3   5   9        268.16        265.01         7.04 o
   4   5   9        104.13        118.76         8.29 o
   5   5   9        268.96        244.22        13.27 o
   6   5   9        267.68        290.49        18.07 o
   7   5   9        207.62        191.25        16.20 o
   8   5   9       2096.26       2178.50        69.78 o
   9   5   9         28.71         27.68        10.36 o
  -9   6   9         10.86         13.31         8.00 o
  -8   6   9        428.52        373.60        22.25 o
  -7   6   9        190.72        145.20        12.78 o
  -6   6   9        213.51        192.28        12.30 o
  -5   6   9        249.74        269.11        10.79 o
  -4   6   9       2052.79       2011.15        33.81 o
  -3   6   9          7.79          9.36         2.69 o
  -2   6   9       2178.69       2087.68        27.26 o
  -1   6   9         40.12         38.54         3.31 o
   0   6   9         89.01        103.56         4.63 o
   1   6   9       1308.81       1388.93        21.70 o
   2   6   9       1635.92       1585.25        34.50 o
   3   6   9        696.14        616.83        15.61 o
   4   6   9       1342.49       1338.82        28.80 o
   5   6   9         25.97         37.56         5.87 o
   6   6   9        169.32        160.56        10.92 o
   7   6   9        339.07        310.38        35.27 o
   8   6   9         80.05         72.58        12.96 o
   9   6   9         75.31         38.95        12.90 o
  -9   7   9         37.74         50.34        12.41 o
  -8   7   9       1414.36       1504.36        45.98 o
  -7   7   9       2104.16       2085.09        63.87 o
  -6   7   9       1400.02       1446.26        31.51 o
  -5   7   9          0.19          5.36         4.52 o
  -4   7   9         56.51         74.12         5.79 o
  -3   7   9        516.06        500.61        13.43 o
  -2   7   9        668.73        641.07        13.86 o
  -1   7   9       4056.39       4087.94        53.48 o
   0   7   9       4445.99       4496.22        63.32 o
   1   7   9        120.72        118.14         7.62 o
   2   7   9        421.82        477.53        12.27 o
   3   7   9       2966.54       2980.22        54.40 o
   4   7   9          2.05         -0.56         3.15 o
   5   7   9        814.80        832.40        28.56 o
   6   7   9       2794.98       2780.97        77.73 o
   7   7   9        106.15        111.75        17.54 o
   8   7   9        473.04        447.43        38.08 o
   9   7   9        381.31        397.35        42.74 o
  -9   8   9          2.36         -9.06        10.35 o
  -8   8   9        957.96        964.23        31.87 o
  -7   8   9        650.43        677.89        25.56 o
  -6   8   9        323.93        305.97        14.45 o
  -5   8   9        782.94        767.46        21.66 o
  -4   8   9       2892.31       2801.73        75.80 o
  -3   8   9         20.02         13.58         5.37 o
  -2   8   9       6858.73       6915.60       173.57 o
  -1   8   9       1613.74       1483.01        35.93 o
   0   8   9         53.56         68.50         5.88 o
   1   8   9       2007.94       1934.20        31.49 o
   2   8   9         69.58         92.00         7.59 o
   3   8   9        243.14        243.56        12.13 o
   4   8   9       4565.45       4573.23       122.34 o
   5   8   9        334.92        330.08        13.95 o
   6   8   9        929.07        949.86        36.95 o
   7   8   9        468.93        458.68        21.82 o
   8   8   9        224.62        211.84        27.47 o
  -8   9   9        838.92        820.83        42.24 o
  -7   9   9         73.15         72.01         9.64 o
  -6   9   9         82.89         68.25        10.89 o
  -5   9   9         24.02         27.55         6.86 o
  -4   9   9         59.25         72.26         7.07 o
  -3   9   9       4463.40       4400.75       125.81 o
  -2   9   9       2065.30       1967.56        65.22 o
  -1   9   9        908.35        825.13        21.98 o
   0   9   9       1321.21       1275.74        23.08 o
   1   9   9        340.37        335.60        11.49 o
   2   9   9         61.24         64.83         6.79 o
   3   9   9       2242.94       2240.53        46.55 o
   4   9   9        506.21        513.51        20.76 o
   5   9   9       2581.78       2527.51        66.98 o
   6   9   9        877.74        864.78        26.32 o
   7   9   9        266.75        270.19        45.96 o
   8   9   9        273.15        287.37        73.91 o
  -8  10   9         94.03         88.58        12.80 o
  -7  10   9        894.47        884.76        32.81 o
  -6  10   9        117.96         97.34         9.56 o
  -5  10   9       1666.79       1746.43        39.83 o
  -4  10   9        252.05        274.28        14.71 o
  -3  10   9        861.62        876.64        21.01 o
  -2  10   9        950.17        908.05        32.35 o
  -1  10   9       5087.04       5051.47        94.08 o
   0  10   9        493.00        465.76        14.87 o
   1  10   9       6305.34       6171.08       106.20 o
   2  10   9       1220.96       1148.25        29.78 o
   3  10   9       2249.61       2269.72        50.95 o
   4  10   9        280.03        272.59        18.47 o
   5  10   9       1800.25       1737.14        60.12 o
   6  10   9        482.64        460.63        21.75 o
   7  10   9       2235.93       2242.59       116.65 o
   8  10   9          1.61          9.60        16.19 o
  -7  11   9        139.57        151.12        18.74 o
  -6  11   9        148.36        118.92        14.20 o
  -5  11   9        626.41        620.37        20.35 o
  -4  11   9        422.32        438.46        21.63 o
  -3  11   9       2043.58       1977.86        58.52 o
  -2  11   9         12.76         11.87         6.87 o
  -1  11   9        560.49        578.30        23.67 o
   0  11   9         47.44         56.42         7.01 o
   1  11   9       1180.97       1130.77        29.12 o
   2  11   9         84.92         89.85         8.38 o
   3  11   9       3284.81       3315.87        85.92 o
   4  11   9        232.17        233.82        14.86 o
   5  11   9       1121.68       1168.65        33.52 o
   6  11   9         72.92         67.70        10.71 o
   7  11   9        191.80        190.18        19.17 o
  -7  12   9        611.49        647.69        25.41 o
  -6  12   9          9.02         10.37         6.26 o
  -5  12   9       2886.70       2955.67        88.98 o
  -4  12   9         19.59         34.25         8.27 o
  -3  12   9          0.59          2.82         5.15 o
  -2  12   9        898.82        872.60        25.25 o
  -1  12   9        768.52        751.46        21.09 o
   0  12   9         23.97         30.89         8.10 o
   1  12   9       4443.38       4489.31        87.40 o
   2  12   9         46.52         33.23         7.48 o
   3  12   9        342.35        355.04        16.89 o
   4  12   9         92.28        114.74        14.82 o
   5  12   9        697.78        720.08        37.06 o
   6  12   9         56.35         57.75        12.60 o
   7  12   9       1834.33       1918.48        94.35 o
  -6  13   9        306.82        289.27        17.16 o
  -5  13   9        664.56        687.25        33.77 o
  -4  13   9         17.73         22.71         8.48 o
  -3  13   9       1331.72       1382.93        40.33 o
  -2  13   9        150.82        145.61        13.66 o
  -1  13   9       1009.02        986.22        30.87 o
   0  13   9        945.97        876.82        30.23 o
   1  13   9        124.95        119.44        10.02 o
   2  13   9        108.34        100.34        11.85 o
   3  13   9       2594.55       2614.60        69.04 o
   4  13   9        191.99        180.73        24.10 o
   5  13   9        236.11        229.42        15.66 o
   6  13   9        133.49        142.78        18.49 o
  -5  14   9        856.67        882.08        65.65 o
  -4  14   9        494.45        507.99        29.99 o
  -3  14   9        167.31        173.89        13.80 o
  -2  14   9        597.92        547.40        34.70 o
  -1  14   9        630.50        635.49        45.03 o
   0  14   9        792.51        747.36        34.39 o
   1  14   9       2229.42       2154.64        53.78 o
   2  14   9        888.05        863.81        40.71 o
   3  14   9         59.37         47.89        11.71 o
   4  14   9        379.40        231.78        46.41 o
   5  14   9        466.17        380.10        29.81 o
  -5  15   9          0.59          2.25         9.77 o
  -4  15   9         32.18         18.33         8.86 o
  -3  15   9        944.49        992.37        43.30 o
  -2  15   9        112.20        103.76        18.40 o
  -1  15   9        819.22        783.27        71.85 o
   0  15   9       1072.48       1060.69        35.41 o
   1  15   9         11.23         17.98         7.62 o
   2  15   9        525.08        493.53        24.20 o
   3  15   9        728.53        714.35        35.54 o
   4  15   9        582.03        550.56        36.79 o
  -3  16   9         88.01         70.96        12.85 o
  -2  16   9       1409.41       1421.40        54.80 o
  -1  16   9        681.27        578.94        78.31 o
   0  16   9         82.78         77.43        16.21 o
   1  16   9        121.48        116.18        16.43 o
   2  16   9        815.00        788.22        41.98 o
   3  16   9        123.18        101.53        15.28 o
   0  17   9       1142.38       1164.98        47.84 o
  -8   0  10       3338.39       3157.64       123.53 o
  -6   0  10          6.60         11.02         5.94 o
  -4   0  10        148.21        132.56         8.19 o
  -2   0  10       8780.88       8852.87       455.85 o
   0   0  10       2327.86       2264.89        76.78 o
   2   0  10        618.66        595.38        21.10 o
   4   0  10       8062.16       8040.93       152.55 o
   6   0  10       2877.25       2774.16        65.41 o
   8   0  10        130.87         98.09        13.58 o
  -9   1  10         27.71         31.37        10.40 o
  -8   1  10        459.81        392.67        29.51 o
  -7   1  10         39.24         42.70         5.79 o
  -6   1  10        495.13        480.36        18.19 o
  -5   1  10        207.17        185.10        11.93 o
  -4   1  10        144.48        110.66         5.82 o
  -3   1  10        529.82        576.15         8.95 o
  -2   1  10        432.51        449.34        19.18 o
  -1   1  10        321.07        386.03        21.93 o
   0   1  10       1277.03       1249.62        32.32 o
   1   1  10        901.12        884.58        27.54 o
   2   1  10       1681.88       1701.03        31.15 o
   3   1  10       1855.96       1807.81        22.76 o
   4   1  10        572.02        580.80        12.82 o
   5   1  10        381.97        406.00        13.06 o
   6   1  10       1543.37       1493.91        27.40 o
   7   1  10        188.66        182.19        11.00 o
   8   1  10        500.56        397.43        26.81 o
   9   1  10          0.11         -2.19         8.32 o
  -9   2  10         88.61         60.34        10.98 o
  -8   2  10        386.08        352.74        20.88 o
  -7   2  10        218.07        193.13         9.14 o
  -6   2  10          1.93          3.23         3.06 o
  -5   2  10       2420.51       2430.86        33.41 o
  -4   2  10       2611.25       2554.29        27.99 o
  -3   2  10       3285.55       3136.50        43.77 o
  -2   2  10       1138.88       1133.67        32.06 o
  -1   2  10       2759.91       2992.69        62.51 o
   0   2  10       2352.46       2495.83        54.19 o
   1   2  10        903.01       1005.19        49.05 o
   2   2  10         30.06         39.09         2.79 o
   3   2  10       2960.47       3005.27        48.74 o
   4   2  10       1271.90       1253.80        17.89 o
   5   2  10         18.55         19.29         4.21 o
   6   2  10       1643.23       1578.10        30.17 o
   7   2  10        736.56        782.36        22.32 o
   8   2  10          7.74          7.99         5.21 o
   9   2  10        456.70        471.81        34.15 o
  -9   3  10        652.01        643.19        26.43 o
  -8   3  10        102.62         75.54         7.35 o
  -7   3  10         35.72         22.61         6.06 o
  -6   3  10        621.06        628.05        20.42 o
  -5   3  10        290.39        277.87        10.76 o
  -4   3  10         39.95         46.73         4.68 o
  -3   3  10       1603.38       1622.70        32.62 o
  -2   3  10        124.98        112.11         2.76 o
  -1   3  10        636.86        607.56        19.62 o
   0   3  10        635.90        643.70        20.24 o
   1   3  10        765.31        801.85        23.75 o
   2   3  10       3299.70       3400.93        37.06 o
   3   3  10          4.83          5.97         2.54 o
   4   3  10         32.05         43.53         4.80 o
   5   3  10         15.85         17.31         4.06 o
   6   3  10          3.29          2.94         3.50 o
   7   3  10          0.05          1.27         4.02 o
   8   3  10       2723.02       2780.85        73.24 o
   9   3  10        249.01        173.63        69.83 o
  -9   4  10         30.11         27.04         8.29 o
  -8   4  10          0.22         -0.19         4.41 o
  -7   4  10       1218.12       1219.36        26.47 o
  -6   4  10         32.51         17.34         4.55 o
  -5   4  10       1720.36       1592.05        52.34 o
  -4   4  10         62.80         62.59         5.07 o
  -3   4  10         49.57         46.46         4.09 o
  -2   4  10         33.32         29.83         2.98 o
  -1   4  10        803.17        836.19        18.46 o
   0   4  10        343.57        308.63        10.14 o
   1   4  10      10169.74      10407.48       124.61 o
   2   4  10       1133.42       1094.49        18.14 o
   3   4  10        255.14        266.94        11.29 o
   4   4  10        521.28        523.95        12.82 o
   5   4  10        516.46        454.00        17.47 o
   6   4  10         90.70         84.85         6.60 o
   7   4  10       1673.17       1659.83        36.51 o
   8   4  10         13.97         15.64         6.86 o
   9   4  10        994.40       1084.20        51.70 o
  -9   5  10        196.87        154.02        12.60 o
  -8   5  10        110.72        100.26         9.54 o
  -7   5  10       1384.67       1278.28        33.06 o
  -6   5  10        270.25        240.22        12.24 o
  -5   5  10        412.39        413.50        22.30 o
  -4   5  10        162.21        152.01         7.49 o
  -3   5  10       1458.01       1344.99        37.62 o
  -2   5  10        112.83         90.63         5.36 o
  -1   5  10       3448.53       3450.69        40.70 o
   0   5  10        119.41        117.48         7.43 o
   1   5  10          0.79          1.85         2.37 o
   2   5  10        570.43        554.65         9.69 o
   3   5  10       5290.99       5109.49        91.10 o
   4   5  10        947.91        917.29        25.64 o
   5   5  10        917.41        930.69        43.47 o
   6   5  10        221.41        210.64        16.54 o
   7   5  10        228.47        200.48        17.90 o
   8   5  10        419.36        391.20        52.16 o
   9   5  10        760.26        709.22        96.50 o
  -9   6  10          1.90         -1.27         5.80 o
  -8   6  10        295.61        263.77        20.05 o
  -7   6  10        939.19        984.24        31.42 o
  -6   6  10        227.52        222.57        15.83 o
  -5   6  10       2672.18       2716.13        53.54 o
  -4   6  10        459.80        478.42        13.41 o
  -3   6  10         48.76         47.91         5.01 o
  -2   6  10          2.75          7.15         3.48 o
  -1   6  10       2920.63       2885.11        34.57 o
   0   6  10       1252.47       1214.01        20.68 o
   1   6  10       5816.80       6047.81        84.45 o
   2   6  10       1352.75       1359.70        23.16 o
   3   6  10        747.74        783.63        16.79 o
   4   6  10        305.32        310.73        15.19 o
   5   6  10        455.15        475.42        16.34 o
   6   6  10        318.71        285.31        17.57 o
   7   6  10       2714.80       2690.86        73.04 o
   8   6  10          5.92          8.01         7.14 o
  -9   7  10       1716.77       1658.39        75.52 o
  -8   7  10        108.43         88.75        11.30 o
  -7   7  10        353.77        293.85        19.70 o
  -6   7  10        460.00        452.63        18.07 o
  -5   7  10        189.26        162.58        10.64 o
  -4   7  10         34.39         27.89         4.59 o
  -3   7  10       4165.61       4265.53        98.08 o
  -2   7  10         12.18         16.34         3.58 o
  -1   7  10       2032.34       2033.59        46.91 o
   0   7  10        811.74        808.19        13.66 o
   1   7  10        175.72        158.67         7.99 o
   2   7  10       1020.43        996.60        23.11 o
   3   7  10       1882.81       2018.64        44.98 o
   4   7  10        364.49        340.46        12.31 o
   5   7  10       4918.76       4897.61       104.12 o
   6   7  10         94.27         83.96        10.00 o
   7   7  10         74.99         51.04        12.76 o
   8   7  10         37.16         43.69        21.09 o
  -8   8  10       1214.17       1302.93        45.18 o
  -7   8  10        954.54        938.70        30.62 o
  -6   8  10         96.33         93.33        10.04 o
  -5   8  10        238.07        214.25        13.56 o
  -4   8  10       1681.30       1654.91        30.59 o
  -3   8  10        232.90        222.48         8.14 o
  -2   8  10       3434.28       3432.19        76.42 o
  -1   8  10        894.02        873.35        23.46 o
   0   8  10        116.20        126.34         7.81 o
   1   8  10        261.11        288.98         7.87 o
   2   8  10        574.76        552.71        14.25 o
   3   8  10       2240.81       2208.63        51.31 o
   4   8  10        800.68        821.78        22.04 o
   5   8  10        340.96        376.71        23.06 o
   6   8  10        303.33        291.84        17.80 o
   7   8  10        736.56        732.15        36.42 o
   8   8  10        267.84        212.43        33.21 o
  -8   9  10        234.33        240.33        19.75 o
  -7   9  10         63.97         73.68         9.93 o
  -6   9  10        893.66        945.81        30.75 o
  -5   9  10         57.63         48.79         8.05 o
  -4   9  10       1689.40       1686.02        31.46 o
  -3   9  10       1246.97       1248.48        33.24 o
  -2   9  10       1188.55       1165.30        29.03 o
  -1   9  10        939.81        914.43        24.38 o
   0   9  10       2347.29       2215.66        40.04 o
   1   9  10          6.62         10.84         3.80 o
   2   9  10        268.23        266.60        11.17 o
   3   9  10       1578.61       1570.51        40.17 o
   4   9  10         92.79         86.17         8.83 o
   5   9  10       1937.02       1966.76        60.85 o
   6   9  10       1429.32       1495.72        64.39 o
   7   9  10         39.28         38.94        12.52 o
  -7  10  10         44.05         47.74         9.66 o
  -6  10  10         64.31         44.09         8.07 o
  -5  10  10         95.60         75.15         9.32 o
  -4  10  10        528.07        524.25        20.33 o
  -3  10  10          0.89          1.97         4.58 o
  -2  10  10       6520.09       6438.14       176.23 o
  -1  10  10         39.57         41.26         6.72 o
   0  10  10          0.24         -4.14         4.22 o
   1  10  10        451.60        385.61        16.58 o
   2  10  10        858.28        873.52        22.08 o
   3  10  10          3.56          4.41         5.30 o
   4  10  10       2308.44       2307.22        48.64 o
   5  10  10          9.66         13.38         6.62 o
   6  10  10         81.44         76.34        11.16 o
   7  10  10         75.83         68.01        14.98 o
  -7  11  10        104.83        105.14        13.83 o
  -6  11  10       2291.41       2339.07        68.81 o
  -5  11  10        359.27        341.09        15.28 o
  -4  11  10       1921.45       1917.88        54.05 o
  -3  11  10         63.76         60.33         6.99 o
  -2  11  10        298.23        277.51        14.87 o
  -1  11  10        239.40        207.77        11.32 o
   0  11  10       5281.63       5235.15        89.13 o
   1  11  10        299.97        269.04        14.26 o
   2  11  10       2428.29       2351.33        51.81 o
   3  11  10        229.17        217.63        14.03 o
   4  11  10         62.38         52.51         8.97 o
   5  11  10         96.76         75.11        11.62 o
   6  11  10        941.27        988.35        40.08 o
  -6  12  10          1.85         11.87         7.01 o
  -5  12  10          6.54          3.31         6.01 o
  -4  12  10       2393.21       2284.72        67.05 o
  -3  12  10         90.11         89.00        11.33 o
  -2  12  10       1181.20       1153.26        36.22 o
  -1  12  10        196.43        172.48        12.09 o
   0  12  10        538.18        513.76        45.52 o
   1  12  10         20.31         17.83         6.95 o
   2  12  10       2192.39       2224.18        50.75 o
   3  12  10        149.78        142.71        12.68 o
   4  12  10       1160.99       1136.93        37.69 o
   5  12  10          1.93          4.95         6.65 o
   6  12  10        100.66         90.83        14.77 o
  -6  13  10       3225.37       3404.42        92.55 o
  -5  13  10        117.13        125.14        13.61 o
  -4  13  10       1081.76       1094.67        35.75 o
  -3  13  10        563.18        543.83        26.27 o
  -2  13  10         36.63         33.64         7.65 o
  -1  13  10        227.97        196.28        12.99 o
   0  13  10       3829.18       3755.76        88.34 o
   1  13  10         18.30         15.03         5.74 o
   2  13  10       2427.68       2389.13        65.44 o
   3  13  10        461.74        420.20        27.73 o
   4  13  10         71.67         49.15        10.62 o
   5  13  10         84.87         62.64        13.43 o
  -5  14  10        441.28        449.60        31.24 o
  -4  14  10        676.74        667.07        45.52 o
  -3  14  10        100.57         99.18        12.25 o
  -2  14  10        884.49        939.23        33.96 o
  -1  14  10         69.52         72.02        10.71 o
   0  14  10          4.63         11.52         7.51 o
   1  14  10       1036.96       1026.77        33.95 o
   2  14  10        822.36        787.28        29.44 o
   3  14  10          9.26          5.08         6.80 o
   4  14  10        576.78        516.43        34.19 o
  -4  15  10        592.92        606.22        45.91 o
  -3  15  10       1230.90       1315.33        58.90 o
  -2  15  10        204.77        159.29        30.56 o
  -1  15  10       1650.19       1720.31        53.29 o
   0  15  10        722.67        696.46        26.35 o
   1  15  10          0.27          7.11         6.33 o
   2  15  10        512.25        450.94        23.80 o
   3  15  10       1397.26       1390.30        50.35 o
  -2  16  10        438.67        203.49        86.38 o
  -1  16  10        794.03        763.70        47.38 o
   0  16  10         25.35         11.16         8.34 o
   1  16  10        730.41        667.58        31.30 o
  -9   0  11         47.24        116.26        38.46 o
  -7   0  11          6.21          4.49         6.00 o
  -5   0  11        327.70        309.65        28.17 o
  -3   0  11       5573.59       4775.04       335.87 o
  -1   0  11        508.96        547.53        55.74 o
   1   0  11       1603.77       1711.19        99.47 o
   3   0  11        971.64       1029.43        53.02 o
   5   0  11          0.26         12.96         5.43 o
   7   0  11       1662.88       1630.99        50.22 o
  -9   1  11        749.18        748.18        31.75 o
  -8   1  11        187.52        198.04        11.99 o
  -7   1  11        292.56        288.13        14.18 o
  -6   1  11         16.65         24.78         5.85 o
  -5   1  11          0.43          5.91         2.87 o
  -4   1  11        223.42        207.25        10.09 o
  -3   1  11       5393.48       5310.03       156.35 o
  -2   1  11        258.90        294.14        20.72 o
  -1   1  11       6193.30       6420.20       125.87 o
   0   1  11       1448.53       1497.63        45.55 o
   1   1  11          8.02          5.20         6.01 o
   2   1  11        137.14        131.15         2.90 o
   3   1  11       2114.85       2068.24        25.23 o
   4   1  11         41.70         39.62         5.13 o
   5   1  11       4892.03       4813.99        69.98 o
   6   1  11       1105.69       1063.56        23.31 o
   7   1  11        368.88        331.54        14.22 o
   8   1  11         12.93          6.60         6.06 o
  -9   2  11        234.84        175.07        22.14 o
  -8   2  11         44.09         42.72         8.63 o
  -7   2  11        239.39        229.92        10.34 o
  -6   2  11          6.72          9.88         4.18 o
  -5   2  11       1226.52       1152.91        25.13 o
  -4   2  11         76.43         64.94         4.11 o
  -3   2  11        276.19        250.97         8.43 o
  -2   2  11        613.28        665.50        25.35 o
  -1   2  11         45.92         32.00         9.34 o
   0   2  11        202.31        214.47        13.03 o
   1   2  11       1284.52       1385.28        38.17 o
   2   2  11         14.61         16.44         1.86 o
   3   2  11       3260.46       3192.56        50.24 o
   4   2  11        707.85        691.89        16.84 o
   5   2  11         55.10         81.85         6.23 o
   6   2  11         69.54         67.84         6.93 o
   7   2  11       1847.88       1844.81        42.93 o
   8   2  11         33.75         23.87         6.45 o
  -9   3  11        138.31        123.71        12.01 o
  -8   3  11        255.93        212.89        12.31 o
  -7   3  11       1036.30       1025.08        27.59 o
  -6   3  11        730.56        731.85        21.74 o
  -5   3  11         14.31         13.48         3.79 o
  -4   3  11        519.80        490.94        11.74 o
  -3   3  11        233.45        217.66        10.03 o
  -2   3  11         11.77         15.19         3.00 o
  -1   3  11       2537.87       2853.99        67.55 o
   0   3  11       1562.73       1564.98        48.75 o
   1   3  11       3636.31       3396.79       129.55 o
   2   3  11       3056.27       2974.45        67.32 o
   3   3  11        977.01       1031.46        17.78 o
   4   3  11          0.30          2.71         3.02 o
   5   3  11       2016.21       1955.72        32.30 o
   6   3  11       1411.98       1414.85        28.14 o
   7   3  11        908.45        968.22        60.95 o
   8   3  11       1234.07       1204.54        40.11 o
  -9   4  11         34.31         21.99         7.63 o
  -8   4  11        609.30        585.31        21.82 o
  -7   4  11        149.92        127.15        10.44 o
  -6   4  11         37.35         40.35         7.26 o
  -5   4  11       1232.00       1155.33        35.09 o
  -4   4  11        786.07        754.50        15.80 o
  -3   4  11         88.74         77.94         4.21 o
  -2   4  11       1031.84       1121.17        18.56 o
  -1   4  11        194.50        195.41        13.42 o
   0   4  11       2727.66       2673.10        47.16 o
   1   4  11       5064.48       4980.73       119.18 o
   2   4  11        322.09        316.82         9.23 o
   3   4  11        265.01        276.08        20.28 o
   4   4  11       1814.66       1794.65        26.54 o
   5   4  11         10.03          7.23         4.56 o
   6   4  11        915.56        910.34        23.93 o
   7   4  11        352.66        359.85        19.41 o
   8   4  11         11.48          8.21         7.67 o
  -8   5  11         18.28          6.11         5.21 o
  -7   5  11         22.85         27.17         6.31 o
  -6   5  11       4317.18       4225.17       110.77 o
  -5   5  11        229.03        219.37        11.00 o
  -4   5  11       2197.71       2186.18        42.07 o
  -3   5  11        696.86        693.81        21.93 o
  -2   5  11        402.74        416.19        15.52 o
  -1   5  11        273.82        289.33         9.09 o
   0   5  11       1344.55       1343.37        42.76 o
   1   5  11        151.36        159.43         8.90 o
   2   5  11       6879.54       6958.94        92.54 o
   3   5  11         30.91         28.56         5.94 o
   4   5  11         47.76         54.74         6.77 o
   5   5  11        160.68        163.53        10.57 o
   6   5  11        603.43        548.64        65.18 o
   7   5  11         16.07          9.30         6.90 o
   8   5  11       2227.27       2332.38        62.96 o
  -8   6  11       1112.34       1086.85        37.25 o
  -7   6  11         20.36         14.91         6.81 o
  -6   6  11        197.45        185.01         9.33 o
  -5   6  11        209.85        205.92        11.20 o
  -4   6  11       2172.75       2281.00        41.01 o
  -3   6  11        802.54        834.96        18.58 o
  -2   6  11       3233.39       3175.20        74.40 o
  -1   6  11        558.43        529.04        15.67 o
   0   6  11       2370.75       2424.35        48.77 o
   1   6  11          0.00         -0.49         3.55 o
   2   6  11        216.18        220.29         8.17 o
   3   6  11       1709.10       1689.28        57.89 o
   4   6  11       2043.11       2009.58        46.38 o
   5   6  11         24.76         21.97         6.90 o
   6   6  11       1741.63       1777.82        58.08 o
   7   6  11        133.66         80.95        36.27 o
   8   6  11          8.79         18.66         7.61 o
  -8   7  11        348.74        296.58        17.77 o
  -7   7  11        418.60        390.67        17.50 o
  -6   7  11        764.92        843.27        30.04 o
  -5   7  11        322.63        332.57        15.35 o
  -4   7  11       2300.36       2389.76        45.66 o
  -3   7  11        605.48        600.25        15.95 o
  -2   7  11          1.04          0.80         2.89 o
  -1   7  11        941.19        945.53        24.20 o
   0   7  11       2928.04       2859.20        47.06 o
   1   7  11        115.85        118.94         5.75 o
   2   7  11        727.71        800.11        34.08 o
   3   7  11        772.68        757.48        25.81 o
   4   7  11        489.40        486.41        19.21 o
   5   7  11          6.01         10.37         7.78 o
   6   7  11        921.65        998.06        32.66 o
   7   7  11        172.11        176.48        19.16 o
   8   7  11        885.86        936.19        58.27 o
  -8   8  11        504.33        435.66        25.46 o
  -7   8  11        430.22        407.49        20.79 o
  -6   8  11         58.83         55.56         9.10 o
  -5   8  11        464.71        406.69        33.84 o
  -4   8  11        176.00        157.50         8.76 o
  -3   8  11         74.80         84.76         7.28 o
  -2   8  11       6877.73       6944.45       154.91 o
  -1   8  11        931.61        895.15        17.63 o
   0   8  11        783.02        757.74        14.81 o
   1   8  11         49.52         37.38         5.15 o
   2   8  11          8.28          9.87         4.77 o
   3   8  11        163.15        133.55        10.18 o
   4   8  11       2193.31       2300.87        57.09 o
   5   8  11         34.93         27.04         8.06 o
   6   8  11        777.77        813.24        40.45 o
   7   8  11         60.55         22.22        19.09 o
  -7   9  11        135.15        123.37        13.02 o
  -6   9  11         64.14         56.88         8.98 o
  -5   9  11        150.48        152.17        15.79 o
  -4   9  11        851.22        869.12        31.26 o
  -3   9  11       3102.22       3148.83        75.05 o
  -2   9  11         94.64         77.40         6.38 o
  -1   9  11        862.65        896.73        22.09 o
   0   9  11        822.34        830.74        32.75 o
   1   9  11        105.20         83.66         8.83 o
   2   9  11        525.54        499.44        23.89 o
   3   9  11        475.23        457.19        16.81 o
   4   9  11         43.24         39.85         7.54 o
   5   9  11        989.93        984.26        30.37 o
   6   9  11        197.35        177.99        16.28 o
   7   9  11         11.50          3.52         8.42 o
  -7  10  11        792.86        818.78        75.13 o
  -6  10  11        129.03        113.96        13.63 o
  -5  10  11       1867.17       1883.08        54.64 o
  -4  10  11        291.40        261.11        15.88 o
  -3  10  11        920.63        917.76        36.70 o
  -2  10  11        444.71        413.96        14.68 o
  -1  10  11       2090.86       2054.81        54.51 o
   0  10  11        190.35        183.94         9.77 o
   1  10  11       1896.37       1830.17        33.41 o
   2  10  11        391.29        345.73        15.24 o
   3  10  11       1087.53       1108.05        27.91 o
   4  10  11       1035.02        982.87        30.57 o
   5  10  11        308.69        282.64        17.12 o
   6  10  11        525.75        513.99        34.62 o
  -6  11  11        102.74         92.92        11.53 o
  -5  11  11        125.89        137.37        11.36 o
  -4  11  11        301.59        272.70        18.96 o
  -3  11  11       1489.84       1564.35        38.57 o
  -2  11  11         64.72         70.92         9.84 o
  -1  11  11        762.05        771.84        26.29 o
   0  11  11         16.81         14.92         5.41 o
   1  11  11         46.31         39.35         7.32 o
   2  11  11        533.02        488.31        20.16 o
   3  11  11       1250.88       1203.99        41.18 o
   4  11  11         47.06         32.42         8.98 o
   5  11  11        856.22        743.25        75.39 o
   6  11  11        116.56         98.29        11.30 o
  -6  12  11          2.49         -4.17         5.41 o
  -5  12  11       2192.25       2423.42        76.14 o
  -4  12  11         16.63         17.21         6.36 o
  -3  12  11         25.89         13.50         6.93 o
  -2  12  11        238.47        213.74        13.32 o
  -1  12  11        660.16        640.61        59.73 o
   0  12  11         86.29         86.86         9.07 o
   1  12  11       4625.29       4512.96        99.85 o
   2  12  11        331.66        305.04        18.58 o
   3  12  11        733.62        605.38        40.99 o
   4  12  11         50.26         43.49         9.68 o
   5  12  11        117.73         99.10        14.66 o
  -5  13  11        393.78        360.96        34.45 o
  -4  13  11          0.19         -1.42         6.47 o
  -3  13  11        613.34        593.96        34.19 o
  -2  13  11        111.29         82.40         9.21 o
  -1  13  11        789.24        729.05        35.58 o
   0  13  11         20.53         29.52         7.73 o
   1  13  11         24.38         23.26         7.14 o
   2  13  11          6.95          3.30         6.38 o
   3  13  11        413.27        346.76        46.29 o
   4  13  11         18.53         11.36         7.27 o
  -4  14  11       1225.27       1228.82        49.96 o
  -3  14  11         17.92         23.63         7.48 o
  -2  14  11        368.27        317.87        20.76 o
  -1  14  11        731.80        644.71        52.58 o
   0  14  11        711.81        726.94        40.83 o
   1  14  11       1401.54       1342.03        42.99 o
   2  14  11        468.52        438.00        21.02 o
   3  14  11         92.12         78.77        17.77 o
  -2  15  11          8.36         10.06         8.85 o
  -1  15  11        126.77         92.87        21.45 o
   0  15  11        503.59        426.11        60.26 o
   1  15  11         48.40         30.51         9.00 o
   2  15  11        560.60        523.61        29.48 o
  -8   0  12        713.77        767.33        31.18 o
  -6   0  12        742.45        727.53        26.65 o
  -4   0  12        362.72        318.85         9.01 o
  -2   0  12       7541.43       8408.84       392.99 o
   0   0  12       1645.97       1816.50       117.31 o
   2   0  12        812.87        847.87        49.24 o
   4   0  12       7537.64       7549.55       237.48 o
   6   0  12       2406.42       2274.10        49.62 o
   8   0  12          0.12         -5.10         7.95 o
  -8   1  12         19.03         13.04         6.33 o
  -7   1  12         20.36         18.93         5.24 o
  -6   1  12        566.47        559.48        17.01 o
  -5   1  12        258.57        240.93        15.32 o
  -4   1  12       3175.47       3189.78        70.00 o
  -3   1  12        273.61        278.59        21.47 o
  -2   1  12       1005.79       1062.14        33.51 o
  -1   1  12        203.30        180.67        15.19 o
   0   1  12       1660.49       1762.07        55.40 o
   1   1  12          1.06         19.66        13.28 o
   2   1  12       3765.31       4052.75       144.17 o
   3   1  12        258.07        259.17         6.79 o
   4   1  12        768.30        738.58        15.62 o
   5   1  12        798.23        743.66        21.61 o
   6   1  12        556.45        540.72        18.67 o
   7   1  12         67.72         75.10         8.63 o
   8   1  12        509.33        419.43        32.86 o
  -8   2  12       1256.10       1195.01        29.88 o
  -7   2  12        555.09        561.17        27.33 o
  -6   2  12        281.87        277.67        10.75 o
  -5   2  12        930.11        881.70        20.46 o
  -4   2  12        862.80        854.63        26.19 o
  -3   2  12       1257.73       1299.29        48.10 o
  -2   2  12       2146.58       2438.51        72.95 o
  -1   2  12        555.41        619.70        31.48 o
   0   2  12       3106.18       3258.35        79.20 o
   1   2  12        857.51        991.81        39.29 o
   2   2  12        356.12        325.61        17.23 o
   3   2  12       1051.66       1018.83        21.16 o
   4   2  12       4483.46       4280.43       102.01 o
   5   2  12        163.61        172.84         9.53 o
   6   2  12       1452.43       1462.88        34.57 o
   7   2  12        534.00        480.48        17.56 o
   8   2  12         34.70         40.46         8.36 o
  -8   3  12        189.85        168.54        12.49 o
  -7   3  12        328.44        295.86        14.45 o
  -6   3  12        913.74        902.97        21.73 o
  -5   3  12         36.96         28.06         4.28 o
  -4   3  12       1094.02       1020.38        20.53 o
  -3   3  12        759.43        748.43        18.47 o
  -2   3  12        311.89        319.29        22.89 o
  -1   3  12       1426.31       1634.67        68.73 o
   0   3  12        489.33        525.14        25.60 o
   1   3  12          7.68         14.51         8.84 o
   2   3  12       3580.10       3417.88       142.89 o
   3   3  12         87.36         79.80         4.49 o
   4   3  12        230.01        203.19        10.15 o
   5   3  12       1289.84       1235.91        24.38 o
   6   3  12        189.76        174.96        11.73 o
   7   3  12        114.78        109.64        11.99 o
   8   3  12       1339.93       1325.83        36.36 o
  -8   4  12        129.71        100.95        10.61 o
  -7   4  12        666.97        607.36        25.18 o
  -6   4  12        760.37        730.07        19.19 o
  -5   4  12       4195.52       4221.62       101.53 o
  -4   4  12        394.79        401.29        11.80 o
  -3   4  12        349.36        349.21         8.85 o
  -2   4  12       1108.91       1072.66        22.56 o
  -1   4  12       1469.92       1545.32        55.04 o
   0   4  12       1603.86       1849.53        54.17 o
   1   4  12       2892.04       2814.39       138.85 o
   2   4  12        283.52        250.75         7.54 o
   3   4  12        633.96        658.64        17.79 o
   4   4  12        253.43        282.80         8.99 o
   5   4  12          0.10          0.03         3.89 o
   6   4  12        476.91        455.24        17.07 o
   7   4  12       1179.54       1180.52        32.57 o
   8   4  12          6.06          6.44        10.18 o
  -8   5  12         17.57         13.59         7.01 o
  -7   5  12       1830.49       1823.38        47.91 o
  -6   5  12         53.30         44.87         6.65 o
  -5   5  12          2.86         -5.69         5.69 o
  -4   5  12        872.53        841.98        21.34 o
  -3   5  12        667.87        632.39        28.92 o
  -2   5  12        335.10        326.75        10.00 o
  -1   5  12       1091.16       1143.13        18.70 o
   0   5  12        631.51        604.34        26.45 o
   1   5  12        690.93        657.19        23.65 o
   2   5  12       1162.51       1134.27        42.54 o
   3   5  12       1531.29       1499.08        29.65 o
   4   5  12        124.51        126.37         7.40 o
   5   5  12        616.92        656.86        18.23 o
   6   5  12        439.13        455.74        21.14 o
   7   5  12       1360.62       1392.16        41.28 o
  -8   6  12         54.52         43.67        10.15 o
  -7   6  12        365.55        328.29        19.17 o
  -6   6  12         35.50         34.49         7.91 o
  -5   6  12       2218.27       2234.22        70.08 o
  -4   6  12        827.85        889.81        30.92 o
  -3   6  12        500.49        537.14        17.08 o
  -2   6  12        291.70        285.71        15.87 o
  -1   6  12         18.83         18.38         4.62 o
   0   6  12        153.40        109.99         7.94 o
   1   6  12       4217.09       4181.05       140.00 o
   2   6  12       1841.53       1783.12        41.80 o
   3   6  12       1267.56       1194.34        29.03 o
   4   6  12         16.07          6.64         5.38 o
   5   6  12          2.41          1.15         6.04 o
   6   6  12          1.89          2.88         5.62 o
   7   6  12        609.58        598.16        28.95 o
  -7   7  12        290.14        254.13        20.01 o
  -6   7  12        171.09        166.82        13.48 o
  -5   7  12          5.16          0.31         6.13 o
  -4   7  12         31.42         31.84         5.42 o
  -3   7  12       1418.79       1445.65        26.82 o
  -2   7  12         64.53         65.34         5.11 o
  -1   7  12       4293.32       4134.43       117.40 o
   0   7  12         90.54         88.22         4.72 o
   1   7  12        121.73        113.97         8.91 o
   2   7  12          0.17          1.88         4.48 o
   3   7  12        704.35        752.89        22.95 o
   4   7  12          4.23          8.74         5.88 o
   5   7  12       3231.79       3249.87        77.20 o
   6   7  12        365.52        379.41        21.28 o
  -7   8  12         67.83         64.12        10.14 o
  -6   8  12         19.51         13.91         7.23 o
  -5   8  12        121.04        124.93        13.16 o
  -4   8  12        791.92        854.94        26.66 o
  -3   8  12       2342.34       2307.64        63.74 o
  -2   8  12        274.33        276.63        20.14 o
  -1   8  12        333.12        328.54        13.66 o
   0   8  12         30.16         33.47         4.74 o
   1   8  12        931.21        858.20        25.70 o
   2   8  12         66.34         57.47         6.39 o
   3   8  12       1950.33       1861.89        45.32 o
   4   8  12        314.77        309.43        18.10 o
   5   8  12          5.75         11.14         8.80 o
   6   8  12        303.32        299.88        20.18 o
   7   8  12        216.60        152.40        95.77 o
  -7   9  12        343.85        351.75        26.63 o
  -6   9  12        462.31        396.06        23.02 o
  -5   9  12          0.23         -4.13         6.24 o
  -4   9  12        679.49        719.77        38.66 o
  -3   9  12       2829.22       2765.92        68.67 o
  -2   9  12          4.68         11.80         4.55 o
  -1   9  12       1829.43       1730.82        53.38 o
   0   9  12        453.96        438.19        16.05 o
   1   9  12          3.40          8.63         3.91 o
   2   9  12       1046.58       1013.21        32.07 o
   3   9  12       1258.45       1247.21        34.68 o
   4   9  12        515.74        536.45        20.55 o
   5   9  12       1177.09       1197.16        55.24 o
   6   9  12        234.48        241.02        19.51 o
  -6  10  12         18.46         28.01         8.96 o
  -5  10  12        492.31        448.87        26.52 o
  -4  10  12         42.34         38.08         8.25 o
  -3  10  12        113.01        101.54         8.80 o
  -2  10  12       2893.63       2840.46        87.21 o
  -1  10  12         69.49         81.04         8.20 o
   0  10  12          8.19          9.88         4.45 o
   1  10  12        231.42        229.88        13.14 o
   2  10  12        122.84        130.53        10.83 o
   3  10  12        213.77        206.00        14.26 o
   4  10  12        487.05        466.78        20.55 o
   5  10  12          0.06          0.77         6.75 o
   6  10  12        255.71        262.13        21.00 o
  -6  11  12       1463.26       1656.68       108.86 o
  -5  11  12        187.02        141.72        13.65 o
  -4  11  12       1803.42       1828.63        45.21 o
  -3  11  12         26.85         22.52         5.64 o
  -2  11  12         17.05         10.95         5.28 o
  -1  11  12        155.96        136.43        14.52 o
   0  11  12       1192.97       1104.73        45.88 o
   1  11  12        347.74        309.47        15.33 o
   2  11  12        423.35        407.65        22.65 o
   3  11  12        137.23        128.72        12.25 o
   4  11  12        227.67        188.42        16.00 o
   5  11  12          0.11          0.55         6.32 o
  -5  12  12          1.04          0.08         4.72 o
  -4  12  12        751.90        746.23        45.24 o
  -3  12  12        177.45        155.17        11.59 o
  -2  12  12        189.64        180.48        14.11 o
  -1  12  12         83.22         71.25        15.74 o
   0  12  12       1141.64       1108.34        30.40 o
   1  12  12         58.13         40.48         8.66 o
   2  12  12          0.57         -2.74         5.03 o
   3  12  12        106.44         95.31         9.81 o
   4  12  12         48.37         41.20        10.87 o
  -4  13  12        201.67        196.70        17.57 o
  -3  13  12         33.44         36.76         8.71 o
  -2  13  12         36.06         22.78         7.39 o
  -1  13  12        118.62         89.57        12.61 o
   0  13  12        284.61        283.61        20.74 o
   1  13  12         22.42         18.13         6.24 o
   2  13  12        832.03        775.61        56.36 o
   3  13  12        128.85        124.10        17.04 o
  -2  14  12        524.81        467.43        36.02 o
  -1  14  12        342.33        323.20        34.53 o
   0  14  12        140.54        118.11        12.72 o
   1  14  12        452.43        383.15        38.45 o
   2  14  12         78.21         66.54        11.64 o
  -7   0  13         82.16         64.11        12.65 o
  -5   0  13       2647.25       2529.55       129.35 o
  -3   0  13       4215.76       5119.73       281.56 o
  -1   0  13        742.62        820.34        53.95 o
   1   0  13        998.14       1275.98       103.47 o
   3   0  13       3967.60       3742.47       228.30 o
   5   0  13         22.03         23.31         6.04 o
   7   0  13        745.55        725.58        29.09 o
  -8   1  13        220.10        179.45        16.05 o
  -7   1  13       1264.30       1224.03        65.03 o
  -6   1  13         81.74         82.37         8.56 o
  -5   1  13          4.78          3.19         2.86 o
  -4   1  13        689.39        757.71        78.29 o
  -3   1  13       4134.26       4877.33       392.96 o
  -2   1  13          4.23         21.64        11.90 o
  -1   1  13       4041.69       4553.68       147.30 o
   0   1  13        582.34        612.46        37.96 o
   1   1  13        193.74        182.38        21.81 o
   2   1  13        302.59        277.50        21.55 o
   3   1  13       1078.54       1019.89        45.62 o
   4   1  13        122.93        100.97         7.73 o
   5   1  13       2291.44       2199.54        50.56 o
   6   1  13        357.16        318.08        12.85 o
   7   1  13         10.61          8.33         5.71 o
  -8   2  13        308.47        248.27        22.42 o
  -7   2  13         50.28         31.32        10.87 o
  -6   2  13         54.87         50.56         6.34 o
  -5   2  13       1561.29       1472.57        38.94 o
  -4   2  13        267.53        209.86        17.94 o
  -3   2  13       1148.25       1252.35        41.12 o
  -2   2  13        617.21        700.02        36.69 o
  -1   2  13          0.68         16.40         8.44 o
   0   2  13        518.19        548.08        31.88 o
   1   2  13       5227.75       5911.87       184.86 o
   2   2  13        499.63        567.01        37.34 o
   3   2  13       1722.25       1551.85        70.74 o
   4   2  13        232.10        208.60        19.10 o
   5   2  13         38.95         30.03         5.17 o
   6   2  13        320.95        268.68        13.81 o
   7   2  13        403.81        339.49        16.40 o
  -8   3  13         81.88         63.71         9.57 o
  -7   3  13       1180.47       1135.25        37.78 o
  -6   3  13        306.37        252.39        14.24 o
  -5   3  13        149.44        106.50        11.42 o
  -4   3  13        667.98        663.78        33.08 o
  -3   3  13        328.26        321.65        22.25 o
  -2   3  13          6.40          8.22         6.87 o
  -1   3  13       2416.18       2629.39        74.94 o
   0   3  13       2058.96       2226.95        67.96 o
   1   3  13         98.63         96.27        12.26 o
   2   3  13       2778.34       2840.17        72.30 o
   3   3  13       1286.10       1194.14        51.34 o
   4   3  13        560.39        494.93        14.80 o
   5   3  13        423.70        361.47        14.33 o
   6   3  13        231.11        200.11        11.70 o
   7   3  13        473.51        429.07        20.70 o
  -7   4  13         42.95         35.69         7.80 o
  -6   4  13        861.96        872.29        28.03 o
  -5   4  13       2153.91       2063.99        62.35 o
  -4   4  13         68.00         50.57         3.69 o
  -3   4  13        447.20        424.72        25.46 o
  -2   4  13       1240.78       1366.31        44.24 o
  -1   4  13        207.26        203.85        21.62 o
   0   4  13       1784.35       2059.63        73.27 o
   1   4  13       2011.76       2178.97        60.74 o
   2   4  13          2.37          2.35         2.90 o
   3   4  13         32.34         23.63         3.43 o
   4   4  13        521.20        512.97        20.43 o
   5   4  13          9.02          5.94         4.26 o
   6   4  13       1031.06       1061.41        31.55 o
   7   4  13        216.51        213.00        18.93 o
  -7   5  13        305.27        218.72        14.65 o
  -6   5  13       1953.14       1917.13        69.20 o
  -5   5  13        425.49        418.27        18.00 o
  -4   5  13        798.37        793.81        33.82 o
  -3   5  13         33.73         40.75         7.84 o
  -2   5  13        159.64        158.85        19.55 o
  -1   5  13        244.14        298.91        22.33 o
   0   5  13       1578.65       1697.08        65.35 o
   1   5  13         42.43         41.67         6.45 o
   2   5  13       2743.57       2733.43       149.21 o
   3   5  13        313.00        219.54        34.80 o
   4   5  13          2.40          7.61         3.29 o
   5   5  13        303.10        272.51        13.01 o
   6   5  13         14.61         11.15         6.78 o
   7   5  13         45.61         35.33         9.78 o
  -7   6  13         26.48         16.39         6.25 o
  -6   6  13        857.29        871.27        29.61 o
  -5   6  13         83.01         86.25        12.37 o
  -4   6  13        529.62        491.09        27.02 o
  -3   6  13         44.68         30.73         3.52 o
  -2   6  13       1543.33       1512.15        68.83 o
  -1   6  13        157.46        169.58        20.40 o
   0   6  13       2060.84       1961.55       105.55 o
   1   6  13          7.37         12.55         4.02 o
   2   6  13        445.60        395.14        28.76 o
   3   6  13         76.10         66.81         8.15 o
   4   6  13       1376.11       1280.36        39.10 o
   5   6  13        382.30        392.92        27.44 o
   6   6  13        954.50        929.15        30.36 o
  -7   7  13        161.27        137.40        19.16 o
  -6   7  13        379.54        315.75        35.54 o
  -5   7  13        120.67        100.73        13.10 o
  -4   7  13       2281.13       2322.05        91.14 o
  -3   7  13        196.99        172.98        20.02 o
  -2   7  13         82.75         75.01        11.89 o
  -1   7  13         23.93         11.97         4.18 o
   0   7  13        190.95        169.17        27.81 o
   1   7  13         22.53         25.91         8.93 o
   2   7  13       1521.86       1491.00        65.39 o
   3   7  13         35.42         35.24         6.25 o
   4   7  13       1343.65       1283.95        60.67 o
   5   7  13         19.44         20.00         8.87 o
   6   7  13        220.92        168.11        18.01 o
  -6   8  13         89.74         85.75        21.80 o
  -5   8  13        214.11        192.26        14.17 o
  -4   8  13          4.12          3.07         3.89 o
  -3   8  13          2.58          0.00         3.98 o
  -2   8  13       2070.98       2031.79        68.85 o
  -1   8  13         20.59         14.90         4.90 o
   0   8  13        165.09        111.59        19.13 o
   1   8  13        104.44         86.16        14.52 o
   2   8  13        155.15        100.31        13.56 o
   3   8  13        932.89        961.11        35.19 o
   4   8  13       1292.33       1275.61        45.63 o
   5   8  13        396.65        323.83        95.46 o
   6   8  13        330.70        275.25        23.77 o
  -6   9  13        346.16        279.21        34.74 o
  -5   9  13        129.28        134.78        15.99 o
  -4   9  13       1209.32       1194.79        38.63 o
  -3   9  13          1.18          1.76         3.76 o
  -2   9  13        622.91        554.99        30.14 o
  -1   9  13        449.84        423.02        25.68 o
   0   9  13         86.00         80.18        11.71 o
   1   9  13        152.03        114.54        13.13 o
   2   9  13        133.50        120.18         7.88 o
   3   9  13          3.98          3.20         3.87 o
   4   9  13        437.60        431.72        25.93 o
   5   9  13        896.23        895.28        55.40 o
  -5  10  13         26.25         29.24         9.94 o
  -4  10  13        323.62        302.44        31.63 o
  -3  10  13       1231.86       1197.04        59.73 o
  -2  10  13        457.60        357.61        32.53 o
  -1  10  13        155.86        125.89        15.72 o
   0  10  13        296.96        239.65        26.49 o
   1  10  13         36.38         37.17         6.72 o
   2  10  13        163.48        149.09        12.25 o
   3  10  13        910.96        913.27        31.55 o
   4  10  13        162.43        152.08        14.82 o
   5  10  13         80.70         41.73        18.75 o
  -5  11  13        259.29        192.21        25.94 o
  -4  11  13         57.71         43.86        12.27 o
  -3  11  13        117.39         89.96        10.72 o
  -2  11  13          3.49          3.22         6.84 o
  -1  11  13        642.58        581.64        33.23 o
   0  11  13         16.53         24.50         7.65 o
   1  11  13        171.29        149.38        15.44 o
   2  11  13        249.10        211.63        17.56 o
   3  11  13          9.73          9.39         6.90 o
   4  11  13         92.13         75.70        13.35 o
  -4  12  13        295.13        246.52        19.11 o
  -3  12  13         30.38         24.54        11.28 o
  -2  12  13          4.77          2.58         5.52 o
  -1  12  13         72.97         60.11        10.08 o
   0  12  13          4.90         14.58         6.80 o
   1  12  13       1548.06       1393.53        52.87 o
   2  12  13        262.61        218.39        26.94 o
   3  12  13        510.94        449.96        40.46 o
  -2  13  13         91.70         88.53        14.86 o
  -1  13  13        365.77        300.87        24.00 o
   0  13  13         55.54         52.71        11.00 o
   1  13  13        804.90        772.07        92.12 o
   2  13  13        128.01        104.20        18.78 o
  -6   0  14        340.98        390.58        41.61 o
  -4   0  14        433.19        490.15        45.90 o
   0   0  14         71.19        178.32        44.96 o
   2   0  14         37.64         48.16        18.27 o
   4   0  14       1946.96       2306.18       163.40 o
   6   0  14        938.40        942.59        63.65 o
  -7   1  14          0.81          8.32        15.22 o
  -6   1  14        487.08        588.63        35.74 o
  -5   1  14        192.31        259.01        24.15 o
  -4   1  14       2547.43       2959.86       140.80 o
  -3   1  14        580.76        638.70        36.78 o
  -2   1  14        256.22        306.18        36.34 o
  -1   1  14        128.26        157.94        23.07 o
   0   1  14        993.54       1196.94        61.20 o
   1   1  14          0.17        -14.71        17.42 o
   2   1  14       1893.53       2221.44        89.60 o
   3   1  14         96.72        128.41        20.60 o
   4   1  14       1028.48       1201.22        60.24 o
   5   1  14        136.56        141.61        21.42 o
   6   1  14         79.81         80.96        10.54 o
  -7   2  14        192.84        115.19       103.97 o
  -6   2  14        498.23        613.62        43.99 o
  -5   2  14         47.32         59.09        17.04 o
  -4   2  14         57.73         72.14        15.21 o
  -3   2  14        172.62        210.70        23.20 o
  -2   2  14       1900.48       2022.11        60.85 o
  -1   2  14        419.08        451.24        36.03 o
   0   2  14       1834.02       2011.46        74.58 o
   1   2  14          0.47         12.39        11.76 o
   2   2  14        166.68        210.83        21.43 o
   3   2  14        359.29        407.19        28.29 o
   4   2  14        778.57        830.30        49.01 o
   5   2  14          7.84          7.58         6.00 o
   6   2  14        397.71        286.17        26.78 o
  -7   3  14        882.21       1060.75       109.87 o
  -6   3  14        856.37        887.31        87.05 o
  -5   3  14        197.07        214.96        24.50 o
  -4   3  14        748.87        750.59       105.53 o
  -3   3  14        271.26        296.05        26.85 o
  -2   3  14        271.86        301.40        21.53 o
  -1   3  14       1583.68       1876.49        93.09 o
   0   3  14        558.53        885.62       230.98 o
   1   3  14       1179.56       1339.33        51.29 o
   2   3  14       1225.07       1367.27        66.15 o
   3   3  14          8.16          0.90        11.75 o
   4   3  14          2.68          6.13         4.73 o
   5   3  14        967.20        926.44        46.19 o
   6   3  14          6.10          8.36         6.74 o
  -7   4  14         84.88        120.18        30.50 o
  -6   4  14        647.26        749.28        50.17 o
  -5   4  14       1855.94       1667.29       209.84 o
  -4   4  14        522.82        522.51        37.28 o
  -3   4  14        317.72        333.00        28.96 o
  -2   4  14        294.92        333.44        22.46 o
  -1   4  14         55.12         54.53        11.86 o
   0   4  14        891.31       1082.38        53.32 o
   1   4  14       1988.30       2287.97        85.04 o
   2   4  14         39.19         62.57        18.63 o
   3   4  14       1101.48       1102.18        75.47 o
   4   4  14         83.17         69.54         9.30 o
   5   4  14         47.14         25.78         6.96 o
   6   4  14          8.23         14.00         9.26 o
  -6   5  14        184.54        191.33        27.11 o
  -5   5  14         35.95         35.42        24.60 o
  -4   5  14        262.61        278.96        31.61 o
  -3   5  14        316.19        355.91        27.15 o
  -2   5  14        174.24        219.76        21.31 o
  -1   5  14       3077.45       3377.80        93.39 o
   0   5  14        167.42        292.20        37.99 o
   1   5  14       1274.91       1408.17        63.32 o
   2   5  14          0.46          8.86        12.26 o
   3   5  14        133.21        112.03        28.98 o
   4   5  14        205.54        142.62        25.47 o
   5   5  14        239.19        216.34        37.26 o
   6   5  14         31.42         22.16        10.42 o
  -6   6  14         32.48         43.57        14.32 o
  -5   6  14       1580.23       1791.07       111.73 o
  -4   6  14         74.02         96.60        21.64 o
  -3   6  14       1209.87       1293.60        72.04 o
  -2   6  14        105.30        113.15        39.66 o
  -1   6  14         11.62         63.49        32.17 o
   0   6  14        528.48        599.22        35.31 o
   1   6  14       1392.65       1596.99        60.91 o
   2   6  14        137.40        112.00        15.23 o
   3   6  14        562.90        597.96        45.00 o
   4   6  14         82.89         79.06        30.35 o
   5   6  14        188.25        160.15        22.27 o
   6   6  14        134.52        118.04        18.58 o
  -6   7  14          5.87         20.67        18.31 o
  -5   7  14        378.25        391.24        38.48 o
  -4   7  14         42.01         49.56        18.10 o
  -3   7  14        780.64        883.37        49.63 o
  -2   7  14        533.61        640.63        40.86 o
  -1   7  14        648.23        567.80       122.38 o
   0   7  14        476.19        444.86        52.63 o
   1   7  14        351.38        264.18        56.57 o
   2   7  14        277.81        265.11        64.34 o
   3   7  14          2.41          3.30         7.03 o
   4   7  14        126.07         80.33        54.89 o
   5   7  14       1119.25       1085.28        49.50 o
  -5   8  14        116.68        127.16        20.98 o
  -4   8  14         42.44         56.77        19.13 o
  -3   8  14        774.97        901.84        59.43 o
  -2   8  14        123.56        144.56        34.85 o
  -1   8  14        131.70        117.64        21.18 o
   0   8  14        481.56        499.84        58.84 o
   1   8  14        265.65        217.11        25.49 o
   2   8  14        456.92        408.34        45.23 o
   3   8  14       1318.53       1390.68        85.37 o
   4   8  14        101.98         45.94        39.71 o
   5   8  14         60.38         13.75        18.48 o
  -5   9  14          9.57         17.76        12.77 o
  -4   9  14        440.89        454.98        37.79 o
  -3   9  14        139.51        150.91        36.64 o
  -2   9  14        508.96        422.06        87.83 o
  -1   9  14        457.98        427.35        27.68 o
   0   9  14         62.61         53.23         7.90 o
   1   9  14         38.44         22.72         8.63 o
   2   9  14        569.35        525.80        34.32 o
   3   9  14        126.24         87.63        22.54 o
   4   9  14       1145.57       1110.27        81.09 o
  -4  10  14         13.64         17.01        27.61 o
  -3  10  14        127.64        111.22        28.00 o
  -2  10  14        580.40        545.77        74.56 o
  -1  10  14         89.25         59.65        26.41 o
   0  10  14        529.46        508.52        48.62 o
   1  10  14        201.00        185.93        24.37 o
   2  10  14        921.14        942.80        74.67 o
   3  10  14        136.85        102.44        14.51 o
  -3  11  14         15.26         18.99        12.43 o
  -2  11  14         65.04         43.57        17.88 o
  -1  11  14          1.48          5.67         7.72 o
   0  11  14         86.85         78.44        13.86 o
   1  11  14          9.54         10.00         7.46 o
   2  11  14        958.74        982.50        49.68 o
  -1  12  14          1.63         10.70         9.61 o
   0  12  14       1793.06       1753.69       120.25 o
   1  12  14         38.45         32.35         9.29 o
  -5   0  15       1521.45       1702.10       102.48 o
  -1   0  15          1.46         15.44        15.35 o
   1   0  15          0.99         15.39        15.25 o
   3   0  15       1888.60       2230.53       119.01 o
   5   0  15        398.65        429.47        45.52 o
  -6   1  15         16.69         19.18        18.80 o
  -5   1  15        130.37        136.87        24.88 o
  -4   1  15        855.63        819.12        55.09 o
  -2   1  15          8.96         27.21        17.46 o
  -1   1  15       1106.06       1328.34        71.61 o
   0   1  15          0.07         -8.56        10.00 o
   1   1  15        331.11        378.19        35.90 o
   2   1  15          7.69          5.52        10.79 o
   3   1  15         37.96         54.58        17.73 o
   4   1  15         89.59        120.44        22.44 o
   5   1  15        357.25        363.78        34.93 o
   6   1  15          6.89          1.29        10.02 o
  -6   2  15        177.39        197.04        38.20 o
  -5   2  15       1038.37       1186.57        68.28 o
  -4   2  15        368.15        382.75        37.75 o
  -3   2  15        437.44        480.55        49.81 o
  -2   2  15        862.42        937.93        71.55 o
  -1   2  15         82.20         92.47        21.04 o
   0   2  15        256.33        330.07        34.66 o
   1   2  15        696.37        795.55        53.74 o
   2   2  15        681.26        845.17        54.59 o
   3   2  15        345.42        355.62        45.90 o
   4   2  15        272.42        320.39        33.72 o
   5   2  15        316.27        361.92        46.45 o
  -6   3  15        211.12        211.60        68.89 o
  -5   3  15         94.78        106.15        17.53 o
  -4   3  15        411.22        420.79        44.24 o
  -3   3  15        212.77        252.77        30.21 o
  -2   3  15        295.39        284.62        29.74 o
  -1   3  15        148.30        178.95        18.66 o
   0   3  15        209.98        224.51        26.42 o
   1   3  15         70.67        110.72        30.15 o
   2   3  15        359.09        402.78        50.26 o
   3   3  15        191.66        172.72        34.27 o
   4   3  15        533.06        664.18        40.86 o
   5   3  15         21.17         19.06        18.13 o
  -6   4  15       1099.96       1294.92        97.32 o
  -5   4  15        251.90        230.39        46.68 o
  -4   4  15          0.03         -6.82        11.03 o
  -3   4  15         74.72         84.01        16.16 o
  -2   4  15        117.93        143.26        27.42 o
  -1   4  15         38.11         39.96        12.77 o
   0   4  15       2235.12       2628.25       100.32 o
   1   4  15        313.68        302.17        36.83 o
   2   4  15        115.68        103.22        29.67 o
   3   4  15         24.35         62.85        18.69 o
   4   4  15         89.19        103.96        21.99 o
   5   4  15          0.89          4.97        10.60 o
  -5   5  15         25.38         29.40        19.94 o
  -4   5  15        460.97        527.46        38.80 o
  -3   5  15        113.38        165.83        24.64 o
  -2   5  15        421.98        449.97        59.89 o
  -1   5  15        108.88        131.11        17.21 o
   0   5  15         12.69         28.96        10.93 o
   1   5  15         10.64          4.36        10.42 o
   2   5  15        986.82       1186.93        60.64 o
   3   5  15          1.32          3.64        11.47 o
   4   5  15         91.36         83.42        21.37 o
   5   5  15          1.48         -2.67        10.82 o
  -5   6  15        168.06        166.13        29.21 o
  -4   6  15          1.10         13.32        26.55 o
  -3   6  15         33.01         54.99        19.40 o
  -2   6  15        888.71        975.97        56.22 o
  -1   6  15        882.42        996.84        46.44 o
   0   6  15       1645.59       2022.85        78.23 o
   1   6  15         79.53         93.04        17.23 o
   2   6  15        136.08        156.09        24.31 o
   3   6  15          1.39          7.45        10.72 o
   4   6  15        139.30        134.49        31.87 o
  -5   7  15          0.14          6.37        17.28 o
  -4   7  15        833.21        860.17       244.42 o
  -3   7  15         21.84         27.53        17.30 o
  -2   7  15        533.33        598.91        43.89 o
  -1   7  15        131.30        185.10        30.10 o
   0   7  15          0.85        -16.38        16.38 o
   1   7  15        355.31        379.23        34.10 o
   2   7  15        804.51        870.88        80.29 o
   3   7  15        116.75         95.26        64.85 o
   4   7  15       1171.61       1280.43        78.20 o
  -4   8  15          9.92         17.35        15.59 o
  -3   8  15        946.07       1266.57        80.85 o
  -2   8  15        950.71       1077.65        73.02 o
  -1   8  15        178.85        214.53        43.83 o
   0   8  15         87.35         91.69        23.63 o
   1   8  15        388.34        451.27        38.18 o
   2   8  15        118.30        143.03        23.44 o
   3   8  15       1180.73       1183.24       135.95 o
  -3   9  15         37.33         44.31        19.53 o
  -2   9  15         62.86         56.24        28.82 o
  -1   9  15        786.05        916.57        56.80 o
   0   9  15         52.67         48.08        20.59 o
   1   9  15        330.99        350.56        53.98 o
   2   9  15         67.31         65.08        22.25 o
   3   9  15         44.72          0.28        13.09 o
  -2  10  15         10.00          1.19        10.65 o
  -1  10  15          0.57         15.37        16.96 o
   0  10  15         58.61         71.23        23.83 o
   1  10  15         25.85         28.76        15.56 o
   2  10  15          0.22        -12.47        29.23 o
  -2   0  16        586.49        669.46        63.36 o
   4   0  16          2.70          0.42        12.33 o
  -3   1  16        137.30        171.87        23.88 o
  -2   1  16        500.90        629.85        50.80 o
  -1   1  16        113.74        161.11        23.36 o
   1   1  16         71.59         71.27        25.14 o
   2   1  16        207.85        222.20        37.19 o
   3   1  16        305.02        303.49        65.62 o
   4   1  16       1158.60       1299.15        76.25 o
  -5   2  16          4.29          4.71        23.87 o
  -4   2  16         23.22         47.83        36.91 o
  -3   2  16        629.12        785.06        49.59 o
  -2   2  16          1.17          3.48        14.22 o
  -1   2  16          1.22         22.36        18.50 o
   0   2  16        784.31        923.43       116.70 o
   1   2  16         72.18         86.62        27.63 o
   2   2  16         28.06         31.31        16.67 o
   3   2  16        343.76        396.70        40.55 o
   4   2  16         21.27         24.00        21.28 o
  -5   3  16        515.08        520.41        65.75 o
  -4   3  16         95.76        113.22        47.50 o
  -3   3  16          8.28         10.29        11.61 o
  -2   3  16        261.59        281.43        36.33 o
  -1   3  16        799.06        978.51        81.82 o
   0   3  16         73.73        115.66        25.39 o
   1   3  16        905.68       1026.67        82.24 o
   2   3  16        509.09        572.88        50.22 o
   3   3  16         86.38         95.32        23.22 o
   4   3  16        162.67        202.25        40.27 o
  -4   4  16         69.00         74.37        17.42 o
  -3   4  16        208.12        229.55        25.63 o
  -2   4  16         13.60         48.86        32.00 o
  -1   4  16        730.23        795.55        46.83 o
   0   4  16        308.63        364.16        31.32 o
   1   4  16        240.93        253.15        34.67 o
   2   4  16         69.56         66.39        17.48 o
   3   4  16        226.47        219.92        32.23 o
   4   4  16          0.93         -1.74        14.93 o
  -4   5  16          0.32         -3.07        25.49 o
  -3   5  16          8.91          1.60        14.13 o
  -2   5  16         68.39        106.06        32.31 o
  -1   5  16        903.87       1111.24        66.05 o
   0   5  16          3.84          4.23         9.75 o
   1   5  16       1063.28       1202.60       124.66 o
   2   5  16        165.41        191.76        23.50 o
   3   5  16          8.54         12.61        19.51 o
  -4   6  16          2.88          4.31        10.99 o
  -3   6  16        519.07        577.05        70.00 o
  -2   6  16         41.96         65.16        22.65 o
  -1   6  16        186.96        254.82        25.39 o
   0   6  16        191.55        261.98        25.71 o
   1   6  16        167.04        195.55        29.30 o
   2   6  16         27.72         27.18        16.90 o
   3   6  16        637.47        673.31        61.21 o
  -3   7  16          0.44          5.06        27.14 o
  -2   7  16        340.72        404.28        39.16 o
  -1   7  16        212.52        220.41        35.75 o
   0   7  16          1.81         10.62        15.47 o
   1   7  16        435.49        476.03        42.03 o
   2   7  16        779.54        946.96       139.53 o
  -2   8  16        185.33        259.73        39.61 o
  -1   8  16          3.98         -3.39        21.49 o
   0   8  16        505.81        574.27        55.68 o
   1   8  16          7.55         12.82        13.29 o
   1   0  17        131.48        187.97        37.24 o
   3   0  17       1171.13       1420.31       107.52 o
  -2   1  17          0.94          5.39        12.55 o
   0   1  17         10.49         30.26        15.23 o
   1   1  17        341.23        336.33        34.49 o
   2   1  17        105.67        109.72        21.98 o
   3   1  17        301.43        321.86        33.97 o
  -2   2  17        274.88        298.27        33.77 o
   0   2  17         11.66         12.36        12.70 o
   1   2  17         21.73         17.89        13.58 o
   2   2  17        226.45        241.94        30.69 o
   3   2  17        391.41        426.43        53.60 o
  -3   3  17        134.19        165.52        59.97 o
  -2   3  17        291.69        371.15        37.78 o
  -1   3  17         30.60        -40.91        40.91 o
   0   3  17         82.45        132.18        24.67 o
   1   3  17       1150.13       1481.53        78.74 o
   2   3  17        165.44        184.73        27.91 o
  -3   4  17          8.96          9.90        13.35 o
  -2   4  17          8.05         19.81        11.86 o
  -1   4  17        420.42        494.83       109.90 o
   0   4  17       1424.26       1634.94       116.82 o
   1   4  17          2.07         11.79        22.05 o
   2   4  17         88.58        103.56        22.23 o
  -2   5  17        674.42        805.40        52.68 o
  -1   5  17          1.41        -15.36        15.36 o
   0   5  17        192.03        230.75        33.25 o
   1   5  17         93.05        136.32        25.24 o
  -1   6  17        105.82        162.65        38.98 o
   0   6  17        796.00        899.11        56.49 o
                                                
