# Supplementary material for: Crystal structures of di­chlorido­palladium(II), -platinum(II) and -rhodium(III) complexes containing 8-(di­phenyl­phosphan­yl)quinoline
Source: Acta Crystallogr E Crystallogr Commun. 2015 Apr 2;71(Pt 5):447–51. doi: 10.1107/S2056989015006076 (PMC4420072; doi:10.1107/S2056989015006076)
Supplement: Supplementary file 3 [file e-71-00447-2sup3.hkl]

#
# h,k,l, Fc-squared, Fo-squared, sigma(Fo-squared), status flag
#
data_2
_shelx_title ' suzuki0718off'
_shelx_refln_list_code          4
_shelx_F_calc_maximum      404.31
_exptl_crystal_F_000      1272.00
_reflns_d_resolution_high  0.7720

loop_
 _space_group_symop_operation_xyz
 'x, y, z'
 '-x, y+1/2, -z+1/2'
 '-x, -y, -z'
 'x, -y-1/2, z-1/2'

_cell_length_a    13.9280
_cell_length_b     9.2371
_cell_length_c    17.8941
_cell_angle_alpha  90.000
_cell_angle_beta  102.845
_cell_angle_gamma  90.000

_shelx_F_squared_multiplier     1.000

loop_
 _refln_index_h
 _refln_index_k
 _refln_index_l
 _refln_F_squared_calc
 _refln_F_squared_meas
 _refln_F_squared_sigma
 _refln_observed_status
   2   0   0      25223.85      30496.08      1242.77 o
   3   0   0      21222.21      22464.18      1000.72 o
   4   0   0      49551.52      51173.96      2184.29 o
   5   0   0       4005.82       5702.58       263.52 o
   6   0   0      52644.96      52763.98      2960.48 o
   7   0   0      44765.51      43947.85      1046.60 o
   8   0   0       8931.08       8961.24       200.01 o
   9   0   0       6755.22       6545.64       195.01 o
  10   0   0       7931.92       7700.87       200.64 o
  11   0   0        530.01        537.02        76.20 o
  12   0   0       3418.16       3336.67       157.05 o
  13   0   0      21228.07      21024.56       566.81 o
  14   0   0       1910.04       1885.50       140.97 o
  15   0   0       3510.60       3598.15       177.20 o
  16   0   0      10752.54      11207.67       464.73 o
  17   0   0       3599.05       3436.52       239.61 o
   2   1   0      27900.10      27589.08       265.79 o
   3   1   0       1094.88       1479.69        60.03 o
   4   1   0       6923.06       6707.01       128.31 o
   5   1   0      20886.72      20881.68       355.46 o
   6   1   0        494.01        561.76        30.42 o
   7   1   0       1961.74       1886.51        53.31 o
   8   1   0      13873.42      14301.15       445.63 o
   9   1   0        812.87       1036.38        79.03 o
  10   1   0         27.60         13.19        18.43 o
  11   1   0       1556.77       1728.05        71.16 o
  12   1   0       2455.56       2568.35        85.70 o
  13   1   0         21.79         26.33        25.89 o
  14   1   0       1831.89       2117.90        96.33 o
  15   1   0       3891.09       3862.86       144.29 o
  16   1   0          0.32         14.69        29.89 o
  17   1   0        501.69        485.03        73.58 o
   1   2   0      10860.31      10808.68        88.77 o
   3   2   0      15091.37      15294.04       122.74 o
   4   2   0      25528.59      25416.49       356.80 o
   5   2   0         55.54        250.16        36.29 o
   6   2   0       9498.79       9407.82       116.24 o
   7   2   0      12614.66      12814.34       189.68 o
   8   2   0       2322.20       2396.01        60.94 o
   9   2   0       7218.88       7302.05       143.15 o
  10   2   0      10353.86      10333.56       212.00 o
  11   2   0       1119.64       1129.68        59.17 o
  12   2   0       3754.02       3710.15       121.19 o
  13   2   0       1292.46       1269.67        84.37 o
  14   2   0         26.20         27.40        30.47 o
  15   2   0       2595.40       2635.38       136.73 o
  16   2   0       2073.29       2324.05       119.50 o
  17   2   0        215.53        175.56        46.29 o
   1   3   0      25388.82      25437.43       269.73 o
   2   3   0      36436.57      36315.54       371.79 o
   3   3   0        571.40        473.00        10.39 o
   4   3   0      19655.49      18752.11       171.33 o
   5   3   0      36558.19      34755.73       368.73 o
   6   3   0       9263.28       9585.97       140.67 o
   7   3   0      20840.27      20646.93       285.49 o
   8   3   0      56663.80      56880.44      1044.07 o
   9   3   0      24450.75      24254.17       410.90 o
  10   3   0       1459.80       1511.67        62.77 o
  11   3   0      24303.79      25172.51       493.19 o
  12   3   0      11151.65      11504.94       320.27 o
  13   3   0        130.13        176.73        42.55 o
  14   3   0      10638.55      10987.76       279.90 o
  15   3   0       5139.78       5296.55       208.47 o
  16   3   0         35.37         27.64        34.59 o
  17   3   0       2307.18       2224.65       133.91 o
   0   4   0      28027.91      28741.45       606.55 o
   1   4   0        659.54        652.45        11.77 o
   2   4   0       7393.92       7586.09        66.25 o
   3   4   0        865.83        806.34        17.06 o
   4   4   0       1017.56        813.15        13.51 o
   5   4   0       2408.49       2266.24        40.46 o
   6   4   0       9425.51       9377.80       102.96 o
   7   4   0      19178.49      18995.91       277.00 o
   8   4   0        321.96        325.72        17.15 o
   9   4   0       8597.95       8312.70       145.71 o
  10   4   0       2452.02       2391.31        85.18 o
  11   4   0        414.18        342.03        52.54 o
  12   4   0        685.69        701.77        90.87 o
  13   4   0       8670.07       8957.80       342.58 o
  14   4   0        402.28        426.99        74.91 o
  15   4   0       2218.73       2490.51       149.95 o
  16   4   0        879.64        801.72        75.44 o
   1   5   0       8808.51       8672.15        91.99 o
   2   5   0       6699.99       7011.49        68.60 o
   3   5   0          8.55         19.94        10.56 o
   4   5   0       8021.56       7925.15        87.65 o
   5   5   0       3297.57       3227.55        66.59 o
   6   5   0         37.25         -2.87        12.11 o
   7   5   0       8938.26       8917.86       103.10 o
   8   5   0       1624.98       1665.80        41.43 o
   9   5   0       3618.83       3434.75        66.72 o
  10   5   0         12.47         12.90        20.73 o
  11   5   0       4453.27       4177.98       105.25 o
  12   5   0        880.89        861.78        47.22 o
  13   5   0        217.86        278.32        45.33 o
  14   5   0        201.96        222.19        49.63 o
  15   5   0        686.01        725.84        79.49 o
   0   6   0      31120.68      31082.72       538.92 o
   1   6   0      18183.58      18071.81       566.39 o
   2   6   0       6621.96       6616.04        68.32 o
   3   6   0      30844.17      31022.62       391.53 o
   4   6   0      19874.54      20154.46       306.95 o
   5   6   0        777.35        831.77        49.46 o
   6   6   0      15627.89      15917.29       205.60 o
   7   6   0       8036.44       8215.59       132.48 o
   8   6   0        634.35        608.68        26.74 o
   9   6   0       8230.68       8217.55       122.54 o
  10   6   0       9446.57       9293.96       167.22 o
  11   6   0        811.80        732.76        45.42 o
  12   6   0       5062.51       4719.61       185.45 o
  13   6   0       5787.28       5736.29       224.35 o
  14   6   0       1021.53        871.24        97.78 o
  15   6   0       1904.89       1792.59       107.94 o
   1   7   0       9961.46       9808.35       118.79 o
   2   7   0       7941.43       7962.72       102.03 o
   3   7   0        104.75        111.04        12.01 o
   4   7   0       7161.10       7398.36       105.17 o
   5   7   0       6573.58       6795.81       119.83 o
   6   7   0       1984.00       2054.46        64.41 o
   7   7   0       1204.41       1326.55        50.16 o
   8   7   0       2381.66       2487.69        46.79 o
   9   7   0        813.73        941.44        37.96 o
  10   7   0        477.56        431.17        23.48 o
  11   7   0       2025.53       2019.02        52.74 o
  12   7   0       1167.62       1134.36       163.33 o
  13   7   0        195.68        171.87        49.96 o
  14   7   0       2032.94       2141.80       189.80 o
   0   8   0       3568.72       3661.99       106.15 o
   1   8   0       2056.19       2045.26        34.79 o
   2   8   0        612.15        559.00        28.50 o
   3   8   0       4854.77       4894.89        81.12 o
   4   8   0       4273.01       4333.61        96.17 o
   5   8   0        312.65        344.85        46.63 o
   6   8   0        612.10        653.84        38.40 o
   7   8   0        787.66        743.70        48.77 o
   8   8   0        971.13        904.98        50.95 o
   9   8   0        312.26        327.33        44.39 o
  10   8   0       2402.30       2408.58        98.18 o
  11   8   0          7.19          8.97        36.76 o
  12   8   0        974.99        973.98       126.63 o
  13   8   0        516.07        327.38       130.11 o
   1   9   0       8137.22       8243.66       104.77 o
   2   9   0      15495.65      15430.16       209.74 o
   3   9   0        304.14        270.49        28.82 o
   4   9   0       9967.71       9780.01       156.47 o
   5   9   0      11935.46      12407.62       217.24 o
   6   9   0        892.89        970.92        52.94 o
   7   9   0       1757.86       1824.26        95.63 o
   8   9   0       8653.11       9078.73       231.60 o
   9   9   0       3202.33       3456.50       133.12 o
  10   9   0       1254.18       1103.21       122.24 o
  11   9   0       7887.25       7841.11       288.68 o
   0  10   0       1925.56       2060.44       208.30 o
   1  10   0        696.37        694.75        25.53 o
   2  10   0       1071.55       1029.15        36.02 o
   3  10   0       3586.90       3430.41       107.62 o
   4  10   0       1121.80       1129.34        56.63 o
   5  10   0        196.57        288.14        35.83 o
   6  10   0       3107.70       3201.92       105.15 o
   7  10   0       1224.40       1244.60        63.33 o
   8  10   0          5.49          9.74        22.85 o
   9  10   0       1304.85        945.71       304.75 o
   1  11   0        729.97        685.62        82.07 o
   2  11   0        964.88        943.94       259.51 o
   3  11   0         57.19         56.52        29.55 o
   4  11   0        218.81        213.67        35.92 o
   5  11   0       1180.88       1228.29        69.80 o
   6  11   0        304.23        354.20        51.56 o
 -17   1   1       1777.57       1692.98       117.51 o
 -16   1   1        709.16        643.94        72.08 o
 -15   1   1       5781.77       5688.51       164.94 o
 -14   1   1       7538.44       7758.72       224.97 o
 -13   1   1         12.93         65.54        26.57 o
 -12   1   1       8428.31       8731.06       213.02 o
 -11   1   1       2153.17       2223.81        78.93 o
 -10   1   1        107.01        139.23        30.34 o
  -9   1   1       9992.78      10150.62       302.97 o
  -8   1   1      19590.72      19896.98       431.83 o
  -7   1   1       1786.49       2062.31        98.76 o
  -6   1   1      39202.75      38625.89       559.58 o
  -5   1   1      48398.51      46858.54      1064.74 o
  -3   1   1      15697.68      16282.80       149.32 o
  -2   1   1      27100.50      27237.81       522.92 o
   1   1   1      72759.58      71158.55       711.05 o
   2   1   1      59102.14      56599.91       693.45 o
   3   1   1       1543.23       1636.10        76.62 o
   4   1   1      16201.74      15370.73       169.09 o
   5   1   1      12349.48      12395.29       160.43 o
   6   1   1       7362.55       8088.90       187.98 o
   7   1   1      27444.21      29598.41       983.83 o
   8   1   1      17191.07      17162.57       420.76 o
   9   1   1         35.49        101.90        23.30 o
  10   1   1       9934.94      10073.02       212.74 o
  11   1   1      13200.30      13177.80       279.19 o
  12   1   1       2201.19       2085.23        83.11 o
  13   1   1       2449.56       2577.65        92.65 o
  14   1   1      17187.81      16861.81       356.82 o
  15   1   1       4532.23       4803.85       165.70 o
  16   1   1        736.66        714.18        66.21 o
  17   1   1       5752.51       6057.05       203.40 o
 -17   2   1       2945.68       3217.33       149.32 o
 -16   2   1       4307.56       4311.24       189.40 o
 -15   2   1        853.96        890.92        71.16 o
 -14   2   1      11951.05      12074.63       300.15 o
 -13   2   1      11804.80      11774.10       351.84 o
 -12   2   1       1723.02       1960.68        85.08 o
 -11   2   1       1939.73       2183.47        94.35 o
 -10   2   1       7977.57       8136.39       169.00 o
  -9   2   1      22400.33      22188.38       370.07 o
  -8   2   1       3180.30       3238.64       100.16 o
  -7   2   1      58483.03      58793.59      1100.11 o
  -6   2   1      21646.59      21605.30       335.08 o
  -5   2   1        225.01        314.24        14.29 o
  -4   2   1      16269.24      15968.40       171.20 o
  -3   2   1      30781.42      30272.33       327.14 o
  -2   2   1      20044.05      20483.67       419.13 o
  -1   2   1     110091.79     106754.59      3026.46 o
   0   2   1      44146.07      45491.47       490.66 o
   1   2   1         51.38         75.62         3.57 o
   2   2   1      25244.34      25316.88       188.61 o
   3   2   1      19323.24      19273.65       164.01 o
   4   2   1       6812.75       6559.42        65.62 o
   5   2   1      16677.43      16747.61       194.83 o
   6   2   1      69409.23      67573.19      1091.13 o
   7   2   1       5227.18       5037.21       100.97 o
   8   2   1       6233.01       6712.98       132.66 o
   9   2   1      27375.25      28390.04       500.53 o
  10   2   1       8895.16       9389.71       260.30 o
  11   2   1       2919.60       3019.96        96.67 o
  12   2   1       5906.88       6336.12       209.50 o
  13   2   1      10340.01      10572.62       261.27 o
  14   2   1        463.17        432.03        53.66 o
  15   2   1       4587.26       4699.73       157.99 o
  16   2   1       3953.18       4056.05       151.65 o
  17   2   1        126.51        122.54        59.85 o
 -17   3   1          0.12        -40.09        40.09 o
 -16   3   1         26.63         52.21        38.73 o
 -15   3   1          2.43        -31.06        31.06 o
 -14   3   1        200.75        244.42        58.47 o
 -13   3   1        506.77        511.34        62.72 o
 -12   3   1         58.37         45.20        33.11 o
 -11   3   1         14.99         63.51        34.25 o
 -10   3   1        326.34        269.93        48.53 o
  -9   3   1        373.59        406.73        31.99 o
  -8   3   1        135.48        189.58        21.15 o
  -7   3   1       9997.97      10288.35       204.50 o
  -6   3   1       1592.90       1634.22        31.64 o
  -5   3   1         70.57         66.50         7.76 o
  -4   3   1          7.85         12.41         5.79 o
  -3   3   1        738.94        734.78         9.58 o
  -2   3   1        770.97        708.11        16.69 o
  -1   3   1       1301.24       1310.16        15.90 o
   0   3   1       2056.43       2005.96        29.54 o
   1   3   1      10837.15      11321.65        93.30 o
   2   3   1       1832.62       1863.48        22.57 o
   3   3   1        596.60        571.44        13.08 o
   4   3   1       1020.59       1041.11        23.69 o
   5   3   1        947.12        862.21        21.82 o
   6   3   1       4854.48       4868.74        55.99 o
   7   3   1       1026.53       1051.77        38.75 o
   8   3   1         92.85        148.50        22.52 o
   9   3   1        193.42        204.42        28.95 o
  10   3   1        380.64        381.60        47.00 o
  11   3   1        166.57        200.72        43.78 o
  12   3   1         75.57         95.67        39.97 o
  13   3   1        574.73        719.46        60.80 o
  14   3   1        283.15        345.17        50.48 o
  15   3   1         66.30         89.68        37.76 o
  16   3   1          5.65         15.01        34.54 o
 -16   4   1       4684.50       4953.22       207.97 o
 -15   4   1         35.34         42.12        38.70 o
 -14   4   1       4497.38       4595.11       182.89 o
 -13   4   1      12634.36      13156.35       316.76 o
 -12   4   1       2063.50       2330.89        96.24 o
 -11   4   1       5434.72       5577.35       161.55 o
 -10   4   1      31099.95      30914.75       589.74 o
  -9   4   1       7401.92       7085.62       180.41 o
  -8   4   1       2030.52       1960.97        45.60 o
  -7   4   1      22756.42      22353.31       259.74 o
  -6   4   1      17645.01      17818.55       185.21 o
  -5   4   1        214.62        304.49        14.01 o
  -4   4   1      12464.63      12506.78       114.11 o
  -3   4   1      12198.08      11817.98       102.49 o
  -2   4   1       5962.92       6303.06        79.92 o
  -1   4   1       2481.40       2305.92        46.50 o
   0   4   1      21899.81      21621.39       248.56 o
   1   4   1        113.38        133.34        10.53 o
   2   4   1      17404.76      17770.65       154.98 o
   3   4   1      49821.69      50614.51       582.23 o
   4   4   1      11071.67      11094.18        98.43 o
   5   4   1      12596.90      12592.00       136.00 o
   6   4   1      36250.34      35393.76       415.43 o
   7   4   1      15603.04      15565.08       198.13 o
   8   4   1       2584.95       2483.82        51.05 o
   9   4   1      20492.57      19556.62       663.85 o
  10   4   1      14240.05      13618.73       296.57 o
  11   4   1        298.05        293.14        30.77 o
  12   4   1       5764.21       5937.27       153.61 o
  13   4   1       8113.10       8832.68       216.76 o
  14   4   1         65.82        105.43        34.29 o
  15   4   1       1646.71       1863.08       102.14 o
  16   4   1       2571.04       2677.63       117.76 o
 -16   5   1         45.47         28.30        32.83 o
 -15   5   1       6130.33       6167.81       193.68 o
 -14   5   1       5833.83       5948.72       171.22 o
 -13   5   1        417.11        425.71        42.66 o
 -12   5   1      11536.88      11080.79       237.12 o
 -11   5   1       8651.92       8184.55       224.31 o
 -10   5   1         50.77         58.05        18.30 o
  -9   5   1      10100.80       9903.81       136.49 o
  -8   5   1      22920.10      22016.99       266.47 o
  -7   5   1        263.45        265.17        17.43 o
  -6   5   1      18609.29      18439.52       262.21 o
  -5   5   1      34348.78      34755.95       433.02 o
  -4   5   1       1826.10       2038.17        41.84 o
  -3   5   1       8403.08       8935.35       164.64 o
  -2   5   1      17498.57      17362.95       155.83 o
  -1   5   1      10875.11      10579.78       123.26 o
   0   5   1         72.67         81.73        11.18 o
   1   5   1      46970.41      48422.69       574.19 o
   2   5   1      35477.31      36237.64       441.57 o
   3   5   1       1032.99       1022.01        30.19 o
   4   5   1       9695.28       9386.45        97.88 o
   5   5   1      21986.94      22192.98       255.30 o
   6   5   1       1588.51       1630.95        36.24 o
   7   5   1      17371.65      17389.16       207.38 o
   8   5   1      30711.17      30134.54       402.85 o
   9   5   1         32.62         42.67        14.01 o
  10   5   1       6678.01       6315.42       213.77 o
  11   5   1       6651.88       6858.79       159.33 o
  12   5   1       1913.24       1877.65        84.11 o
  13   5   1       3223.66       3275.54       141.83 o
  14   5   1       7679.07       7803.60       223.46 o
  15   5   1       1923.05       1994.01       109.85 o
 -15   6   1        151.43        101.09        51.53 o
 -14   6   1         58.15         51.52        27.18 o
 -13   6   1        239.79        183.86        40.24 o
 -12   6   1        198.99        146.29        21.67 o
 -11   6   1          0.69        -16.82        16.82 o
 -10   6   1         34.04         36.91        16.60 o
  -9   6   1          2.37         19.78         9.32 o
  -8   6   1        437.14        439.51        20.34 o
  -7   6   1        621.61        603.05        43.26 o
  -6   6   1        987.93        971.85        44.24 o
  -5   6   1       3074.10       3160.82        60.02 o
  -4   6   1         49.66         91.29        14.07 o
  -3   6   1          6.94         20.32        11.21 o
  -2   6   1        333.42        352.14        30.09 o
  -1   6   1         89.11        105.91         8.38 o
   0   6   1       1871.36       1909.82        43.55 o
   1   6   1         44.35         66.08        12.07 o
   2   6   1       1139.05       1140.50        25.97 o
   3   6   1        335.67        384.77        14.05 o
   4   6   1       2137.77       2108.89        34.13 o
   5   6   1       1010.29       1075.59        26.19 o
   6   6   1       1082.66       1116.57        34.03 o
   7   6   1        255.86        274.04        20.19 o
   8   6   1       1820.64       1800.61        40.92 o
   9   6   1         70.96         79.12        15.00 o
  10   6   1         88.46         89.67        17.90 o
  11   6   1         52.30         27.44        23.01 o
  12   6   1        392.31        391.08        34.83 o
  13   6   1         47.37         64.25        32.71 o
  14   6   1        274.72        295.52        53.22 o
  15   6   1        474.38        429.05        64.58 o
 -14   7   1       1305.37       1287.76       110.38 o
 -13   7   1          8.13        -12.34        31.75 o
 -12   7   1       2072.95       2196.34       125.34 o
 -11   7   1       4133.27       4074.35       164.40 o
 -10   7   1        247.85        235.30        17.88 o
  -9   7   1       4782.43       5037.96        95.45 o
  -8   7   1       8208.72       8403.00       230.74 o
  -7   7   1        534.01        653.32        46.10 o
  -6   7   1       2766.34       2871.44        76.83 o
  -5   7   1      16300.43      16517.99       278.65 o
  -4   7   1       7621.08       7962.69       138.31 o
  -3   7   1      12848.60      13083.84       143.22 o
  -2   7   1      41603.80      42244.97       584.31 o
  -1   7   1       5675.41       5606.85        70.12 o
   0   7   1       3127.98       3057.76        44.97 o
   1   7   1      18577.83      18689.69       222.14 o
   2   7   1      15605.61      15535.46       221.86 o
   3   7   1        633.13        613.78        22.10 o
   4   7   1      16414.69      17074.61       229.04 o
   5   7   1       7238.30       7404.47       143.07 o
   6   7   1        151.10        167.79        25.62 o
   7   7   1       3564.43       3692.00        60.37 o
   8   7   1       3106.23       3142.41        74.46 o
   9   7   1        246.73        218.58        33.80 o
  10   7   1       1727.40       1774.48        56.54 o
  11   7   1       6505.30       6612.07       144.39 o
  12   7   1       1294.21       1240.73       166.86 o
  13   7   1       1133.98       1043.19        97.67 o
  14   7   1       3348.68       3591.81       170.09 o
 -13   8   1       3486.09       3570.60       165.20 o
 -12   8   1        521.08        364.36       141.51 o
 -11   8   1        886.51        844.55       247.62 o
 -10   8   1       6411.00       6476.96       173.44 o
  -9   8   1       3302.70       3480.77       120.05 o
  -8   8   1        284.95        280.25        32.63 o
  -7   8   1       8301.24       8540.80       170.68 o
  -6   8   1       7129.52       7473.62       160.30 o
  -5   8   1        387.31        382.20        25.60 o
  -4   8   1      15313.18      15082.98       264.10 o
  -3   8   1      15658.23      15718.19       210.28 o
  -2   8   1        167.85        184.89        12.92 o
  -1   8   1      11648.34      11830.59       179.81 o
   0   8   1      15245.48      15315.57       179.63 o
   1   8   1        491.56        493.73        19.35 o
   2   8   1       6182.47       6018.05       234.00 o
   3   8   1      15827.49      15982.97       203.13 o
   4   8   1       1795.43       1860.88        45.54 o
   5   8   1       6121.45       6251.25       139.86 o
   6   8   1       8348.50       8686.70       208.31 o
   7   8   1       2618.89       2797.14       106.09 o
   8   8   1        492.73        621.27        57.51 o
   9   8   1       4584.19       4642.52        93.75 o
  10   8   1       4793.47       4784.34        94.41 o
  11   8   1         13.51          9.60        32.30 o
  12   8   1       3239.43       3290.54       166.47 o
 -11   9   1         36.98          5.54        27.09 o
 -10   9   1          5.53          9.54        29.69 o
  -9   9   1        633.73        720.93        55.03 o
  -8   9   1        610.38        585.51        46.44 o
  -7   9   1       2025.66       2169.88        84.59 o
  -6   9   1         16.25         18.86        18.62 o
  -5   9   1        394.88        372.98        34.12 o
  -4   9   1          0.83         -6.89        19.25 o
  -3   9   1         45.18         34.64         9.61 o
  -2   9   1          2.79          1.18         8.22 o
  -1   9   1        126.37        123.13        13.78 o
   0   9   1        579.67        626.99        25.56 o
   1   9   1       1379.34       1427.88        37.55 o
   2   9   1        146.09        154.76        22.28 o
   3   9   1       1301.96       1329.16        36.43 o
   4   9   1        329.44        337.17        25.26 o
   5   9   1        199.70        166.20        25.96 o
   6   9   1         32.00         44.65        25.56 o
   7   9   1        282.49        305.31        40.96 o
   8   9   1         18.23         16.11        29.76 o
   9   9   1         58.61         16.73        27.78 o
  10   9   1         27.97         58.93        40.71 o
  11   9   1        251.65        205.15        87.10 o
  -9  10   1       1093.35       1081.58        70.49 o
  -8  10   1       1786.44       1831.97       110.66 o
  -7  10   1       3624.49       3970.51       124.10 o
  -6  10   1       2173.33       2252.48        97.71 o
  -5  10   1         68.49         73.32        26.04 o
  -4  10   1       4736.71       4745.21       107.30 o
  -3  10   1       1991.78       1872.54        75.79 o
  -2  10   1         37.52         19.58        12.41 o
  -1  10   1       1509.23       1551.85        38.74 o
   0  10   1       2592.02       2573.48        53.94 o
   1  10   1       1434.06       1419.85        46.55 o
   2  10   1       2062.12       2116.59        80.35 o
   3  10   1       7425.63       7078.46       352.60 o
   4  10   1       1143.65        971.38        92.68 o
   5  10   1       1616.22       1837.19        96.01 o
   6  10   1       6177.91       6458.94       152.53 o
   7  10   1       3504.02       3658.38       122.42 o
   8  10   1        458.86        452.83        50.31 o
   9  10   1       6474.57       6664.63       202.45 o
  -7  11   1         83.67         53.11        39.77 o
  -6  11   1       2235.07       2006.47       326.89 o
  -5  11   1       4859.78       4947.00       184.26 o
  -4  11   1       1082.05       1089.57        69.39 o
  -3  11   1       2534.99       2558.53        92.37 o
  -2  11   1       5186.78       5410.04       121.47 o
  -1  11   1       1741.13       1756.58        50.80 o
   0  11   1         64.73         30.73        15.78 o
   1  11   1       2470.45       2466.60        64.12 o
   2  11   1       3232.14       3365.35        99.95 o
   3  11   1          3.49         27.16        27.15 o
   4  11   1       6273.33       6332.19       166.69 o
   5  11   1       5570.26       5909.74       165.79 o
   6  11   1         11.51         64.97        30.82 o
 -17   0   2       3888.12       4041.29       211.56 o
 -16   0   2       4995.29       4943.42       223.68 o
 -15   0   2          7.65         67.37        48.46 o
 -14   0   2       4993.21       4801.27       190.23 o
 -13   0   2      11770.57      11900.16       341.85 o
 -12   0   2        251.00        307.12        68.28 o
 -11   0   2       6791.86       6969.58       201.31 o
 -10   0   2      28800.68      29950.86       712.76 o
  -9   0   2       1608.62       1753.04        77.06 o
  -8   0   2      16608.37      17712.78      1392.06 o
  -7   0   2      77555.58      80610.09      2740.71 o
  -6   0   2      56246.29      57414.08      1319.42 o
  -5   0   2      31584.95      30204.01       596.02 o
  -4   0   2      70840.01      65676.79      1325.93 o
  -3   0   2     163467.23     142562.56      3654.87 o
  -2   0   2      20013.52      18907.84       197.47 o
   1   0   2       7011.79       7464.81        65.21 o
   2   0   2      68178.32      65101.17      1271.48 o
   3   0   2      29388.15      28473.36      1607.70 o
   4   0   2        280.46        471.06        35.46 o
   5   0   2      25618.01      25152.12       478.02 o
   6   0   2       7936.69       7290.78       213.56 o
   7   0   2       6654.47       6532.47       172.11 o
   8   0   2      12813.81      11938.84       389.51 o
   9   0   2      28598.43      27482.99       621.14 o
  10   0   2       8624.78       8158.81       212.37 o
  11   0   2       3350.57       3551.89       159.47 o
  12   0   2       6175.05       6046.42       202.49 o
  13   0   2       7439.73       7359.22       251.56 o
  14   0   2       2053.50       2231.76       157.27 o
  15   0   2      18490.90      17748.83       565.22 o
  16   0   2       5669.29       5907.82       312.87 o
  17   0   2         25.04         57.28        61.95 o
 -17   1   2        391.51        304.09        50.24 o
 -16   1   2        464.34        523.64        59.51 o
 -15   1   2       2588.52       2832.82       131.30 o
 -14   1   2        676.12        652.45        56.28 o
 -13   1   2       2136.59       2492.16        96.38 o
 -12   1   2       5650.45       5720.06       147.91 o
 -11   1   2       3244.01       3263.98       126.58 o
 -10   1   2         43.62         81.91        27.67 o
  -9   1   2       1931.88       2023.10        61.50 o
  -8   1   2      32856.41      32696.13       504.13 o
  -7   1   2        101.21        153.03        17.64 o
  -6   1   2       9855.23       9308.12       115.74 o
  -5   1   2       8635.98       8594.81        94.49 o
  -4   1   2         46.29        156.45        16.13 o
  -3   1   2       5958.54       6154.13        67.55 o
  -2   1   2      21177.41      20893.11       237.16 o
  -1   1   2         77.05         77.24         3.02 o
   0   1   2      47416.29      46470.39       446.63 o
   1   1   2      19336.77      19531.10       214.12 o
   2   1   2       1514.19       1544.63        26.46 o
   3   1   2      13822.38      13977.70       149.44 o
   4   1   2       1080.54       1133.93        27.61 o
   5   1   2      12992.94      13656.97       183.93 o
   6   1   2        613.79        768.91        40.38 o
   7   1   2       6126.80       6317.39       124.99 o
   8   1   2      10856.24      11042.03       184.69 o
   9   1   2        282.53        306.12        31.55 o
  10   1   2       3211.67       3137.05       100.97 o
  11   1   2       2769.95       2771.74        85.12 o
  12   1   2       3122.08       3117.54       106.53 o
  13   1   2       1405.67       1439.68        85.68 o
  14   1   2       2929.19       3140.43       123.58 o
  15   1   2        571.44        631.06        78.05 o
  16   1   2       2455.14       2555.35       142.68 o
  17   1   2       1235.35       1226.83        97.49 o
 -17   2   2       2617.74       2726.36       139.10 o
 -16   2   2       1812.14       1870.31       103.34 o
 -15   2   2        199.50        274.17        44.09 o
 -14   2   2       3199.01       3148.20       113.77 o
 -13   2   2       4575.62       4685.50       270.11 o
 -12   2   2          3.53         13.39        22.71 o
 -11   2   2       6243.11       6214.42       145.30 o
 -10   2   2       2810.04       2882.30        89.79 o
  -9   2   2        430.87        443.54        30.77 o
  -8   2   2       7380.63       7139.61       180.05 o
  -7   2   2       9290.11       9164.56       192.52 o
  -6   2   2        986.16       1094.65        35.31 o
  -5   2   2       9230.56       9437.94       115.54 o
  -4   2   2      11220.97      11097.83       135.01 o
  -3   2   2       6872.83       7183.36        59.51 o
  -2   2   2       2028.82       2011.54        16.98 o
  -1   2   2      54450.50      53516.14       690.51 o
   0   2   2      28491.86      29050.56       336.52 o
   1   2   2      28204.81      29321.85       227.20 o
   2   2   2        704.41        881.36        30.98 o
   3   2   2       9636.47       9292.03        75.19 o
   4   2   2       2420.40       2412.00        30.17 o
   5   2   2       5723.93       5493.23        86.09 o
   6   2   2       5050.17       4649.79        75.10 o
   7   2   2        872.98       1131.95        38.36 o
   8   2   2       3775.72       4021.88        91.51 o
   9   2   2      12038.86      12941.38       264.44 o
  10   2   2        158.09        207.47        35.09 o
  11   2   2       4826.29       4763.76       137.94 o
  12   2   2       5324.64       5363.36       144.63 o
  13   2   2        231.99        233.31        39.29 o
  14   2   2        266.95        272.04        43.47 o
  15   2   2       1513.54       1560.08        97.11 o
  16   2   2       1060.64       1027.09        96.28 o
 -17   3   2        520.10        536.00        78.58 o
 -16   3   2       4345.82       4442.08       172.74 o
 -15   3   2      12226.76      13109.78       353.82 o
 -14   3   2       3742.11       3869.01       136.52 o
 -13   3   2       7809.77       7903.10       212.59 o
 -12   3   2      32133.51      31613.36       641.20 o
 -11   3   2       4074.30       4344.90       111.20 o
 -10   3   2       4058.97       4109.01       124.37 o
  -9   3   2      20663.71      20579.98       332.80 o
  -8   3   2      24479.46      23973.86       341.37 o
  -7   3   2         21.72         31.65        11.47 o
  -6   3   2      39117.03      37873.58       497.67 o
  -5   3   2      15918.09      15830.15       166.27 o
  -4   3   2          7.99         21.41         3.88 o
  -3   3   2       6343.13       6350.95        86.19 o
  -2   3   2      34659.61      34315.94       368.19 o
  -1   3   2      15826.12      16348.25       192.39 o
   0   3   2      43502.85      44477.54       504.23 o
   1   3   2     110120.59     108170.54      1591.57 o
   2   3   2       6088.12       6227.53        43.27 o
   3   3   2       3871.26       3613.79        28.67 o
   4   3   2      39300.39      37774.37       430.97 o
   5   3   2      39519.32      38366.49       446.57 o
   6   3   2       1691.56       1759.45        47.71 o
   7   3   2      61297.56      58032.11       860.68 o
   8   3   2      29540.50      29534.00       462.89 o
   9   3   2        934.27        985.07        48.33 o
  10   3   2      13847.78      14651.96       290.55 o
  11   3   2      12027.72      13017.50       337.40 o
  12   3   2        193.86        241.49        46.10 o
  13   3   2       5837.53       6010.08       210.87 o
  14   3   2       6741.49       6944.51       267.65 o
  15   3   2        258.87        304.65        51.44 o
  16   3   2       2426.40       2611.75       128.60 o
 -16   4   2       1969.65       2080.45       117.67 o
 -15   4   2         42.96         44.08        39.85 o
 -14   4   2       3691.39       3676.73       182.23 o
 -13   4   2       3668.27       4051.62       145.30 o
 -12   4   2          1.93          7.60        22.62 o
 -11   4   2       4371.97       4534.26       138.18 o
 -10   4   2       2298.41       2275.82        76.60 o
  -9   4   2        752.03        752.36        35.00 o
  -8   4   2       3566.62       3416.52        88.79 o
  -7   4   2       6065.29       5779.01        71.09 o
  -6   4   2       2358.20       2315.88        28.78 o
  -5   4   2       3122.52       2975.83        51.20 o
  -4   4   2      13999.99      14190.85       162.53 o
  -3   4   2       4846.02       5202.78        68.39 o
  -2   4   2         21.58         34.15         4.89 o
  -1   4   2       4995.20       5088.17        52.36 o
   0   4   2      18756.30      19430.82       228.53 o
   1   4   2          5.72         30.00         7.57 o
   2   4   2      12868.21      13199.47       126.10 o
   3   4   2      13606.68      13507.40       114.70 o
   4   4   2        566.27        615.85        18.76 o
   5   4   2       5255.80       5151.22        62.94 o
   6   4   2      12216.99      12186.94       141.69 o
   7   4   2       1423.46       1501.40        33.73 o
   8   4   2       7278.71       7065.44       110.63 o
   9   4   2       8719.09       8278.91       151.81 o
  10   4   2       1590.48       1689.73        63.58 o
  11   4   2       2096.23       2248.35        82.67 o
  12   4   2       3103.04       3452.26       123.19 o
  13   4   2       1060.02       1134.49        72.35 o
  14   4   2        242.26        324.60        49.79 o
  15   4   2       1597.81       1551.92        95.81 o
  16   4   2        905.01        815.73        79.99 o
 -16   5   2       2783.95       2868.46       131.46 o
 -15   5   2        977.62        936.80        74.02 o
 -14   5   2        105.31        104.55        33.91 o
 -13   5   2        127.08        157.08        30.81 o
 -12   5   2       4112.60       3939.98       160.35 o
 -11   5   2       2217.99       2193.46        65.17 o
 -10   5   2         27.24         26.18        15.90 o
  -9   5   2       7243.47       7074.08       102.79 o
  -8   5   2       4228.31       4015.06        52.29 o
  -7   5   2       1411.19       1414.35        30.34 o
  -6   5   2       1082.87       1007.15        19.65 o
  -5   5   2       5669.30       5379.15        75.63 o
  -4   5   2       1298.82       1254.39        28.90 o
  -3   5   2      14261.37      14248.51       139.81 o
  -2   5   2       9820.03      10086.25        85.83 o
  -1   5   2       1997.44       1965.42        36.62 o
   0   5   2       5605.02       5640.80        91.25 o
   1   5   2       8948.93       9133.37       101.24 o
   2   5   2        354.36        333.35        15.14 o
   3   5   2       2320.72       2327.21        41.11 o
   4   5   2      19524.77      19604.61       223.14 o
   5   5   2        324.56        327.75        14.97 o
   6   5   2        626.15        758.45        29.71 o
   7   5   2       2196.21       2210.32        43.57 o
   8   5   2       6866.69       6750.68        94.80 o
   9   5   2       1873.04       1875.59        56.66 o
  10   5   2        285.26        282.26        30.98 o
  11   5   2       3433.09       3423.82        94.62 o
  12   5   2        117.91         99.53        33.27 o
  13   5   2        305.04        324.51        53.28 o
  14   5   2       1020.33       1051.43        84.87 o
  15   5   2        143.05        176.95        51.63 o
 -15   6   2         31.81         89.74        43.90 o
 -14   6   2       5463.71       5468.97       187.58 o
 -13   6   2       4576.39       4420.29       128.57 o
 -12   6   2        261.68        226.08        29.74 o
 -11   6   2       8297.76       8182.31       141.63 o
 -10   6   2      10836.64      10593.52       143.12 o
  -9   6   2        472.25        453.64        25.95 o
  -8   6   2       9109.30       9147.31       106.41 o
  -7   6   2      23020.50      23101.06       490.63 o
  -6   6   2       7153.73       7014.41       123.04 o
  -5   6   2       5209.40       5139.41       125.28 o
  -4   6   2      44517.31      44614.34       720.81 o
  -3   6   2       9002.54       8870.95        86.44 o
  -2   6   2       1866.03       1854.62        23.87 o
  -1   6   2      45984.31      46041.24       604.03 o
   0   6   2      19459.92      19988.24       269.57 o
   1   6   2          7.90         20.27        13.72 o
   2   6   2      15612.26      15616.00       189.23 o
   3   6   2      22685.64      22888.84       272.26 o
   4   6   2        122.68        159.33        10.98 o
   5   6   2       9311.21       9455.22       115.97 o
   6   6   2      15177.59      15157.87       308.70 o
   7   6   2       1829.93       1835.89        40.85 o
   8   6   2       3095.50       3250.35        67.32 o
   9   6   2      18627.69      18312.63       286.13 o
  10   6   2       2866.90       2863.42        68.85 o
  11   6   2       2456.44       2357.42        91.70 o
  12   6   2      11782.67      11601.52       265.93 o
  13   6   2       4310.67       4475.19       176.36 o
  14   6   2        185.17        189.13        61.40 o
 -14   7   2        815.30        691.12       163.92 o
 -13   7   2        999.24       1052.73       101.82 o
 -12   7   2       2568.13       2575.76       131.70 o
 -11   7   2        723.85        702.99        32.43 o
 -10   7   2         48.52         45.91        13.39 o
  -9   7   2       2694.35       2935.57        86.58 o
  -8   7   2       3094.81       3070.33        81.10 o
  -7   7   2         35.20         19.31        18.36 o
  -6   7   2       9275.60       9443.20       168.26 o
  -5   7   2       5103.76       5077.91       110.16 o
  -4   7   2          4.65         11.92        11.91 o
  -3   7   2       3272.42       3120.31        43.11 o
  -2   7   2       8483.34       8338.03        91.15 o
  -1   7   2       2478.62       2532.04        34.27 o
   0   7   2       7040.90       7198.31        97.09 o
   1   7   2      14090.35      14278.32       166.50 o
   2   7   2         45.18         55.98        11.60 o
   3   7   2       1074.83       1082.90        26.47 o
   4   7   2       1801.64       1897.41        46.03 o
   5   7   2       1758.44       1815.48        60.71 o
   6   7   2        249.89        279.14        24.13 o
   7   7   2       7323.17       7587.30       124.85 o
   8   7   2       1162.31       1219.78        41.98 o
   9   7   2        893.45        857.93        41.42 o
  10   7   2       1821.10       1790.89        85.83 o
  11   7   2       2453.43       2405.56        85.38 o
  12   7   2        269.34        250.40        31.02 o
  13   7   2       1155.65        964.75        72.28 o
 -13   8   2         83.92         29.31        39.07 o
 -12   8   2         75.27         14.23        33.72 o
 -11   8   2       1158.37        864.95       190.20 o
 -10   8   2       2419.15       2514.91       115.11 o
  -9   8   2        167.58        154.21        33.03 o
  -8   8   2       2111.50       2142.14        82.31 o
  -7   8   2       2523.75       2528.95        91.48 o
  -6   8   2        575.11        589.08        43.65 o
  -5   8   2       1592.22       1634.90        54.05 o
  -4   8   2       2333.51       2517.98        65.60 o
  -3   8   2       2984.46       3034.42        59.14 o
  -2   8   2          8.75          9.36        10.06 o
  -1   8   2       3427.36       3301.33        49.68 o
   0   8   2       4539.87       4582.22        73.85 o
   1   8   2         69.40         82.08        15.71 o
   2   8   2        439.25        444.19        25.42 o
   3   8   2       1771.82       1807.66        37.73 o
   4   8   2       1077.55       1129.38        34.78 o
   5   8   2        693.67        671.93        43.48 o
   6   8   2       1686.77       1787.81        72.17 o
   7   8   2          8.27         32.87        29.54 o
   8   8   2       1487.58       1569.89        46.80 o
   9   8   2       1143.89       1142.14        56.55 o
  10   8   2        544.63        230.35       177.23 o
  11   8   2        690.02        264.56       205.10 o
  12   8   2       1661.51       1587.90       220.02 o
 -11   9   2       2720.72       2693.97       117.56 o
 -10   9   2       1525.67       1660.40        93.40 o
  -9   9   2       7888.36       8011.00       241.29 o
  -8   9   2       4878.37       4824.89       137.08 o
  -7   9   2         17.23         20.65        21.29 o
  -6   9   2       6123.50       6236.85       150.62 o
  -5   9   2      12174.32      12200.89       279.31 o
  -4   9   2        513.22        496.04        31.71 o
  -3   9   2      10550.03      10333.04       167.26 o
  -2   9   2      14238.86      14295.18       175.05 o
  -1   9   2        694.68        726.18        28.28 o
   0   9   2       5058.22       5081.12        69.57 o
   1   9   2      10041.83       9811.12       122.29 o
   2   9   2       3216.58       3315.77        64.64 o
   3   9   2       3990.19       4068.18       105.80 o
   4   9   2      14847.89      14994.74       240.99 o
   5   9   2       4972.58       5139.10       114.66 o
   6   9   2       1242.09       1490.10        65.61 o
   7   9   2       6635.34       6663.16       167.14 o
   8   9   2       3879.45       4033.91       143.02 o
   9   9   2         63.78         78.23        37.31 o
  10   9   2       5348.63       5563.88       184.98 o
  11   9   2       5244.76       5345.63       215.00 o
  -9  10   2        398.68        288.56        45.65 o
  -8  10   2        786.56        757.26        54.07 o
  -7  10   2       1902.12       2021.90        86.19 o
  -6  10   2        417.93        398.68        55.49 o
  -5  10   2        301.61        284.71        29.34 o
  -4  10   2       4065.37       4078.28        92.97 o
  -3  10   2       1297.03       1380.66        55.82 o
  -2  10   2        567.12        544.14        25.67 o
  -1  10   2       2355.73       2305.55        43.33 o
   0  10   2        976.69        950.75        30.25 o
   1  10   2        477.75        438.42        23.41 o
   2  10   2       3785.50       3647.52        75.08 o
   3  10   2       3251.04       3186.67        70.67 o
   4  10   2          7.63          2.07        12.73 o
   5  10   2       2246.95       2330.92        97.10 o
   6  10   2       3044.09       3149.26       100.46 o
   7  10   2       1074.48       1105.20        62.42 o
   8  10   2        627.15        541.88       171.11 o
   9  10   2       2462.45       2681.62       119.80 o
  -7  11   2         40.77         25.27        27.84 o
  -6  11   2        253.76        194.19        41.57 o
  -5  11   2        825.86        805.89        76.00 o
  -4  11   2        274.78        208.62        82.94 o
  -2  11   2        325.38        323.48        83.07 o
  -1  11   2         81.56         76.67        26.85 o
   0  11   2        258.33        233.77        20.01 o
   1  11   2        697.61        593.42        35.35 o
   2  11   2        804.10        665.38        55.26 o
   3  11   2        351.99        383.90        53.85 o
   4  11   2       2436.87       2598.41       125.91 o
   5  11   2        618.64        671.93        61.11 o
   6  11   2        284.69        221.31        39.58 o
 -17   1   3        106.77        133.45        42.52 o
 -16   1   3       2791.47       3072.97       142.33 o
 -15   1   3       5644.36       5703.35       173.65 o
 -14   1   3         94.76         83.72        33.22 o
 -13   1   3       7290.43       7288.82       185.10 o
 -12   1   3       9271.08       9623.22       311.64 o
 -11   1   3        239.88        258.56        32.58 o
 -10   1   3       7858.01       7831.68       151.85 o
  -9   1   3      31922.58      31633.54       552.05 o
  -8   1   3       4579.69       4282.99        88.80 o
  -7   1   3      22610.11      23481.19       681.64 o
  -6   1   3      67230.88      67069.16      2109.51 o
  -5   1   3      27835.31      27821.54       839.61 o
  -4   1   3       2143.35       2184.46        48.35 o
  -3   1   3      70974.51      70007.00      1239.64 o
  -2   1   3      22563.03      22477.39       221.41 o
  -1   1   3        320.76        457.86         9.27 o
   0   1   3      17191.40      16777.96       253.80 o
   1   1   3     128669.18     122250.54      1684.59 o
   2   1   3       5343.96       5556.32        59.52 o
   3   1   3       4871.77       4890.99        68.49 o
   4   1   3      34581.41      34985.87      1121.65 o
   5   1   3       1999.24       1938.09        56.05 o
   6   1   3       9838.79      10064.95       155.12 o
   7   1   3      32274.99      33223.84       903.31 o
   8   1   3       7169.75       7150.10       169.00 o
   9   1   3       7884.72       8077.32       163.02 o
  10   1   3      21656.42      20971.81       384.73 o
  11   1   3      16110.82      15741.32       331.56 o
  12   1   3         22.45         67.50        26.84 o
  13   1   3       7178.98       7149.15       192.43 o
  14   1   3       9169.97       9215.23       247.06 o
  15   1   3          1.90         18.56        30.33 o
  16   1   3       2963.59       3020.31       142.31 o
 -17   2   3       4030.03       3991.74       163.07 o
 -16   2   3        467.89        514.75        60.07 o
 -15   2   3        379.17        319.79        45.21 o
 -14   2   3      11955.99      12844.53       632.99 o
 -13   2   3       7705.16       8039.19       256.00 o
 -12   2   3        529.51        648.81        45.84 o
 -11   2   3      19382.44      18818.88       376.76 o
 -10   2   3       9353.16       9025.12       164.50 o
  -9   2   3        545.97        635.51        36.73 o
  -8   2   3       9471.05       9236.98       192.67 o
  -7   2   3      46392.39      45895.74       958.28 o
  -6   2   3       1510.14       1514.80        99.10 o
  -5   2   3      35120.36      35204.66       549.70 o
  -4   2   3      45507.54      45148.69       555.08 o
  -3   2   3      13916.07      14505.01       179.45 o
  -2   2   3       2373.77       2320.91        19.71 o
  -1   2   3      51978.06      51010.88       654.53 o
   0   2   3      16240.63      16537.60       118.61 o
   1   2   3      72066.04      72357.73       807.59 o
   2   2   3     150386.98     142662.05      2165.69 o
   3   2   3      31767.19      31878.43       316.50 o
   4   2   3       3452.55       3317.09        40.34 o
   5   2   3       6860.66       6650.10        95.68 o
   6   2   3      31248.04      29094.44       449.57 o
   7   2   3        960.56       1071.70        49.86 o
   8   2   3      16101.19      17003.00       340.80 o
   9   2   3      22128.14      23452.55       623.16 o
  10   2   3         53.92         73.99        26.19 o
  11   2   3       1965.09       2150.66        83.92 o
  12   2   3       8047.09       7789.50       189.06 o
  13   2   3       2030.03       2012.75       105.57 o
  14   2   3       2976.34       2864.51       124.76 o
  15   2   3       8124.44       8157.50       229.94 o
  16   2   3       1701.67       1837.54       114.26 o
 -17   3   3         78.22         36.84        35.12 o
 -16   3   3          2.19         40.04        40.01 o
 -15   3   3         15.48          8.61        29.34 o
 -14   3   3         23.39         17.55        28.06 o
 -13   3   3          0.70         31.30        30.15 o
 -12   3   3       2244.38       2313.69        94.40 o
 -11   3   3        243.37        284.58        38.61 o
 -10   3   3       2384.27       2425.10        85.12 o
  -9   3   3        302.72        329.06        25.53 o
  -8   3   3        240.60        325.63        26.54 o
  -7   3   3        355.21        384.80        31.60 o
  -6   3   3        382.53        431.17        23.00 o
  -5   3   3         61.98         95.71        18.44 o
  -4   3   3       4116.63       4495.78        48.04 o
  -3   3   3         33.79         57.12        14.30 o
  -2   3   3        790.32        836.92        56.23 o
  -1   3   3       2561.47       2544.91        26.73 o
   0   3   3        537.12        559.85         9.04 o
   1   3   3        254.20        285.41         9.20 o
   2   3   3       5178.71       5187.85        40.82 o
   3   3   3        373.94        345.78         9.03 o
   4   3   3        431.99        446.20        15.62 o
   5   3   3        854.68        969.62        24.47 o
   6   3   3        250.70        217.05        17.73 o
   7   3   3         36.08         64.91        21.89 o
   8   3   3        629.72        630.19        29.94 o
   9   3   3         24.32         26.82        16.69 o
  10   3   3        345.94        381.87        45.30 o
  11   3   3         12.15          5.79        24.32 o
  12   3   3        156.45        141.49        38.00 o
  13   3   3         21.13         30.11        34.74 o
  14   3   3        108.41        141.95        40.62 o
  15   3   3        267.70        300.98        56.19 o
  16   3   3        164.21        145.94        40.18 o
 -16   4   3       2123.67       2105.36       234.90 o
 -15   4   3       2194.44       2396.83       120.83 o
 -14   4   3       9791.48       9872.40       251.76 o
 -13   4   3       6175.56       6005.05       181.68 o
 -12   4   3        494.50        488.35        44.69 o
 -11   4   3       5887.74       5903.71       132.59 o
 -10   4   3       7971.32       7848.00       180.12 o
  -9   4   3       1946.13       1877.55        83.82 o
  -8   4   3      15796.42      15694.31       232.55 o
  -7   4   3       9435.28       9105.83       134.24 o
  -6   4   3       2263.09       2155.52        23.80 o
  -5   4   3      15133.55      15102.17       192.88 o
  -4   4   3       9599.84       9395.72       124.77 o
  -3   4   3       1710.42       1592.03        25.31 o
  -2   4   3      19533.28      19245.88       170.15 o
  -1   4   3      28850.00      29397.84       359.17 o
   0   4   3      15265.81      15385.63       126.57 o
   1   4   3       7361.50       7363.49        60.78 o
   2   4   3      57357.79      57533.32       705.58 o
   3   4   3      28677.04      28316.45       263.50 o
   4   4   3       3130.90       3317.78        42.71 o
   5   4   3      32682.80      32212.13       424.11 o
   6   4   3      17655.73      17047.31       197.35 o
   7   4   3        542.22        572.25        22.03 o
   8   4   3      23655.88      22764.50       326.81 o
   9   4   3       8430.18       8342.71       137.81 o
  10   4   3       1811.63       1941.80        77.18 o
  11   4   3       3370.00       3552.46       109.13 o
  12   4   3       4103.36       4443.22       160.01 o
  13   4   3        594.13        620.94        64.35 o
  14   4   3       1197.83       1164.77        75.23 o
  15   4   3       3779.51       3768.40       145.44 o
 -16   5   3       3600.69       3697.04       164.19 o
 -15   5   3       5371.43       5395.86       184.34 o
 -14   5   3        120.74         97.47        38.20 o
 -13   5   3       7029.13       6533.96       177.69 o
 -12   5   3       8973.26       8524.85       292.85 o
 -11   5   3        413.85        404.32        31.50 o
 -10   5   3       6231.88       5884.60       169.30 o
  -9   5   3      11819.79      11630.76       165.47 o
  -8   5   3       4919.55       4689.38        58.94 o
  -7   5   3       8736.11       8376.57       184.72 o
  -6   5   3      21530.85      21247.25       316.04 o
  -5   5   3       6113.50       5990.69        98.06 o
  -4   5   3       2571.40       2731.49        45.10 o
  -3   5   3      18160.12      17958.13       259.83 o
  -2   5   3      34880.23      36003.85       404.57 o
  -1   5   3       1808.76       1886.36        29.46 o
   0   5   3      31363.91      31671.01       367.20 o
   1   5   3      24751.56      25239.35       290.07 o
   2   5   3       1365.38       1398.59        20.50 o
   3   5   3      16752.05      16787.57       167.37 o
   4   5   3      23994.68      24323.24       240.11 o
   5   5   3       5908.85       5859.74        76.77 o
   6   5   3      18442.58      18178.49       210.81 o
   7   5   3      18677.35      18500.30       226.87 o
   8   5   3        519.57        597.82        26.09 o
   9   5   3       3592.79       3376.17       165.57 o
  10   5   3      13777.54      13259.39       219.96 o
  11   5   3       4050.22       4074.98       100.39 o
  12   5   3        304.67        252.07        34.98 o
  13   5   3       5761.66       5921.42       179.74 o
  14   5   3       2626.18       2742.97       145.23 o
  15   5   3         62.57         38.21        38.79 o
 -15   6   3         33.02         49.80        42.36 o
 -14   6   3         14.02         20.12        32.46 o
 -13   6   3         69.09         57.22        24.68 o
 -12   6   3       1192.84       1119.40        57.31 o
 -11   6   3        471.54        431.85        19.29 o
 -10   6   3       1367.20       1347.71        34.70 o
  -9   6   3         79.39         77.65        20.74 o
  -8   6   3        217.57        246.46        24.37 o
  -7   6   3        790.76        869.64        42.56 o
  -6   6   3         77.85         69.05        14.41 o
  -5   6   3       2009.19       2052.57        56.67 o
  -4   6   3        202.55        244.76        25.11 o
  -3   6   3       1330.37       1429.17        33.95 o
  -2   6   3       4778.78       5009.29        53.52 o
  -1   6   3        463.86        499.95        21.73 o
   0   6   3       6845.59       6854.18        78.97 o
   1   6   3        696.97        692.54        25.53 o
   2   6   3       1642.48       1564.69        33.98 o
   3   6   3        777.01        801.13        22.93 o
   4   6   3        803.25        847.34        23.86 o
   5   6   3         84.81         87.35        15.28 o
   6   6   3          7.34         10.10        12.99 o
   7   6   3          1.62         29.09        12.09 o
   8   6   3        820.94        792.90        31.39 o
   9   6   3        167.04        209.78        22.76 o
  10   6   3       1875.80       1784.08        54.38 o
  11   6   3        186.68        197.62        39.86 o
  12   6   3        168.69        170.68        33.01 o
  13   6   3        136.61        119.13        32.68 o
  14   6   3         20.83         22.68        33.08 o
 -14   7   3         52.25         83.77        37.11 o
 -13   7   3        852.71        768.79       227.50 o
 -12   7   3       3137.36       3268.09       164.40 o
 -11   7   3       1157.94       1149.80        73.40 o
 -10   7   3       4643.52       4823.96       188.84 o
  -9   7   3      15471.50      15460.13       339.79 o
  -8   7   3       3734.24       3757.25        89.36 o
  -7   7   3       4571.63       4529.39       109.86 o
  -6   7   3      22055.04      22728.81       385.42 o
  -5   7   3      13871.16      13974.69       226.31 o
  -4   7   3       1128.35       1145.90        47.11 o
  -3   7   3      21281.97      21396.47       220.07 o
  -2   7   3       8311.37       8346.47        92.73 o
  -1   7   3        550.43        626.95        19.26 o
   0   7   3      11525.54      11486.12       141.83 o
   1   7   3      10767.69      10744.63       142.32 o
   2   7   3         16.27         51.23        10.42 o
   3   7   3       6144.43       6058.65        82.23 o
   4   7   3       4928.56       5008.13        87.62 o
   5   7   3        758.02        821.16        46.63 o
   6   7   3       5097.72       5009.41        86.67 o
   7   7   3       9073.25       9201.76       175.39 o
   8   7   3       2096.21       2042.20        68.82 o
   9   7   3        155.27        203.14        25.93 o
  10   7   3       7351.92       7652.76       152.57 o
  11   7   3       5824.85       5710.86       123.07 o
  12   7   3        114.89        150.77        34.50 o
  13   7   3       5652.39       5651.27       202.83 o
 -13   8   3       1835.21       1943.58       112.52 o
 -12   8   3         89.91         56.63        32.49 o
 -11   8   3       7681.97       7521.25       202.02 o
 -10   8   3       9604.26       9513.49       219.66 o
  -9   8   3         10.71         30.62        35.22 o
  -8   8   3       8484.57       8685.57       194.49 o
  -7   8   3      11021.58      11162.65       222.50 o
  -6   8   3        682.26        680.39        34.88 o
  -5   8   3      12192.58      12396.88       204.82 o
  -4   8   3      13533.04      13874.28       250.11 o
  -3   8   3       1036.10        965.19        26.18 o
  -2   8   3       6719.85       6777.19       106.92 o
  -1   8   3      11777.72      11716.48       127.67 o
   0   8   3       3749.56       3860.06        64.83 o
   1   8   3       1889.21       1902.70        44.67 o
   2   8   3      12630.72      12889.06       175.06 o
   3   8   3       2895.18       2990.53        51.77 o
   4   8   3        369.78        380.73        27.68 o
   5   8   3       8848.94       9035.71       178.88 o
   6   8   3       9075.18       9178.89       189.62 o
   7   8   3        352.99        377.59        51.15 o
   8   8   3       4688.23       4787.09       111.05 o
   9   8   3       6517.28       6587.82       169.56 o
  10   8   3        805.04        842.49        70.31 o
  11   8   3       1983.64       1817.99       307.01 o
  12   8   3       6813.92       6513.35       381.76 o
 -11   9   3        600.41        539.83        75.63 o
 -10   9   3        355.30        317.70        64.31 o
  -9   9   3        214.23        209.60        37.44 o
  -8   9   3        939.52        891.84        77.09 o
  -7   9   3         10.31          6.41        17.91 o
  -6   9   3        233.60        257.74        31.68 o
  -5   9   3         32.37         91.40        24.46 o
  -4   9   3        297.06        279.90        29.39 o
  -3   9   3         71.88         66.83        17.88 o
  -2   9   3        320.02        322.09        14.64 o
  -1   9   3        137.16        148.09        12.56 o
   0   9   3        630.59        624.90        29.44 o
   1   9   3        879.22        857.25        46.49 o
   2   9   3        230.87        233.95        26.34 o
   3   9   3         98.09        121.80        21.24 o
   4   9   3          6.64         13.33        14.01 o
   5   9   3        147.10        193.05        27.32 o
   6   9   3         26.71         68.79        26.20 o
   7   9   3        210.14        161.16        33.86 o
   8   9   3        215.02        155.51        63.82 o
   9   9   3        374.98        422.30       132.77 o
  10   9   3         42.28         29.08        36.87 o
  -9  10   3        115.93         69.41        29.15 o
  -8  10   3       2895.32       2928.89       101.93 o
  -7  10   3       1234.45       1115.41        93.53 o
  -6  10   3         29.37         18.60        19.45 o
  -5  10   3        977.89        902.49       111.20 o
  -4  10   3       3887.40       3914.85       115.28 o
  -3  10   3       1599.51       1507.41        76.71 o
  -2  10   3       1922.35       1845.76        50.09 o
  -1  10   3      11879.74      11769.62       203.85 o
   0  10   3       2142.20       2035.36        88.73 o
   1  10   3        598.46        580.61        26.15 o
   2  10   3       5061.51       5201.16       105.72 o
   3  10   3       7391.17       7560.40       187.61 o
   4  10   3         15.53        -10.49        20.86 o
   5  10   3      10581.57      11053.26       240.22 o
   6  10   3       4831.95       5177.60       139.44 o
   7  10   3        312.58        272.87        63.86 o
   8  10   3       1672.75       1572.03       443.21 o
  -7  11   3        515.24        551.79        87.39 o
  -6  11   3       1995.31       2070.56        98.99 o
  -5  11   3       1398.10       1451.94        89.13 o
  -4  11   3        156.11         41.00        33.67 o
  -3  11   3       4606.88       4726.23       121.45 o
  -2  11   3       4744.14       4807.94        94.78 o
  -1  11   3          2.11         17.92        15.37 o
   0  11   3       3743.59       3684.34       100.80 o
   1  11   3       6820.72       6754.60       209.18 o
   2  11   3       1050.07       1001.88        45.02 o
   3  11   3       4386.17       4263.81       200.97 o
   4  11   3       9030.88       9393.58       248.95 o
   5  11   3        454.56        422.24        57.63 o
   6  11   3       1799.03       1641.02       147.89 o
 -18   0   4       2989.47       2864.78       264.48 o
 -17   0   4        991.40       1048.43       128.43 o
 -16   0   4        826.66        878.59        93.35 o
 -15   0   4       3930.36       4131.89       284.00 o
 -14   0   4      13473.02      13806.29       415.87 o
 -13   0   4       4708.86       4774.59       189.43 o
 -12   0   4      15392.92      15878.35       446.08 o
 -11   0   4      26121.14      27512.18      2393.02 o
 -10   0   4       5101.83       5401.65       239.94 o
  -9   0   4       1020.71        959.26        64.89 o
  -8   0   4      69229.22      68064.62      1726.54 o
  -7   0   4      44496.73      43727.51       879.67 o
  -6   0   4       5570.52       5434.19        89.04 o
  -5   0   4     161122.56     150235.36      4187.87 o
  -4   0   4      24586.57      24225.03       324.49 o
  -3   0   4        534.16        497.32        14.60 o
  -2   0   4      27854.41      26785.39       384.99 o
  -1   0   4      70197.55      68831.30      1000.83 o
   0   0   4        182.66        234.24         7.52 o
   1   0   4      38473.27      38811.91       466.69 o
   2   0   4      19383.02      18490.37       253.72 o
   3   0   4       2684.39       2952.39        51.67 o
   4   0   4       6813.18       6939.20       121.26 o
   5   0   4      22589.22      23545.80       780.03 o
   6   0   4      10274.23      10135.31       611.30 o
   7   0   4       3342.27       3290.45       161.58 o
   8   0   4      82484.62      79529.20      2179.28 o
   9   0   4      12395.08      11499.56       325.64 o
  10   0   4       1959.51       2193.21       123.42 o
  11   0   4      23351.85      22391.70       644.36 o
  12   0   4      25189.89      24264.35       657.82 o
  13   0   4       2277.86       2224.02       128.70 o
  14   0   4       5304.92       5720.18       279.31 o
  15   0   4      10891.92      10955.20       394.43 o
  16   0   4         93.18         79.21        53.67 o
 -17   1   4        271.35        339.13        50.59 o
 -16   1   4        642.94        625.04        58.46 o
 -15   1   4       1376.51       1370.06        80.89 o
 -14   1   4        845.17        846.14        76.01 o
 -13   1   4       5828.99       6061.98       232.81 o
 -12   1   4       7123.31       7520.16       212.38 o
 -11   1   4        278.11        310.42        33.62 o
 -10   1   4       9143.80       9149.94       156.89 o
  -9   1   4       1521.84       1514.12        51.78 o
  -8   1   4        872.30        926.78        70.01 o
  -7   1   4       7445.81       7587.20       125.85 o
  -6   1   4      35514.02      36043.82       464.69 o
  -5   1   4       4418.43       4784.00        54.49 o
  -4   1   4      29681.00      30149.35       341.39 o
  -3   1   4       6912.92       6892.28        93.59 o
  -2   1   4       3085.73       3356.66        20.32 o
  -1   1   4       1516.60       1641.19        16.95 o
   0   1   4      12402.38      12246.85       109.51 o
   1   1   4       3800.71       3958.00        50.58 o
   2   1   4        385.60        400.25        11.56 o
   3   1   4      23555.03      24242.89       277.32 o
   4   1   4        955.64        866.85        45.12 o
   5   1   4       3541.71       3703.72        60.09 o
   6   1   4       1398.35       1362.23        48.89 o
   7   1   4      17092.62      17734.87       404.08 o
   8   1   4       2387.34       2334.18       145.68 o
   9   1   4       2221.32       2170.68        69.29 o
  10   1   4      13356.61      12899.64       256.83 o
  11   1   4        176.84        203.03        31.89 o
  12   1   4        706.39        730.91        57.22 o
  13   1   4       4644.56       4711.77       165.04 o
  14   1   4        624.59        615.12        62.50 o
  15   1   4        371.11        404.19        56.86 o
  16   1   4       3437.47       3432.08       144.06 o
 -17   2   4       1280.39       1325.42        87.36 o
 -16   2   4         14.90         57.91        34.65 o
 -15   2   4       2950.00       3117.24       131.18 o
 -14   2   4       2977.05       3048.14       115.38 o
 -13   2   4        242.07        242.02        41.48 o
 -12   2   4       2682.10       2761.13        91.79 o
 -11   2   4       5740.03       5768.91       128.60 o
 -10   2   4        148.64        170.31        22.09 o
  -9   2   4       1513.07       1592.55        47.08 o
  -8   2   4       7132.83       7246.42       112.68 o
  -7   2   4       5500.37       5447.06       132.96 o
  -6   2   4         64.47         82.37        11.86 o
  -5   2   4       1382.68       1306.06        48.76 o
  -4   2   4      28735.09      28625.16       310.22 o
  -3   2   4          0.75          2.93         3.19 o
  -2   2   4       1353.66       1397.20        20.08 o
  -1   2   4       7603.18       7457.31        71.05 o
   0   2   4       1128.21       1332.37        28.89 o
   1   2   4      16950.87      17466.40       135.10 o
   2   2   4      24879.45      24895.09       306.73 o
   3   2   4       1560.45       1554.03        22.81 o
   4   2   4      21470.23      21776.93       235.91 o
   5   2   4       9406.72       9426.97       125.39 o
   6   2   4       2314.96       2338.16       115.48 o
   7   2   4       7191.16       7241.43       248.60 o
   8   2   4       8165.31       8653.21       161.58 o
   9   2   4       1963.74       2075.00        73.56 o
  10   2   4       1333.46       1423.75        82.70 o
  11   2   4       1316.93       1349.17        68.35 o
  12   2   4       2009.98       1777.71        97.86 o
  13   2   4         99.67        114.12        34.64 o
  14   2   4       1588.14       1683.81        90.25 o
  15   2   4        968.80        985.12        83.24 o
  16   2   4       1138.59       1071.06        93.02 o
 -17   3   4       3153.06       3358.24       158.76 o
 -16   3   4      10986.57      11102.21       385.44 o
 -15   3   4       7774.95       7671.99       401.88 o
 -14   3   4        257.93        340.25        48.92 o
 -13   3   4      17099.33      17037.20       353.04 o
 -12   3   4      12584.59      12365.16       267.69 o
 -11   3   4          9.97         -9.60        18.07 o
 -10   3   4       5865.19       5912.28       188.66 o
  -9   3   4      10056.34       9786.37       149.01 o
  -8   3   4        676.05        786.30        34.71 o
  -7   3   4       7528.13       7480.47       103.00 o
  -6   3   4      24964.91      24588.88       302.45 o
  -5   3   4       7725.81       7505.29        80.22 o
  -4   3   4      16446.76      16166.51       176.65 o
  -3   3   4      70145.84      68497.34      1046.89 o
  -2   3   4      16202.92      15935.66       111.62 o
  -1   3   4      11719.83      11956.09        92.03 o
   0   3   4      49768.23      49752.94       546.08 o
   1   3   4      61086.57      61199.61       672.13 o
   2   3   4        725.03        811.62        29.08 o
   3   3   4      84117.07      84623.34      1111.74 o
   4   3   4      43332.51      42190.17       502.20 o
   5   3   4        366.25        490.60        17.64 o
   6   3   4      14257.59      13573.64       169.41 o
   7   3   4      24902.66      24987.97       389.48 o
   8   3   4       1889.85       1896.07        67.13 o
   9   3   4      12040.80      12207.47       197.00 o
  10   3   4      13641.72      14149.14       416.97 o
  11   3   4        166.17        238.66        37.37 o
  12   3   4       1764.98       1951.86        94.95 o
  13   3   4       4783.31       5020.92       146.52 o
  14   3   4       2988.20       3063.46       111.94 o
  15   3   4       1401.05       1437.15        86.42 o
  16   3   4       6718.01       6579.07       218.29 o
 -16   4   4         38.95         75.25        37.85 o
 -15   4   4        720.13        882.26        78.82 o
 -14   4   4       4125.87       4033.29       145.18 o
 -13   4   4        292.69        305.26        47.40 o
 -12   4   4       6520.49       6101.10       400.75 o
 -11   4   4       2923.81       2968.13        89.55 o
 -10   4   4        278.60        321.23        28.19 o
  -9   4   4        553.89        632.24        42.44 o
  -8   4   4       1991.53       1969.21        52.23 o
  -7   4   4      11483.10      11046.54       219.08 o
  -6   4   4         27.09         20.15         9.86 o
  -5   4   4      14449.57      14829.88       193.90 o
  -4   4   4       1425.40       1322.38        23.46 o
  -3   4   4       2213.09       2246.50        33.98 o
  -2   4   4       4026.16       4219.85        52.39 o
  -1   4   4      28143.05      28908.93       361.76 o
   0   4   4       4646.80       4623.63        39.82 o
   1   4   4      19896.19      20384.83       197.26 o
   2   4   4      25956.89      26233.16       238.49 o
   3   4   4       1560.55       1718.54        22.92 o
   4   4   4        457.81        432.73        14.38 o
   5   4   4       6096.92       5895.29        68.22 o
   6   4   4       4680.19       4701.32        76.21 o
   7   4   4        232.19        238.87        21.18 o
   8   4   4      10720.18      10576.99       157.43 o
   9   4   4        516.43        504.40        33.13 o
  10   4   4       1590.30       1561.64        56.89 o
  11   4   4       1153.33       1035.67        62.58 o
  12   4   4        898.74        980.74        91.86 o
  13   4   4        465.02        540.51        58.22 o
  14   4   4        662.97        639.45        75.80 o
  15   4   4       2922.64       2952.09       130.90 o
 -16   5   4       1814.01       1684.62       116.87 o
 -15   5   4       1516.97       1617.30        88.15 o
 -14   5   4         62.48         89.16        27.92 o
 -13   5   4        851.33        760.01        81.95 o
 -12   5   4       2960.83       2920.38       115.14 o
 -11   5   4        941.43        800.47        44.85 o
 -10   5   4        567.30        515.52        48.99 o
  -9   5   4       9568.40       9425.39       109.40 o
  -8   5   4        152.97         95.79        27.94 o
  -7   5   4       5484.44       5372.32        94.82 o
  -6   5   4       2918.10       2794.69        48.91 o
  -5   5   4        133.95        154.20        51.21 o
  -4   5   4        504.68        410.70        22.06 o
  -3   5   4       6784.35       6755.62        72.68 o
  -2   5   4       2576.49       2462.30        51.74 o
  -1   5   4      14741.79      15227.08       186.73 o
   0   5   4       8530.91       8490.96        89.15 o
   1   5   4       1960.98       1958.11        32.30 o
   2   5   4        326.90        328.09        15.21 o
   3   5   4        879.66        860.20        27.97 o
   4   5   4       9033.32       8824.19       135.58 o
   5   5   4       2508.60       2468.98        39.09 o
   6   5   4       3646.31       3636.85        58.74 o
   7   5   4       2357.78       2477.49        50.42 o
   8   5   4        528.89        559.37        28.17 o
   9   5   4        148.12        162.50        29.34 o
  10   5   4       2267.51       2217.81        69.07 o
  11   5   4       1115.18       1097.23        61.43 o
  12   5   4       1315.90       1240.65        89.87 o
  13   5   4       2808.88       2878.74       127.69 o
  14   5   4        322.68        376.10        57.78 o
 -15   6   4       2624.25       2639.66       137.25 o
 -14   6   4       6152.14       6295.36       202.31 o
 -13   6   4       1131.15       1149.58        83.11 o
 -12   6   4       3848.70       3615.19       141.14 o
 -11   6   4      17460.22      16689.93       388.17 o
 -10   6   4       3729.78       3830.16       117.62 o
  -9   6   4       3819.16       3968.43       109.56 o
  -8   6   4      21613.64      21605.78       381.48 o
  -7   6   4      23773.22      23642.53       371.11 o
  -6   6   4       1402.31       1370.66        54.79 o
  -5   6   4      20550.26      20203.91       291.72 o
  -4   6   4      22156.68      22323.93       268.55 o
  -3   6   4        256.89        324.19        19.68 o
  -2   6   4      11780.41      11872.13       123.05 o
  -1   6   4      22610.16      22850.73       266.92 o
   0   6   4        403.85        423.74        14.24 o
   1   6   4      10250.89      10309.09       102.07 o
   2   6   4      12808.17      12916.86       150.84 o
   3   6   4       6334.32       6438.28        87.93 o
   4   6   4       4390.15       4394.82        60.00 o
   5   6   4      22833.09      22845.54       308.61 o
   6   6   4       8926.28       8822.82       135.68 o
   7   6   4       4818.08       4748.49        83.41 o
   8   6   4      17129.46      16937.76       250.06 o
   9   6   4      13239.85      13267.41       213.08 o
  10   6   4        150.83        168.55        27.07 o
  11   6   4       9322.35       9306.50       233.21 o
  12   6   4       9540.83       9564.75       261.31 o
  13   6   4         56.08         62.32        31.68 o
  14   6   4       4735.40       4826.68       199.87 o
 -14   7   4         81.95          2.57        37.49 o
 -13   7   4       1596.70       1716.16        97.40 o
 -12   7   4       1813.76       1893.49       109.53 o
 -11   7   4        577.45        556.15        47.73 o
 -10   7   4       4279.94       4310.95       135.61 o
  -9   7   4       6284.98       6146.33       151.76 o
  -8   7   4        236.48        250.84        25.78 o
  -7   7   4       3024.05       3101.70        92.22 o
  -6   7   4       9481.90       9375.17       249.21 o
  -5   7   4       1518.69       1502.69        82.97 o
  -4   7   4       2998.99       2969.17        91.02 o
  -3   7   4      10072.18       9980.22       305.43 o
  -2   7   4       1645.75       1654.66        28.41 o
  -1   7   4       1531.45       1571.77        56.57 o
   0   7   4       2298.83       2280.30        61.82 o
   1   7   4       2651.71       2743.23        44.71 o
   2   7   4       1567.35       1610.10        35.39 o
   3   7   4       3294.45       3436.23        56.94 o
   4   7   4       5046.86       5239.69        88.86 o
   5   7   4        254.07        263.32        19.97 o
   6   7   4       3178.96       3157.24        64.55 o
   7   7   4       4939.43       5083.06        99.10 o
   8   7   4       1335.96       1202.45        43.78 o
   9   7   4       3458.64       3610.07        96.86 o
  10   7   4       3735.88       3752.38       107.98 o
  11   7   4       1107.76       1134.40        56.08 o
  12   7   4        603.50        625.43        59.84 o
  13   7   4       1143.04       1082.77        90.99 o
 -13   8   4        178.11        143.13        82.20 o
 -12   8   4         75.84        115.58        57.95 o
 -11   8   4        819.16        663.00        78.03 o
 -10   8   4        379.62        371.48        62.98 o
  -9   8   4       1211.10       1188.67       105.17 o
  -8   8   4       4310.10       4324.59       103.54 o
  -7   8   4        505.85        523.10        34.69 o
  -6   8   4         25.13         57.29        24.08 o
  -5   8   4        729.00        766.79        71.74 o
  -4   8   4       4202.22       4116.43        81.36 o
  -3   8   4       1901.36       1915.53        58.74 o
  -2   8   4       4254.24       4204.87        46.57 o
  -1   8   4       2208.28       2223.83        31.54 o
   0   8   4          4.69         12.09        11.74 o
   1   8   4        152.87        164.05        19.25 o
   2   8   4       1015.21       1070.76        33.82 o
   3   8   4       2105.35       2246.39        60.39 o
   4   8   4       2552.39       2543.97        63.25 o
   5   8   4       4978.81       5174.46       121.42 o
   6   8   4        198.47        208.05        30.93 o
   7   8   4        389.91        338.70        34.90 o
   8   8   4       2210.81       2303.70        78.03 o
   9   8   4       1792.57       1759.84        71.62 o
  10   8   4          0.83        -17.53        20.73 o
  11   8   4       2070.15       2002.70       119.20 o
  12   8   4       1392.34       1359.11        73.49 o
 -11   9   4         28.10         60.69        61.84 o
 -10   9   4       4657.16       4558.17       146.84 o
  -9   9   4       7771.11       7638.28       213.31 o
  -8   9   4        320.73        263.25        30.50 o
  -7   9   4       5973.49       6082.69       138.30 o
  -6   9   4       8299.86       8222.82       302.47 o
  -5   9   4       1405.96       1278.35       134.90 o
  -4   9   4       2940.88       2996.95        97.28 o
  -3   9   4      15647.85      15902.21       270.06 o
  -2   9   4       3311.97       3166.12        71.35 o
  -1   9   4       5814.41       5623.38       104.52 o
   0   9   4      19031.00      19039.40       256.61 o
   1   9   4       6090.21       6152.41       112.17 o
   2   9   4        142.32        124.01        20.36 o
   3   9   4       7373.15       7471.01       145.57 o
   4   9   4       9532.22       9705.04       148.47 o
   5   9   4          1.35          4.03        15.78 o
   6   9   4       8194.19       8349.84       215.37 o
   7   9   4       7198.99       7486.61       214.24 o
   8   9   4        356.63        283.22        97.42 o
   9   9   4       2250.15       2318.87       110.52 o
  10   9   4       4954.95       4983.15       187.91 o
  -9  10   4        378.03        250.26        66.84 o
  -8  10   4       2006.94       2243.98       111.50 o
  -7  10   4        730.68        685.82        70.64 o
  -6  10   4        325.50        353.32        71.74 o
  -5  10   4       2211.02       2170.55        74.35 o
  -4  10   4       1356.89       1419.83       123.07 o
  -3  10   4        183.31        147.95        31.70 o
  -2  10   4       5169.80       5184.70       103.86 o
  -1  10   4       4472.70       4139.83       128.97 o
   0  10   4        214.47        159.48        19.00 o
   1  10   4       1417.05       1391.69        55.56 o
   2  10   4       2483.12       2556.90        91.66 o
   3  10   4        782.81        715.84        33.87 o
   4  10   4        139.52        165.84        26.86 o
   5  10   4       3578.56       3602.75       111.24 o
   6  10   4       1951.68       1913.35        84.29 o
   7  10   4        359.10        301.64       104.80 o
   8  10   4       1253.90       1294.74       391.81 o
  -6  11   4        504.19        419.79       138.91 o
  -5  11   4          7.80         13.68        31.29 o
  -4  11   4        286.95        242.61        53.84 o
  -3  11   4        871.34        715.36       169.08 o
  -2  11   4        357.34        298.46        46.42 o
  -1  11   4        370.58        253.14        44.69 o
   0  11   4       2173.96       2183.39        58.45 o
   1  11   4        882.73        942.35        52.27 o
   2  11   4         28.04         41.51        19.42 o
   3  11   4       1208.30       1145.54        49.79 o
   4  11   4       1160.19       1189.35       125.35 o
   5  11   4          4.98          5.93        25.62 o
 -17   1   5       1811.39       1781.97       133.14 o
 -16   1   5       3555.86       3591.03       131.43 o
 -15   1   5       1117.72       1253.46        81.39 o
 -14   1   5       1900.55       2096.59        98.47 o
 -13   1   5      15832.07      16197.84       341.02 o
 -12   1   5       6462.21       6532.24       146.83 o
 -11   1   5       9883.33      10054.35       188.53 o
 -10   1   5      23321.75      23068.35       621.22 o
  -9   1   5      17225.69      17604.80       392.51 o
  -8   1   5         40.33         70.69        14.43 o
  -7   1   5      17040.49      16619.86       229.35 o
  -6   1   5      71349.27      69676.84      1081.41 o
  -5   1   5       4328.74       4561.80        62.04 o
  -4   1   5      32494.79      31724.41       301.89 o
  -3   1   5       2867.51       2663.75        20.35 o
  -2   1   5      10777.66      11178.28        80.12 o
  -1   1   5        330.91        448.61         8.76 o
   0   1   5      42779.19      42674.49       357.38 o
   1   1   5      28950.42      29354.22       324.79 o
   2   1   5      45791.71      46870.11       533.05 o
   3   1   5      32122.48      31225.79       427.30 o
   4   1   5       4574.35       4346.32        80.38 o
   5   1   5        738.46        645.94        24.60 o
   6   1   5      26556.01      25889.76       428.53 o
   7   1   5      21749.39      21248.96       452.09 o
   8   1   5         92.54        117.08        25.74 o
   9   1   5      28796.93      28021.93       635.21 o
  10   1   5      14668.84      14402.49       289.42 o
  11   1   5        785.89        723.16        49.80 o
  12   1   5       4559.33       4695.28       143.48 o
  13   1   5       5220.67       5268.90       165.41 o
  14   1   5       1325.53       1401.73        80.94 o
  15   1   5       2497.90       2439.70       152.12 o
  16   1   5       4759.08       4869.50       194.95 o
 -17   2   5       2528.35       2622.53       166.27 o
 -16   2   5         16.49          6.44        32.28 o
 -15   2   5       4364.42       4566.78       225.18 o
 -14   2   5      11274.35      11340.42       271.11 o
 -13   2   5        295.23        375.46        42.82 o
 -12   2   5       8690.56       8692.73       229.85 o
 -11   2   5      15418.48      15510.07       287.99 o
 -10   2   5        408.51        437.65        33.96 o
  -9   2   5      13993.49      13701.68       232.50 o
  -8   2   5      18420.35      18658.70       273.18 o
  -7   2   5      11108.69      11846.69       325.30 o
  -6   2   5      33016.71      35507.30      1045.90 o
  -5   2   5      43033.74      44642.24       618.01 o
  -4   2   5      12670.47      12330.41       137.49 o
  -3   2   5       7200.88       7185.81        51.00 o
  -2   2   5      56909.74      57821.11       848.92 o
  -1   2   5      52605.30      51729.34      1304.93 o
   0   2   5        221.65        285.68        10.00 o
   1   2   5      50003.47      50278.30       538.72 o
   2   2   5      27267.51      27337.09       262.10 o
   3   2   5        624.47        506.73        18.20 o
   4   2   5      14221.06      14008.82       149.06 o
   5   2   5      19448.34      18465.14       280.96 o
   6   2   5       7985.77       7869.13       127.24 o
   7   2   5      10478.08      10232.41       182.04 o
   8   2   5      14624.60      14764.83       266.24 o
   9   2   5       4784.42       4937.67       127.50 o
  10   2   5       4506.36       4662.62       174.93 o
  11   2   5      11977.34      11758.50       302.39 o
  12   2   5       3955.04       4001.60       127.66 o
  13   2   5        231.10        255.91        46.67 o
  14   2   5       7598.36       8063.65       263.38 o
  15   2   5       1861.94       1882.40       123.18 o
  16   2   5        298.37        342.16        56.85 o
 -17   3   5          0.13         32.30        35.20 o
 -16   3   5        413.84        332.13       124.54 o
 -15   3   5       1273.27       1218.03        82.39 o
 -14   3   5        142.27        107.67        44.12 o
 -13   3   5        435.22        443.19        48.96 o
 -12   3   5        293.57        341.58        36.72 o
 -11   3   5       3459.95       3375.59        84.28 o
 -10   3   5        170.92        231.39        27.31 o
  -9   3   5        337.92        365.21        30.36 o
  -8   3   5        552.70        645.50        25.01 o
  -7   3   5       1001.23       1098.00        33.78 o
  -6   3   5        665.89        718.45        34.97 o
  -5   3   5       7849.02       8305.22        68.14 o
  -4   3   5       3835.55       3863.65        47.29 o
  -3   3   5       2137.21       2023.28        19.00 o
  -2   3   5        788.11        866.03        24.17 o
  -1   3   5       1216.05       1325.99        14.62 o
   0   3   5       1777.69       1847.44        25.81 o
   1   3   5       4487.12       4527.00        42.76 o
   2   3   5       5155.48       5398.98        48.45 o
   3   3   5       1075.79       1237.76        21.11 o
   4   3   5         17.76         38.22        10.48 o
   5   3   5       1039.71       1076.02        29.81 o
   6   3   5       1095.32       1187.13        35.94 o
   7   3   5        645.53        729.37        32.16 o
   8   3   5       1158.56       1226.90        43.90 o
   9   3   5       2790.87       2800.66        85.18 o
  10   3   5        179.93        152.13        30.45 o
  11   3   5        628.97        654.54        56.56 o
  12   3   5         56.08         95.55        31.55 o
  13   3   5          9.83          2.17        31.58 o
  14   3   5        613.64        611.64        56.53 o
  15   3   5        296.38        336.30        54.88 o
 -16   4   5        288.55        290.26        79.89 o
 -15   4   5       8946.23       9074.69       274.39 o
 -14   4   5       4173.00       4218.26       178.38 o
 -13   4   5        134.63        144.13        33.90 o
 -12   4   5       5104.15       5179.18       150.81 o
 -11   4   5      10389.67      10480.25       218.34 o
 -10   4   5        479.83        483.02        32.96 o
  -9   4   5       4861.51       4885.14        94.52 o
  -8   4   5      13245.72      12951.05       175.00 o
  -7   4   5        694.92        730.59        40.03 o
  -6   4   5       4519.85       4405.88        69.28 o
  -5   4   5      36977.12      36158.16       657.66 o
  -4   4   5       6180.18       6087.96       157.11 o
  -3   4   5       2369.26       2455.57        27.41 o
  -2   4   5      59799.44      60566.74       783.02 o
  -1   4   5      33336.44      33492.59       366.45 o
   0   4   5       1103.30       1131.73        19.28 o
   1   4   5      46625.91      47149.69       547.35 o
   2   4   5      62894.57      62882.22       738.08 o
   3   4   5       3938.98       3921.47        63.82 o
   4   4   5       4085.16       3827.19        49.34 o
   5   4   5      21408.14      20567.74       240.08 o
   6   4   5        127.09        143.40        14.45 o
   7   4   5       2397.28       2446.58        62.67 o
   8   4   5       8924.41       9014.16       143.82 o
   9   4   5       1079.05       1071.69        43.73 o
  10   4   5       1337.63       1370.69        62.59 o
  11   4   5       6125.59       6526.32       188.58 o
  12   4   5       2543.80       2666.74       108.84 o
  13   4   5       1759.99       1885.18       102.39 o
  14   4   5       3738.36       4015.73       148.50 o
  15   4   5       3838.75       3977.63       171.15 o
 -16   5   5       3459.88       3396.27       146.14 o
 -15   5   5        417.06        376.47        52.72 o
 -14   5   5       2071.26       2066.39       150.48 o
 -13   5   5      10960.37      10434.71       348.34 o
 -12   5   5       2160.95       1909.32        78.06 o
 -11   5   5       2602.13       2476.69       144.67 o
 -10   5   5      14405.18      13130.46       318.44 o
  -9   5   5       4714.66       4819.60       115.84 o
  -8   5   5          9.23         29.17        15.68 o
  -7   5   5      15513.16      15507.17       222.64 o
  -6   5   5      26157.18      25770.80       531.11 o
  -5   5   5       1401.53       1473.31        39.42 o
  -4   5   5      18908.05      18887.16       315.60 o
  -3   5   5      21660.76      21420.26       249.63 o
  -2   5   5        970.27        974.64        26.70 o
  -1   5   5       3609.45       3564.21        39.29 o
   0   5   5      53988.34      53907.55       739.72 o
   1   5   5       4999.14       5101.89        56.39 o
   2   5   5      21549.48      22175.61       238.38 o
   3   5   5      38132.91      38196.53       411.78 o
   4   5   5       2196.36       2192.97        44.48 o
   5   5   5       2477.73       2448.08        41.02 o
   6   5   5      12690.80      12582.50       155.46 o
   7   5   5      13786.56      13685.63       215.63 o
   8   5   5        477.46        469.37        32.16 o
   9   5   5       8428.14       8441.29       144.10 o
  10   5   5       5557.75       5626.83       133.08 o
  11   5   5          9.61         -6.45        22.57 o
  12   5   5       1490.27       1468.22       100.48 o
  13   5   5       6758.59       6888.62       277.67 o
  14   5   5       1171.44       1276.86       123.41 o
 -15   6   5         27.98         -8.89        33.63 o
 -14   6   5          6.38          0.13        26.08 o
 -13   6   5         98.62        113.93        35.09 o
 -12   6   5        822.66        774.63        68.14 o
 -11   6   5         14.57         38.51        25.51 o
 -10   6   5        434.18        450.20        46.17 o
  -9   6   5       2537.52       2444.95        91.37 o
  -8   6   5         97.71         92.66        23.62 o
  -7   6   5        239.58        264.71        25.43 o
  -6   6   5        646.39        723.83        28.02 o
  -5   6   5         27.41         37.40        11.86 o
  -4   6   5        294.48        285.42        18.46 o
  -3   6   5        183.58        179.50        12.83 o
  -2   6   5         10.88         16.78        12.88 o
  -1   6   5        573.22        553.06        20.86 o
   0   6   5         97.89        113.93         9.51 o
   1   6   5        977.85        994.99        24.59 o
   2   6   5          5.60         12.71         9.87 o
   3   6   5       1796.16       1760.25        32.83 o
   4   6   5       1971.93       2007.67        36.37 o
   5   6   5         55.85         55.28        15.48 o
   6   6   5        180.17        220.22        20.96 o
   7   6   5         81.53         82.56        20.02 o
   8   6   5         99.39        115.03        21.69 o
   9   6   5        191.22        150.49        25.49 o
  10   6   5         19.12         16.32        23.03 o
  11   6   5          2.97          5.86        32.37 o
  12   6   5         81.56         95.57        37.42 o
  13   6   5        506.61        463.48        63.49 o
 -14   7   5       1846.34       1766.50       136.12 o
 -13   7   5       6431.16       6273.45       193.03 o
 -12   7   5       3054.12       3030.50       120.21 o
 -11   7   5        491.49        395.57        48.74 o
 -10   7   5      14547.20      14638.54       358.05 o
  -9   7   5      10189.51       9955.29       222.76 o
  -8   7   5       3129.09       3167.23       100.57 o
  -7   7   5      17565.79      17779.91       414.11 o
  -6   7   5       7016.26       7039.01       121.49 o
  -5   7   5        254.45        260.00        16.94 o
  -4   7   5       5579.79       5355.83        96.53 o
  -3   7   5      14845.67      14651.59       196.24 o
  -2   7   5        371.93        403.20        18.96 o
  -1   7   5       9706.46       9753.50       130.06 o
   0   7   5       9366.99       9415.68       122.64 o
   1   7   5        219.10        259.77        15.41 o
   2   7   5        227.18        246.78        14.66 o
   3   7   5       7083.85       7080.14       117.03 o
   4   7   5       8898.62       9106.87       120.38 o
   5   7   5       2283.30       2361.67        58.97 o
   6   7   5      13073.62      13206.62       203.93 o
   7   7   5       4310.90       4290.90       131.11 o
   8   7   5         94.39         88.55        19.67 o
   9   7   5       5630.84       5601.05       111.10 o
  10   7   5      11617.49      11318.04       247.68 o
  11   7   5        829.87        818.20        55.32 o
  12   7   5       3929.68       3870.25       133.54 o
 -13   8   5        387.53        323.43       109.60 o
 -12   8   5       3416.47       3464.14       152.51 o
 -11   8   5       7160.23       7184.60       192.05 o
 -10   8   5        342.01        343.56        51.48 o
  -9   8   5       5967.56       6079.61       194.46 o
  -8   8   5      13659.49      13430.09       391.08 o
  -7   8   5        336.43        324.75        27.21 o
  -6   8   5       4625.18       4693.23        86.21 o
  -5   8   5       9194.21       9230.28       157.29 o
  -4   8   5       3254.22       3278.85        73.80 o
  -3   8   5        681.58        713.97        86.92 o
  -2   8   5       9942.44       9728.04       121.88 o
  -1   8   5       6210.59       6251.93        69.43 o
   0   8   5        574.24        593.48        24.43 o
   1   8   5       4428.45       4563.47        75.36 o
   2   8   5       7753.85       7706.66       125.64 o
   3   8   5       1210.49       1318.29        38.60 o
   4   8   5       8142.55       8174.83       142.26 o
   5   8   5      12611.30      12845.94       251.95 o
   6   8   5        865.13        940.86        40.27 o
   7   8   5       2751.01       2886.78        79.23 o
   8   8   5       9483.90       9845.83       196.04 o
   9   8   5       2700.95       2752.22       125.55 o
  10   8   5       1506.53       1545.27        74.32 o
  11   8   5       8354.15       8138.71       199.85 o
 -11   9   5          0.86         -5.72        27.24 o
 -10   9   5        178.96        199.96        38.47 o
  -9   9   5         19.32        -32.28        32.28 o
  -8   9   5          0.40         11.83        22.68 o
  -7   9   5        157.47        134.59        34.56 o
  -6   9   5          4.72          7.78        19.70 o
  -5   9   5       1175.73       1217.96        54.32 o
  -4   9   5        745.49        762.72        40.61 o
  -3   9   5          2.41          0.47        13.40 o
  -2   9   5        118.30         99.67        12.41 o
  -1   9   5        115.05        114.38        11.43 o
   0   9   5        286.95        251.89        20.06 o
   1   9   5        295.34        288.84        50.64 o
   2   9   5         35.62         37.82        16.31 o
   3   9   5         17.01         19.22        14.79 o
   4   9   5         74.06         55.35        18.79 o
   5   9   5        702.65        707.09        57.13 o
   6   9   5         84.06         65.48        37.34 o
   7   9   5        541.30        593.90        61.59 o
   8   9   5          7.37          5.02        25.83 o
   9   9   5        214.82        198.19        63.98 o
  10   9   5         29.85         16.11        32.79 o
  -9  10   5       1516.97       1463.42        68.57 o
  -8  10   5       2666.05       2666.25       134.38 o
  -7  10   5       1162.53       1205.42        71.07 o
  -6  10   5        570.21        570.11       101.46 o
  -5  10   5       4109.82       4249.88       125.14 o
  -4  10   5       4009.63       4060.65        99.31 o
  -3  10   5        299.41        227.87        79.20 o
  -2  10   5       7084.40       7191.16       122.27 o
  -1  10   5       4981.08       5589.41       318.49 o
   0  10   5        281.09        198.14        42.15 o
   1  10   5       7995.77       8127.47       156.94 o
   2  10   5       6518.05       6818.13       156.99 o
   3  10   5         25.77         20.88        18.81 o
   4  10   5       4755.55       4765.08        97.44 o
   5  10   5       3801.23       3689.93       122.46 o
   6  10   5        430.28        378.84        73.60 o
   7  10   5       1646.41       1622.14       113.94 o
  -6  11   5       2785.91       2806.27       114.73 o
  -5  11   5        364.67        372.87        68.80 o
  -4  11   5       2816.10       2771.58        88.15 o
  -3  11   5       8595.11       8399.63       154.46 o
  -2  11   5        859.47        809.11        48.05 o
  -1  11   5       4033.16       3905.51        95.12 o
   0  11   5       7304.69       7333.23       162.92 o
   1  11   5       1407.56       1399.02        53.92 o
   2  11   5       2222.25       2342.06        82.58 o
   3  11   5       5883.81       5683.43       170.17 o
   4  11   5       1767.86       1677.78        88.02 o
 -18   0   6       6410.55       6668.89       354.90 o
 -17   0   6        478.35        357.19        72.32 o
 -16   0   6       2311.09       2453.15       152.22 o
 -15   0   6      13594.58      13597.27       501.11 o
 -14   0   6      10003.54      11012.78       648.95 o
 -13   0   6       1714.58       1776.48       139.44 o
 -12   0   6      35425.35      37078.55       994.70 o
 -11   0   6      21953.62      22862.62       555.57 o
 -10   0   6       3461.34       3478.36       192.26 o
  -9   0   6      22131.38      21916.91       478.56 o
  -8   0   6      38308.58      37621.62       792.18 o
  -7   0   6        384.01        369.83        26.12 o
  -6   0   6      28325.12      29918.74       533.72 o
  -5   0   6      59341.01      58765.23      1281.19 o
  -4   0   6        366.21        335.13        18.73 o
  -3   0   6      16808.77      17029.03       200.86 o
  -2   0   6      21895.03      21881.95       222.28 o
  -1   0   6        898.28       1124.74        12.34 o
   0   0   6      14489.19      15065.52       154.36 o
   1   0   6      39510.62      38803.52       508.55 o
   2   0   6      53427.49      52189.12       791.55 o
   3   0   6      14772.92      15016.48       196.46 o
   4   0   6      56216.43      55084.60      1160.37 o
   5   0   6      54927.70      55985.01      1327.80 o
   6   0   6        151.35        334.63        37.29 o
   7   0   6      14048.76      14857.66       497.74 o
   8   0   6      43853.69      43288.66      1102.31 o
   9   0   6       1138.30       1138.69       123.98 o
  10   0   6      15923.47      15477.24       474.06 o
  11   0   6      13428.69      13513.82       383.51 o
  12   0   6       1775.11       1915.05       115.57 o
  13   0   6       2018.93       2303.98       135.79 o
  14   0   6       3987.21       4040.76       237.54 o
  15   0   6       2330.49       2277.58       158.10 o
 -17   1   6        787.43        666.38       143.57 o
 -16   1   6       3215.46       3544.71       131.37 o
 -15   1   6       1026.38       1070.89        82.25 o
 -14   1   6       1115.21       1227.52        73.50 o
 -13   1   6       8883.42       9081.11       216.31 o
 -12   1   6         96.73         60.24        26.07 o
 -11   1   6       4013.72       3996.46       101.39 o
 -10   1   6       6478.44       6511.59       130.26 o
  -9   1   6        334.04        409.74        27.34 o
  -8   1   6       2064.92       1913.04        41.62 o
  -7   1   6      12415.40      12192.01       152.42 o
  -6   1   6        325.36        287.18        19.08 o
  -5   1   6      13601.29      14257.06       156.66 o
  -4   1   6      14087.99      14633.04       126.00 o
  -3   1   6       7933.37       7712.98        54.00 o
  -2   1   6       1348.04       1465.88        19.09 o
  -1   1   6       2252.82       2374.59        27.92 o
   0   1   6      37202.69      37542.11       306.39 o
   1   1   6       2027.09       2126.00        44.10 o
   2   1   6       7032.32       7010.45        70.86 o
   3   1   6      17903.08      17720.60       185.22 o
   4   1   6       6329.97       6654.61       119.42 o
   5   1   6        209.49        242.54        17.46 o
   6   1   6       5559.56       5352.89       100.60 o
   7   1   6       9018.60       9075.96       164.73 o
   8   1   6       8565.03       8617.70       357.66 o
   9   1   6      10315.00      10330.19       300.79 o
  10   1   6        928.92        952.06        60.49 o
  11   1   6       2960.52       2860.24       105.88 o
  12   1   6       2075.86       2260.28        97.06 o
  13   1   6       3385.97       3480.46       147.35 o
  14   1   6        131.53        120.35        40.56 o
  15   1   6       2000.44       2102.99       119.05 o
 -17   2   6         14.58         28.13        39.09 o
 -16   2   6       3351.61       3276.66       127.83 o
 -15   2   6       2454.34       2575.57       115.97 o
 -14   2   6        899.89        855.61        67.41 o
 -13   2   6        522.21        527.69        42.15 o
 -12   2   6       2621.57       2684.76       102.23 o
 -11   2   6       3764.80       3920.90        96.22 o
 -10   2   6        152.96        162.66        25.72 o
  -9   2   6       5452.01       5468.41       145.24 o
  -8   2   6       2934.70       2963.64       110.24 o
  -7   2   6       7286.31       7018.31        94.63 o
  -6   2   6       9572.95      10049.48       131.39 o
  -5   2   6      16830.30      17025.86       210.05 o
  -4   2   6       6041.29       6069.85        92.50 o
  -3   2   6       2396.58       2320.75        36.81 o
  -2   2   6       7207.06       6888.43        87.08 o
  -1   2   6         51.86         73.66         6.46 o
   0   2   6       6175.54       6230.28        71.40 o
   1   2   6      21574.85      21685.14       183.17 o
   2   2   6        904.94        871.40        26.85 o
   3   2   6       5932.41       6254.05        78.22 o
   4   2   6      17517.63      17024.19       190.02 o
   5   2   6       1872.23       1850.42        38.49 o
   6   2   6         84.57        119.92        15.99 o
   7   2   6       7114.07       6985.42       121.89 o
   8   2   6       3557.59       3721.16        88.90 o
   9   2   6       1028.34       1008.13        45.56 o
  10   2   6        165.11        178.46        29.87 o
  11   2   6       4625.33       4754.33       162.24 o
  12   2   6       1824.34       1991.53        98.18 o
  13   2   6        513.64        527.60        54.15 o
  14   2   6        818.30        961.34        89.23 o
  15   2   6        350.25        314.46        46.20 o
 -17   3   6       4531.57       4577.87       209.07 o
 -16   3   6       2931.84       3052.48       123.55 o
 -15   3   6         47.53         81.24        41.06 o
 -14   3   6       4988.77       4784.84       145.57 o
 -13   3   6      10220.65       9986.02       234.61 o
 -12   3   6        408.44        410.03        34.89 o
 -11   3   6       5789.71       5659.73       122.37 o
 -10   3   6       8514.95       8773.80       185.76 o
  -9   3   6       5007.38       4940.17        99.00 o
  -8   3   6       3077.76       3097.67        59.95 o
  -7   3   6      48186.04      47519.09       685.49 o
  -6   3   6      23971.23      23971.29       257.41 o
  -5   3   6       7734.26       7827.33        78.91 o
  -4   3   6      56258.38      54667.74      1321.46 o
  -3   3   6      25886.13      24915.45       208.14 o
  -2   3   6        344.60        487.96        18.86 o
  -1   3   6      49183.41      47920.61       529.55 o
   0   3   6      81395.84      79928.82      1148.36 o
   1   3   6        139.50        228.28         9.72 o
   2   3   6      47497.27      47504.98       523.40 o
   3   3   6      30202.21      29836.29       445.82 o
   4   3   6       8479.71       8924.86       100.93 o
   5   3   6       6540.85       6583.38       103.13 o
   6   3   6      22656.17      22247.70       288.35 o
   7   3   6       3801.48       3618.67        93.73 o
   8   3   6       6959.69       7065.96       196.66 o
   9   3   6      14939.36      15241.37       311.71 o
  10   3   6       3374.57       3386.91        97.96 o
  11   3   6        334.08        379.37        42.52 o
  12   3   6      10396.00      10687.78       241.18 o
  13   3   6       9436.25       9756.41       253.56 o
  14   3   6        273.04        275.11        48.27 o
  15   3   6       4906.33       5063.33       174.28 o
 -16   4   6        349.49        312.05        54.43 o
 -15   4   6        982.11        910.33        83.17 o
 -14   4   6        729.03        733.18        58.04 o
 -13   4   6         20.57         28.47        28.67 o
 -12   4   6       3712.29       3808.95       120.96 o
 -11   4   6       2150.16       2146.79        78.55 o
 -10   4   6        118.38        135.16        21.66 o
  -9   4   6        717.69        773.07        32.32 o
  -8   4   6       7495.81       7338.90       145.93 o
  -7   4   6       2590.74       2484.51        49.21 o
  -6   4   6       2592.47       2624.32        59.07 o
  -5   4   6      26423.84      26040.04       327.94 o
  -4   4   6       1299.85       1279.14        18.92 o
  -3   4   6      15643.12      15600.45       470.71 o
  -2   4   6      13366.93      13657.81       105.82 o
  -1   4   6       3143.49       3287.47        32.89 o
   0   4   6        306.31        317.84        11.97 o
   1   4   6       8831.98       8789.66        94.75 o
   2   4   6       4371.87       4149.93        41.88 o
   3   4   6      12622.16      12781.11       129.07 o
   4   4   6      12739.53      12653.17       174.43 o
   5   4   6       1875.39       1880.12        38.12 o
   6   4   6        232.90        257.74        20.15 o
   7   4   6       2255.43       2203.03        53.25 o
   8   4   6       6745.94       6517.97       137.83 o
   9   4   6        359.87        339.06        33.21 o
  10   4   6       2577.01       2545.44        88.62 o
  11   4   6       1450.24       1430.74        94.80 o
  12   4   6        831.82        892.73        65.86 o
  13   4   6        258.99        290.40        47.30 o
  14   4   6       1855.80       1752.52        99.92 o
 -16   5   6       1488.99       1274.52        87.33 o
 -15   5   6        229.63        229.51        45.94 o
 -14   5   6        941.65        960.75        64.70 o
 -13   5   6       1040.16       1135.24       108.42 o
 -12   5   6        968.57        961.82        55.06 o
 -11   5   6         99.72         98.81        14.67 o
 -10   5   6       1144.41       1172.56        64.87 o
  -9   5   6        189.21        222.88        24.92 o
  -8   5   6      12215.48      12242.27       224.77 o
  -7   5   6       7906.02       7930.24       139.43 o
  -6   5   6         98.47        121.53        11.97 o
  -5   5   6        296.94        276.20        35.51 o
  -4   5   6      13204.85      13303.18       148.01 o
  -3   5   6       8985.24       9145.37       111.99 o
  -2   5   6        246.27        268.76        12.33 o
  -1   5   6       9493.21       9578.93        87.18 o
   0   5   6       2312.11       2338.82        50.64 o
   1   5   6       1926.10       1846.84        43.75 o
   2   5   6        213.12        239.71        13.63 o
   3   5   6       9434.14       9490.48       109.04 o
   4   5   6       4875.19       4887.17        63.59 o
   5   5   6       1753.25       1818.55        38.51 o
   6   5   6       2575.69       2625.72        54.44 o
   7   5   6         27.53         43.88        16.37 o
   8   5   6        802.56        765.27        44.96 o
   9   5   6       5516.85       5539.94       133.52 o
  10   5   6       1540.97       1684.20        75.94 o
  11   5   6        337.92        338.11        75.78 o
  12   5   6       4763.17       4877.21       152.58 o
  13   5   6        558.93        564.02        73.32 o
  14   5   6         79.54         85.43        47.80 o
 -15   6   6       6916.06       6782.24       206.27 o
 -14   6   6       3767.73       3889.36       202.18 o
 -13   6   6        985.41        970.50        96.56 o
 -12   6   6       9720.66       9455.05       216.79 o
 -11   6   6       7459.87       7172.81       173.75 o
 -10   6   6         16.33         23.90        18.63 o
  -9   6   6      17135.45      17232.85       297.69 o
  -8   6   6      11218.66      11260.02       194.07 o
  -7   6   6         78.28         93.22        14.66 o
  -6   6   6      13482.10      13465.58       194.07 o
  -5   6   6      17780.27      18050.63       208.51 o
  -4   6   6       3973.26       4084.82        65.20 o
  -3   6   6      10401.59      10519.04       148.25 o
  -2   6   6      22257.62      21996.22       250.72 o
  -1   6   6       1995.35       2027.26        30.72 o
   0   6   6       1891.18       1881.39        33.85 o
   1   6   6      21187.43      21321.12       240.52 o
   2   6   6      20215.45      20328.43       243.97 o
   3   6   6       1375.76       1396.61        32.51 o
   4   6   6      30049.05      29355.79       379.18 o
   5   6   6       9211.36       9388.71       140.90 o
   6   6   6        235.46        311.18        21.13 o
   7   6   6      19675.77      19505.15       288.87 o
   8   6   6      18252.73      17847.62       294.96 o
   9   6   6        136.47        163.48        25.74 o
  10   6   6       7974.57       7928.41       184.98 o
  11   6   6       9411.54       9388.61       204.58 o
  12   6   6        951.82        941.16        63.81 o
  13   6   6       1140.33       1111.99        87.30 o
 -14   7   6       1727.35       1720.15        97.18 o
 -13   7   6       3265.72       3229.57       140.03 o
 -12   7   6        218.40        197.01        36.52 o
 -11   7   6       2750.71       2625.13       107.43 o
 -10   7   6       3670.78       3692.67       108.76 o
  -9   7   6       2406.65       2463.58        70.24 o
  -8   7   6        405.43        383.06        27.16 o
  -7   7   6       5722.51       5577.83       214.76 o
  -6   7   6       2546.04       2553.20        78.00 o
  -5   7   6       1797.91       1770.83        57.20 o
  -4   7   6       4728.23       4947.30        91.81 o
  -3   7   6       1005.12       1060.64        42.19 o
  -2   7   6        476.37        454.85        18.45 o
  -1   7   6       7707.49       7670.27       109.39 o
   0   7   6       4200.75       4290.68        61.96 o
   1   7   6        805.97        861.31        37.38 o
   2   7   6       2263.83       2279.77        41.43 o
   3   7   6       2870.06       2892.11        66.67 o
   4   7   6        444.35        502.39        33.11 o
   5   7   6        708.04        752.99        42.87 o
   6   7   6       9560.34       9617.05       205.30 o
   7   7   6       1413.79       1431.04        53.00 o
   8   7   6        551.16        525.18        36.90 o
   9   7   6       3136.29       3207.96        83.14 o
  10   7   6        530.74        474.04        48.87 o
  11   7   6        105.56         97.15        33.82 o
  12   7   6       1497.89       1365.41        76.86 o
 -13   8   6        647.35        453.08       161.82 o
 -12   8   6       1082.51       1090.25        73.99 o
 -11   8   6       1485.29       1453.36       178.23 o
 -10   8   6        387.90        414.83        41.44 o
  -9   8   6       1377.41       1488.31        63.85 o
  -8   8   6       4284.17       4430.17       129.31 o
  -7   8   6          3.13         14.10        15.39 o
  -6   8   6        454.02        460.71        33.61 o
  -5   8   6        524.00        492.91        29.66 o
  -4   8   6       1078.75       1030.55        35.73 o
  -3   8   6        123.89        129.88        13.22 o
  -2   8   6       3249.99       3114.23        70.86 o
  -1   8   6         37.80         38.40        13.36 o
   0   8   6       6444.79       6438.68        88.57 o
   1   8   6       3807.04       3857.30        84.48 o
   2   8   6       1339.42       1412.20        41.84 o
   3   8   6        234.17        233.01        18.10 o
   4   8   6       2755.69       2768.38        72.75 o
   5   8   6       4500.94       4614.14       154.99 o
   6   8   6         31.06         25.13        23.08 o
   7   8   6       2993.21       2934.95        80.68 o
   8   8   6       1634.33       1774.39        70.24 o
   9   8   6        161.32        122.70        39.72 o
  10   8   6         76.43         87.76        25.87 o
  11   8   6       1339.73       1183.26        65.83 o
 -11   9   6       1565.43       1590.91        96.49 o
 -10   9   6       8311.41       7961.61       194.69 o
  -9   9   6       2428.67       2361.06        78.09 o
  -8   9   6       2881.28       2882.91        72.97 o
  -7   9   6       8646.93       8768.25       202.88 o
  -6   9   6       3952.26       3842.10       123.77 o
  -5   9   6        453.63        508.51        31.54 o
  -4   9   6      13339.45      13213.40       220.90 o
  -3   9   6       9563.98       9713.01       150.81 o
  -2   9   6        494.47        445.72        17.58 o
  -1   9   6       9906.65       9476.12       168.19 o
   0   9   6       6922.65       7126.34       150.94 o
   1   9   6        324.86        278.97        60.68 o
   2   9   6       4776.47       4826.91       118.58 o
   3   9   6      11915.76      11820.95       177.79 o
   4   9   6       1257.11       1299.91        44.41 o
   5   9   6       3342.07       3472.78       133.21 o
   6   9   6       8389.40       8399.49       264.71 o
   7   9   6       1446.48       1394.12        91.78 o
   8   9   6        745.27        673.83        51.31 o
   9   9   6       4566.79       4866.44       152.74 o
  -9  10   6       2068.97       1970.80        99.63 o
  -8  10   6       1535.11       1543.73        86.17 o
  -7  10   6          6.97         40.47        31.73 o
  -6  10   6       1249.72       1283.44        89.11 o
  -5  10   6       2640.08       2677.85        80.01 o
  -4  10   6        146.12        144.87        41.12 o
  -3  10   6       1731.61       1714.79        48.98 o
  -2  10   6       2898.60       2828.38        67.71 o
  -1  10   6        894.50        835.03        41.21 o
   0  10   6        226.54        183.08        30.05 o
   1  10   6       2392.68       2403.36        71.84 o
   2  10   6       1669.58       1681.36        77.05 o
   3  10   6         16.32         42.23        19.20 o
   4  10   6       2105.80       1993.28        64.22 o
   5  10   6       1525.38       1528.35        67.47 o
   6  10   6        125.01        110.49        30.31 o
   7  10   6       1426.55       1499.49        89.67 o
  -6  11   6        135.33         48.77        26.21 o
  -5  11   6          9.60          2.72        22.17 o
  -4  11   6       1575.04       1377.54       198.79 o
  -3  11   6       1472.83       1373.55        68.31 o
  -2  11   6        113.11         99.81        21.40 o
  -1  11   6       1088.84       1143.47        55.81 o
   0  11   6       1133.45       1066.91        46.94 o
   1  11   6        248.14        228.50        27.62 o
   2  11   6        350.35        312.07        40.75 o
   3  11   6       1044.80       1002.47        52.39 o
   4  11   6         84.48         81.22        36.19 o
 -17   1   7       6381.01       6907.86       235.31 o
 -16   1   7       1411.01       1316.33       286.17 o
 -15   1   7        562.21        639.60        56.25 o
 -14   1   7      13578.63      13983.89       405.87 o
 -13   1   7      12512.84      12693.32       580.22 o
 -12   1   7        300.52        323.26        41.19 o
 -11   1   7      19034.49      19443.89       395.58 o
 -10   1   7      16505.31      16195.04       249.42 o
  -9   1   7        918.64        933.83        38.47 o
  -8   1   7       3825.20       3527.56        77.78 o
  -7   1   7      19563.00      19147.46       234.88 o
  -6   1   7       2586.12       2483.83        27.43 o
  -5   1   7       7345.17       7527.11        66.88 o
  -4   1   7      36295.18      36154.24       401.91 o
  -3   1   7       4782.03       4824.99        35.90 o
  -2   1   7       2426.87       2362.71        20.97 o
  -1   1   7      67835.55      67668.97       639.91 o
   0   1   7      18775.41      18689.41       132.50 o
   1   1   7       7166.04       7398.32        58.76 o
   2   1   7      40302.84      39620.91       408.11 o
   3   1   7      39923.39      39302.89       487.01 o
   4   1   7          0.41        -10.37        10.37 o
   5   1   7      32637.55      32210.73       530.57 o
   6   1   7      33948.93      33573.85       879.98 o
   7   1   7        869.91        942.85        56.44 o
   8   1   7       4456.92       4597.08       107.79 o
   9   1   7      21748.46      22189.65       760.10 o
  10   1   7       2704.56       2807.36        94.33 o
  11   1   7       3918.03       3947.34       130.61 o
  12   1   7       7207.76       7333.62       202.07 o
  13   1   7       1671.81       1788.20        98.01 o
  14   1   7        647.60        761.66        71.19 o
  15   1   7       3341.17       3405.43       142.33 o
 -17   2   7        236.01        175.95        52.71 o
 -16   2   7       3009.70       2728.31       145.16 o
 -15   2   7       5311.33       5564.44       175.87 o
 -14   2   7       2917.30       2858.10       107.55 o
 -13   2   7       2855.61       3032.90       107.63 o
 -12   2   7      21708.87      21960.79       502.00 o
 -11   2   7       1044.69       1130.28        49.96 o
 -10   2   7       6500.26       6323.95       170.49 o
  -9   2   7      17965.85      17741.77       243.21 o
  -8   2   7       4690.93       4588.27        76.57 o
  -7   2   7         92.77        109.88         9.65 o
  -6   2   7      43786.45      43604.04       932.74 o
  -5   2   7      34395.91      34463.96       342.22 o
  -4   2   7       1383.47       1368.75        12.10 o
  -3   2   7      29366.21      29757.48       319.34 o
  -2   2   7      28060.65      28775.27       323.18 o
  -1   2   7       7002.75       7010.68        61.65 o
   0   2   7       8035.28       8366.46        68.11 o
   1   2   7      53094.46      51152.05       679.12 o
   2   2   7       5247.00       5017.02        64.94 o
   3   2   7       9425.29       9388.88       144.66 o
   4   2   7      22816.71      22983.51       465.64 o
   5   2   7        469.40        508.13        22.81 o
   6   2   7        100.36        139.16        18.65 o
   7   2   7      19006.29      18290.40       252.89 o
   8   2   7      10882.73      10567.99       176.63 o
   9   2   7       3825.33       3881.16       114.74 o
  10   2   7      14676.02      15356.44       318.71 o
  11   2   7       6287.09       6512.34       167.28 o
  12   2   7        714.48        810.71        68.79 o
  13   2   7       4012.86       3944.30       126.77 o
  14   2   7       8840.48       8784.31       233.43 o
  15   2   7        528.43        544.45        72.57 o
 -17   3   7        203.87        168.67        80.41 o
 -16   3   7         38.40          6.95        31.53 o
 -15   3   7        199.56        208.85        45.57 o
 -14   3   7         24.29         50.40        27.05 o
 -13   3   7          2.09          5.92        21.03 o
 -12   3   7         51.62         37.62        20.27 o
 -11   3   7        767.27        862.32        41.45 o
 -10   3   7        110.49        158.77        23.98 o
  -9   3   7        879.84        954.79        34.64 o
  -8   3   7        192.56        228.76        12.34 o
  -7   3   7       1088.56       1162.52        43.28 o
  -6   3   7         27.21        145.98        30.47 o
  -5   3   7        104.44        111.61         7.59 o
  -4   3   7        714.77        753.78        15.53 o
  -3   3   7       2111.42       2297.54        34.26 o
  -2   3   7       2055.75       1987.18        38.11 o
  -1   3   7        227.24        299.61         5.94 o
   0   3   7        489.64        630.05        23.69 o
   1   3   7       5678.58       5959.92        56.58 o
   2   3   7        192.36        275.91        12.36 o
   3   3   7          2.59         10.45         7.57 o
   4   3   7         90.80        125.37        12.21 o
   5   3   7        338.09        381.83        20.32 o
   6   3   7        314.77        319.31        22.52 o
   7   3   7        383.50        402.13        28.92 o
   8   3   7         34.48         39.23        18.66 o
   9   3   7         75.90        100.44        24.69 o
  10   3   7        749.15        643.71        62.78 o
  11   3   7          0.70          2.26        22.95 o
  12   3   7        578.21        644.67        64.81 o
  13   3   7        141.35        178.23        42.89 o
  14   3   7         15.82         22.86        36.72 o
 -16   4   7       1621.96       1576.15       104.72 o
 -15   4   7       3017.62       3028.26       118.85 o
 -14   4   7        457.53        389.95        42.79 o
 -13   4   7       1294.40       1298.71        62.73 o
 -12   4   7       9389.68       9315.10       200.96 o
 -11   4   7       2084.78       2153.22        74.60 o
 -10   4   7       7195.49       6842.95       167.84 o
  -9   4   7       9800.69       9723.60       110.53 o
  -8   4   7      15946.17      15826.91       173.33 o
  -7   4   7       1528.50       1495.46        38.60 o
  -6   4   7      30136.21      29974.44       440.00 o
  -5   4   7      33296.97      33111.03       409.62 o
  -4   4   7          9.98         28.88         4.53 o
  -3   4   7      13755.48      12800.52       174.76 o
  -2   4   7      26724.12      26427.78       229.70 o
  -1   4   7       6418.46       6610.30        48.48 o
   0   4   7      15292.51      15357.90       148.98 o
   1   4   7      10928.02      10648.33       127.35 o
   2   4   7       1248.01       1169.40        32.04 o
   3   4   7      12635.34      12569.57       124.73 o
   4   4   7       8388.26       8329.30       104.97 o
   5   4   7       4673.13       4610.80        67.27 o
   6   4   7       2707.49       2736.43        53.18 o
   7   4   7       9352.02       9218.24       163.01 o
   8   4   7       3906.75       3815.62        96.89 o
   9   4   7        463.31        468.06        44.51 o
  10   4   7      10824.74      10908.85       270.81 o
  11   4   7       6222.06       6518.89       230.17 o
  12   4   7        178.94        209.70        46.93 o
  13   4   7       4667.14       5020.25       178.11 o
  14   4   7       4431.18       4657.34       178.68 o
 -16   5   7       1400.27       1301.13        92.57 o
 -15   5   7        570.78        503.08        62.66 o
 -14   5   7       5582.33       5349.21       174.68 o
 -13   5   7       6836.22       6530.23       192.38 o
 -12   5   7          7.09         25.61        19.00 o
 -11   5   7       6569.42       6491.37       130.64 o
 -10   5   7      15235.41      14846.19       469.17 o
  -9   5   7       1003.17       1016.12        51.08 o
  -8   5   7       7908.87       7813.42       149.15 o
  -7   5   7      16520.98      16789.89       236.19 o
  -6   5   7       5235.30       5131.65        76.69 o
  -5   5   7       6108.40       6069.99        63.72 o
  -4   5   7      23352.20      23406.02       308.00 o
  -3   5   7      11995.00      11590.55       139.60 o
  -2   5   7      11545.11      11364.07       168.41 o
  -1   5   7      24217.18      24358.59       259.19 o
   0   5   7       7510.31       7551.85        64.25 o
   1   5   7       4097.65       4036.59        49.94 o
   2   5   7      16252.64      16244.87       182.49 o
   3   5   7      10020.43      10161.51       104.72 o
   4   5   7         84.07        102.76        12.65 o
   5   5   7      12653.22      12560.63       156.45 o
   6   5   7       7557.59       7646.87       127.26 o
   7   5   7       1163.12       1280.48        74.81 o
   8   5   7       3719.95       3753.33       133.63 o
   9   5   7      10265.52       9865.88       175.55 o
  10   5   7       4071.49       3839.17       134.55 o
  11   5   7       1738.52       1897.13        97.51 o
  12   5   7       5444.87       5745.04       194.63 o
  13   5   7       2580.81       2836.95       162.10 o
 -15   6   7        136.81         94.88        60.26 o
 -14   6   7        238.87        247.20        43.32 o
 -13   6   7         95.44         85.30        42.00 o
 -12   6   7         32.01         34.95        23.63 o
 -11   6   7         90.37         86.33        41.94 o
 -10   6   7        375.92        320.96        28.97 o
  -9   6   7         56.44         33.30        20.68 o
  -8   6   7       1951.70       1940.82        88.93 o
  -7   6   7       3664.12       3689.77       111.50 o
  -6   6   7        347.38        359.36        17.67 o
  -5   6   7       1474.92       1483.69        34.69 o
  -4   6   7       1600.82       1564.54        42.09 o
  -3   6   7        877.84        908.77        22.70 o
  -2   6   7        428.35        465.55        11.96 o
  -1   6   7        234.71        245.50        12.78 o
   0   6   7        189.88        180.39        11.58 o
   1   6   7       2135.90       2038.23        30.19 o
   2   6   7       1657.19       1721.96        48.17 o
   3   6   7       6256.14       6303.51        87.18 o
   4   6   7          9.50          3.10        11.52 o
   5   6   7         97.38        113.97        22.10 o
   6   6   7        954.32        987.40        37.87 o
   7   6   7        101.20        142.07        23.15 o
   8   6   7       2006.07       1938.90        70.37 o
   9   6   7        344.28        297.10        30.54 o
  10   6   7         25.14         42.64        22.06 o
  11   6   7         48.38         56.22        34.61 o
  12   6   7        148.10        143.73        38.02 o
  13   6   7         27.70         -7.73        45.37 o
 -14   7   7       7465.62       7186.04       237.63 o
 -13   7   7       4287.99       4363.65       193.69 o
 -12   7   7         10.98         37.33        25.37 o
 -11   7   7       5563.76       5610.98       163.36 o
 -10   7   7       7853.08       7805.47       336.17 o
  -9   7   7         37.22         27.15        23.68 o
  -8   7   7       5989.42       6007.10       167.73 o
  -7   7   7       6494.38       6563.52       160.07 o
  -6   7   7       1002.58        977.86        43.34 o
  -5   7   7       2395.15       2259.96        59.49 o
  -4   7   7       5754.50       5720.61        99.41 o
  -3   7   7       1952.97       2001.43        33.24 o
  -2   7   7       1203.33       1159.48        20.36 o
  -1   7   7       7697.82       7880.68        90.20 o
   0   7   7       5207.10       5210.30        69.04 o
   1   7   7       1671.49       1724.69        38.71 o
   2   7   7      17226.09      17262.27       227.66 o
   3   7   7      10485.08      10643.34       142.93 o
   4   7   7        624.05        654.63        27.32 o
   5   7   7       7512.06       7579.08       142.93 o
   6   7   7      11655.34      11963.31       230.34 o
   7   7   7        691.41        755.80        44.30 o
   8   7   7       3759.39       3760.68        95.60 o
   9   7   7       6353.73       6425.73       147.67 o
  10   7   7        592.17        552.03        57.21 o
  11   7   7       1144.47       1041.95        63.45 o
  12   7   7       2577.21       2254.27       132.13 o
 -13   8   7       2552.09       2488.39       106.03 o
 -12   8   7       7408.60       7384.84       277.52 o
 -11   8   7       1596.04       1539.72        80.47 o
 -10   8   7       3444.64       3504.75       115.12 o
  -9   8   7       6229.62       6430.68       198.84 o
  -8   8   7       1405.88       1513.66        48.85 o
  -7   8   7        932.07       1003.62        53.51 o
  -6   8   7       7816.91       7771.37       238.43 o
  -5   8   7       5563.87       5616.16       109.56 o
  -4   8   7         15.94         13.73         9.64 o
  -3   8   7       6690.49       6587.30        89.30 o
  -2   8   7       8903.69       8635.05       147.32 o
  -1   8   7       1471.00       1588.85        37.99 o
   0   8   7       5022.06       4843.11       122.20 o
   1   8   7      22883.75      22479.99       317.61 o
   2   8   7       4168.50       4103.68        81.88 o
   3   8   7       4137.90       4106.80        68.50 o
   4   8   7       9360.41       9632.57       162.37 o
   5   8   7       6288.16       6373.94       125.78 o
   6   8   7       1280.19       1350.82        53.87 o
   7   8   7      11171.82      11138.05       235.36 o
   8   8   7       4424.03       4426.79       125.65 o
   9   8   7       1176.90       1174.07        63.87 o
  10   8   7       5510.70       5467.22       150.97 o
 -11   9   7        243.81        233.00        37.81 o
 -10   9   7          4.21         -1.17        18.05 o
  -9   9   7        348.32        324.53        30.13 o
  -8   9   7        440.77        391.07        42.21 o
  -7   9   7          7.00         27.60        28.94 o
  -6   9   7         93.55         30.24        18.02 o
  -5   9   7          4.47         -6.89        21.20 o
  -4   9   7         44.59         57.02        17.00 o
  -3   9   7        633.41        623.90        31.86 o
  -2   9   7          6.62          2.95         4.54 o
  -1   9   7         38.17         46.48        12.63 o
   0   9   7        574.00        562.92        36.49 o
   1   9   7        799.85        791.51        49.51 o
   2   9   7          8.00         22.84        13.41 o
   3   9   7        402.32        422.57        33.32 o
   4   9   7         20.53         39.13        17.07 o
   5   9   7        223.94        244.04        37.44 o
   6   9   7         66.29         71.79        41.08 o
   7   9   7          1.73         22.70        40.96 o
   8   9   7        500.83        469.48       119.94 o
   9   9   7        101.89         89.17        30.38 o
  -9  10   7       5157.56       5495.45       376.60 o
  -8  10   7       2330.83       2383.85       120.46 o
  -7  10   7        839.29        764.60        76.22 o
  -6  10   7       5971.01       5973.42       253.94 o
  -5  10   7       4233.44       4261.49       154.55 o
  -4  10   7        540.90        367.46       101.76 o
  -3  10   7       5535.43       5328.83       149.60 o
  -2  10   7      10926.89      10966.19       224.41 o
  -1  10   7         78.42         84.00        20.89 o
   0  10   7       5827.98       5854.04       136.70 o
   1  10   7       3400.97       3333.44        71.96 o
   2  10   7        429.42        411.39        31.70 o
   3  10   7        282.29        222.59        24.67 o
   4  10   7       4444.24       4377.81        97.13 o
   5  10   7        781.06        786.39        51.51 o
   6  10   7       1235.97       1224.43        70.95 o
  -5  11   7       2055.05       2333.68       178.95 o
  -4  11   7       6725.60       6473.49       389.96 o
  -3  11   7       1980.53       1889.99        60.66 o
  -2  11   7        838.88        553.27        70.28 o
  -1  11   7       8097.18       8131.65       158.92 o
   0  11   7       2189.87       2135.80        69.05 o
   1  11   7        982.13        779.75        52.12 o
   2  11   7       3627.67       3609.47        87.05 o
   3  11   7       1884.79       1706.94       114.65 o
 -17   0   8       1831.45       1543.88       965.19 o
 -16   0   8      11568.92      12098.25       491.36 o
 -15   0   8       8752.08       9331.23       341.96 o
 -14   0   8        100.50         99.03        90.80 o
 -13   0   8      11171.13      11618.65       332.46 o
 -12   0   8      18716.39      19271.09      1172.86 o
 -11   0   8        577.95        687.64        93.20 o
 -10   0   8      16810.60      16135.99       869.44 o
  -9   0   8       9685.89       9685.96       199.01 o
  -8   0   8       5359.79       4989.40       211.99 o
  -7   0   8      11673.60      11658.16       189.16 o
  -6   0   8      25829.81      25860.71       337.08 o
  -5   0   8       8099.07       7925.61       196.10 o
  -4   0   8       8817.04       9135.85       120.06 o
  -3   0   8      32371.30      32566.77       352.07 o
  -2   0   8       9918.29       9647.46        94.23 o
  -1   0   8        928.81       1110.56        15.85 o
   0   0   8      65322.49      64895.58      1043.43 o
   1   0   8      58228.67      57946.12       912.45 o
   2   0   8       2129.25       2150.99        50.56 o
   3   0   8      53533.83      51649.49       844.26 o
   4   0   8      32395.00      31699.16       536.23 o
   5   0   8      12049.58      11823.64       202.07 o
   6   0   8      15767.01      15878.19       385.17 o
   7   0   8      26704.99      27472.54      1063.86 o
   8   0   8       2389.21       2668.12       190.96 o
   9   0   8       3195.61       3295.27       143.39 o
  10   0   8      11632.84      11684.83       346.74 o
  11   0   8       1242.57       1255.67       160.04 o
  12   0   8        172.19         98.03        54.50 o
  13   0   8       6632.70       7072.79       326.99 o
  14   0   8        906.16        942.92       164.12 o
  15   0   8         11.20         47.72        50.15 o
 -17   1   8       2081.77       2324.16       129.73 o
 -16   1   8         82.86         49.29        33.74 o
 -15   1   8       2067.39       2029.07        93.34 o
 -14   1   8       3228.53       3349.92       113.76 o
 -13   1   8       2683.25       2803.98        96.92 o
 -12   1   8       2378.39       2528.51        85.42 o
 -11   1   8       6896.43       7268.87       159.39 o
 -10   1   8        545.41        630.58        30.60 o
  -9   1   8       4896.88       4857.69       221.11 o
  -8   1   8       3936.70       3953.43        73.70 o
  -7   1   8       2897.51       2894.73        38.51 o
  -6   1   8       6213.08       6333.15        63.04 o
  -5   1   8      10537.36      10529.90        83.43 o
  -4   1   8       6892.50       6977.55        78.20 o
  -3   1   8       2184.07       2115.30        18.53 o
  -2   1   8       6671.29       6987.47        57.15 o
  -1   1   8       5636.04       6293.51        74.32 o
   0   1   8      21468.44      21574.30       167.78 o
   1   1   8        530.83        585.03        20.72 o
   2   1   8      28808.12      28764.82       284.99 o
   3   1   8       7112.15       6954.73        78.85 o
   4   1   8       5579.48       5475.78        85.10 o
   5   1   8      19207.92      19069.12       250.77 o
   6   1   8       1138.69       1304.58        48.56 o
   7   1   8          2.21         19.20        18.42 o
   8   1   8       6979.02       6978.74       132.51 o
   9   1   8       2515.27       2413.95       180.91 o
  10   1   8         46.80         65.72        28.97 o
  11   1   8       5242.76       5341.51       171.95 o
  12   1   8        563.23        636.99        59.70 o
  13   1   8         29.60         -6.28        24.24 o
  14   1   8         31.31         37.26        33.19 o
  15   1   8       1223.15       1218.82        79.54 o
 -17   2   8        115.08        113.67        42.65 o
 -16   2   8        978.22       1021.57        91.04 o
 -15   2   8       1299.73       1303.62       114.48 o
 -14   2   8         46.29         57.86        28.70 o
 -13   2   8       1496.26       1457.29        66.13 o
 -12   2   8       5266.72       5368.79       152.40 o
 -11   2   8        308.89        315.07        26.65 o
 -10   2   8         81.67         85.71        16.64 o
  -9   2   8      10383.18      10099.63       154.43 o
  -8   2   8       2999.85       3097.77        50.81 o
  -7   2   8       4299.61       4451.52        65.37 o
  -6   2   8       9256.55       9257.27       101.90 o
  -5   2   8        540.98        637.63        20.38 o
  -4   2   8       2826.58       2679.74        38.95 o
  -3   2   8      11017.47      10958.85        98.78 o
  -2   2   8       1494.72       1426.66        31.09 o
  -1   2   8      12002.23      12314.42       216.91 o
   0   2   8       8938.65       8828.24        86.43 o
   1   2   8       9976.04       9973.94        82.84 o
   2   2   8         99.43         99.73        11.68 o
   3   2   8       2811.29       3002.49        47.72 o
   4   2   8       8103.38       8119.88       216.21 o
   5   2   8       1096.69       1123.60        47.10 o
   6   2   8        102.06        141.57        17.32 o
   7   2   8       1745.53       1747.28        51.94 o
   8   2   8       2725.04       2710.82        70.94 o
   9   2   8        703.83        709.44        45.03 o
  10   2   8       2174.13       2309.62       102.77 o
  11   2   8       2026.59       2066.97        87.86 o
  12   2   8         25.18         24.26        28.39 o
  13   2   8       1916.90       1883.08        94.07 o
  14   2   8       1421.13       1313.81       135.64 o
 -17   3   8       3669.29       3630.72       160.67 o
 -16   3   8        272.31        214.73        59.37 o
 -15   3   8       1147.29       1118.89        69.78 o
 -14   3   8       6585.74       6308.19       165.12 o
 -13   3   8       3662.98       3775.42       104.71 o
 -12   3   8       1440.76       1516.63        63.42 o
 -11   3   8      19856.99      20119.21       497.77 o
 -10   3   8      13529.02      13912.88       360.16 o
  -9   3   8       4576.94       4513.97        73.16 o
  -8   3   8      39901.57      39613.21       554.30 o
  -7   3   8      31321.01      30283.86       365.66 o
  -6   3   8       2330.72       2350.38        32.66 o
  -5   3   8      50497.67      51061.79       577.79 o
  -4   3   8      84739.00      85600.76      1169.73 o
  -3   3   8       2196.90       2378.01        30.11 o
  -2   3   8      15448.19      15440.40       163.57 o
  -1   3   8      20612.91      20596.86       205.83 o
   0   3   8       6296.23       6078.02        50.25 o
   1   3   8        894.24        811.03        16.70 o
   2   3   8      39036.45      39710.56       457.18 o
   3   3   8       8957.98       9048.20       102.66 o
   4   3   8       9373.42       9351.53       120.48 o
   5   3   8      14768.07      14290.80       192.89 o
   6   3   8       6022.24       5874.90       101.91 o
   7   3   8        162.94        208.83        25.50 o
   8   3   8      15201.85      14857.05       315.81 o
   9   3   8      22422.76      22049.83       415.46 o
  10   3   8        147.02        163.51        34.60 o
  11   3   8       8565.99       9075.16       219.10 o
  12   3   8      10835.71      11443.14       267.31 o
  13   3   8       1992.18       2138.29       111.16 o
  14   3   8       1836.19       1949.64       113.07 o
 -16   4   8        606.39        574.00        79.94 o
 -15   4   8        506.20        496.03        57.07 o
 -14   4   8        294.60        331.22        44.21 o
 -13   4   8       1465.25       1560.33        73.20 o
 -12   4   8       4293.62       4180.80       104.40 o
 -11   4   8       1067.22       1020.94        34.29 o
 -10   4   8       5057.58       5046.34        74.15 o
  -9   4   8       9820.45       9912.32       164.81 o
  -8   4   8       5367.91       5552.87       124.73 o
  -7   4   8       1325.30       1362.34        55.68 o
  -6   4   8      18261.24      18289.32       395.16 o
  -5   4   8       4294.21       4263.73        46.83 o
  -4   4   8       5288.34       5174.24       124.99 o
  -3   4   8      16365.97      16674.36       208.32 o
  -2   4   8       2889.59       2852.35        47.86 o
  -1   4   8        186.50        209.53        11.19 o
   0   4   8      10103.88      10314.81       150.22 o
   1   4   8       7226.88       7318.50        73.18 o
   2   4   8         17.17         31.60         8.98 o
   3   4   8       5866.21       5887.18        84.48 o
   4   4   8       2401.24       2383.73        45.04 o
   5   4   8        566.23        611.90        27.63 o
   6   4   8       1138.94       1208.89        43.13 o
   7   4   8       6691.39       6394.77       114.35 o
   8   4   8       1370.35       1452.62        63.74 o
   9   4   8        410.41        425.40        37.33 o
  10   4   8       4355.49       4585.82       179.16 o
  11   4   8       1476.61       1476.16        96.40 o
  12   4   8        221.42        133.96        39.96 o
  13   4   8       3097.31       3417.47       179.62 o
  14   4   8       2396.03       2581.37       145.43 o
 -16   5   8        138.13        117.12        44.15 o
 -15   5   8       1270.58       1211.32        75.10 o
 -14   5   8       3547.27       3444.32       112.34 o
 -13   5   8         42.17         15.34        10.62 o
 -12   5   8       1801.03       1719.87        74.91 o
 -11   5   8       2122.80       2081.04       113.36 o
 -10   5   8       2904.33       2811.83        74.78 o
  -9   5   8        257.56        233.01        30.30 o
  -8   5   8       8705.06       8680.89       170.80 o
  -7   5   8       4290.22       4302.18        72.93 o
  -6   5   8        129.09        126.38        23.22 o
  -5   5   8       2272.34       2267.34        44.22 o
  -4   5   8       6161.30       6248.78        87.67 o
  -3   5   8       2920.59       2835.50        46.09 o
  -2   5   8         76.79         88.95        11.60 o
  -1   5   8      13393.93      13526.34       132.10 o
   0   5   8       1184.48       1201.42        17.26 o
   1   5   8       3773.04       3690.21        56.65 o
   2   5   8       5240.44       5192.98        70.31 o
   3   5   8       3541.72       3547.46        46.14 o
   4   5   8        304.47        301.42        21.58 o
   5   5   8       2166.72       2253.68        55.00 o
   6   5   8       3880.97       3828.78        85.17 o
   7   5   8       3249.27       3315.41        82.86 o
   8   5   8       4175.99       4290.70       102.66 o
   9   5   8       1034.26       1074.82        55.00 o
  10   5   8         92.90        112.57        29.46 o
  11   5   8        522.12        436.70        74.75 o
  12   5   8       2604.24       2735.17       128.98 o
  13   5   8        440.85        338.01        69.53 o
 -15   6   8       5254.19       5006.61       202.79 o
 -14   6   8         56.34         92.27        71.07 o
 -13   6   8       8308.87       8012.62       317.77 o
 -12   6   8      11902.17      11519.84       251.10 o
 -11   6   8        421.68        443.75        33.49 o
 -10   6   8       3238.58       3240.84       195.41 o
  -9   6   8      12669.89      12740.34       371.39 o
  -8   6   8       2390.74       2387.01        55.85 o
  -7   6   8       4357.12       4405.25        68.77 o
  -6   6   8      18555.75      19048.37       231.68 o
  -5   6   8       3623.42       3468.12       185.80 o
  -4   6   8       2861.51       2821.58        49.82 o
  -3   6   8      16938.25      16278.20       240.99 o
  -2   6   8      13017.19      13172.61       116.81 o
  -1   6   8        245.69        238.23        16.72 o
   0   6   8      26398.83      26212.80       317.81 o
   1   6   8      34723.10      34671.76       397.53 o
   2   6   8        179.52        164.56        18.30 o
   3   6   8      15565.71      15939.86       241.78 o
   4   6   8      31936.73      32344.05       401.75 o
   5   6   8       3868.48       3760.55        67.85 o
   6   6   8       6510.34       6404.37       110.63 o
   7   6   8      15711.42      15635.75       322.46 o
   8   6   8       1462.21       1523.80        56.14 o
   9   6   8       3054.27       3069.96        98.23 o
  10   6   8       4224.88       4366.04       123.54 o
  11   6   8       2669.87       2709.87       117.50 o
  12   6   8        824.90        743.50        99.08 o
 -14   7   8       1668.41       1403.24       223.28 o
 -13   7   8        893.76        886.60        99.30 o
 -12   7   8         19.32         37.74        27.64 o
 -11   7   8       4565.16       4467.52       168.24 o
 -10   7   8       1372.35       1477.36        57.73 o
  -9   7   8        184.07        168.76        31.05 o
  -8   7   8        567.47        679.67        30.11 o
  -7   7   8       1084.95       1081.88        35.95 o
  -6   7   8         22.66         11.55        21.65 o
  -5   7   8       2430.17       2380.59        69.58 o
  -4   7   8       7030.59       7086.06       117.24 o
  -3   7   8        894.31        891.64        18.63 o
  -2   7   8       2436.59       2409.40        42.22 o
  -1   7   8       3189.24       3226.63        44.37 o
   0   7   8       2359.83       2349.28        43.15 o
   1   7   8       1385.43       1379.42        51.23 o
   2   7   8       8472.45       8282.56       121.80 o
   3   7   8       3362.87       3335.81        74.90 o
   4   7   8       2079.58       2038.48        51.85 o
   5   7   8       4652.03       4683.39       106.29 o
   6   7   8       2427.97       2451.42        77.62 o
   7   7   8          2.20          0.93        17.02 o
   8   7   8       1581.16       1546.02        56.42 o
   9   7   8       1930.22       1850.65        88.78 o
  10   7   8         88.17         46.38        31.41 o
  11   7   8        921.78        805.05        71.04 o
 -12   8   8        781.82        746.38        91.20 o
 -11   8   8        849.39        781.79       101.65 o
 -10   8   8        412.47        401.37        50.34 o
  -9   8   8       1391.78       1433.76        71.60 o
  -8   8   8         26.27         40.21        15.88 o
  -7   8   8       2149.14       2098.41        61.88 o
  -6   8   8       1887.41       1946.77        63.04 o
  -5   8   8       1594.69       1574.30        86.85 o
  -4   8   8         95.34         86.09        13.44 o
  -3   8   8       5037.79       4892.84        88.28 o
  -2   8   8       1320.03       1237.92        23.55 o
  -1   8   8        404.37        406.31        20.19 o
   0   8   8       2521.96       2632.31        52.09 o
   1   8   8       1796.16       1812.28        76.50 o
   2   8   8         42.45         57.11        18.05 o
   3   8   8       2410.77       2399.38        60.27 o
   4   8   8       2925.07       2909.87        82.18 o
   5   8   8        933.61        952.99        70.42 o
   6   8   8        927.98        807.08        71.18 o
   7   8   8       1595.30       1587.42        71.12 o
   8   8   8        256.51        322.41        54.11 o
   9   8   8         40.23         21.04        27.65 o
  10   8   8        868.12        857.65        69.13 o
 -11   9   8       3735.17       3750.98       148.63 o
 -10   9   8       3994.18       4298.00       152.06 o
  -9   9   8        149.44         95.51        37.74 o
  -8   9   8       9211.10       9685.07       256.46 o
  -7   9   8       6869.02       6719.39       157.74 o
  -6   9   8        348.61        377.96        50.02 o
  -5   9   8       7637.95       7446.41       234.12 o
  -4   9   8       7687.88       7604.30       153.15 o
  -3   9   8        890.42        885.69        37.20 o
  -2   9   8       3946.47       3957.87        82.43 o
  -1   9   8      11087.73      10985.54       177.50 o
   0   9   8       2157.57       2163.18        57.91 o
   1   9   8       4364.10       4131.92        73.54 o
   2   9   8       6323.74       6328.46       104.72 o
   3   9   8       2266.40       2118.13        58.90 o
   4   9   8        437.42        382.33        30.00 o
   5   9   8       6990.79       6930.73       187.34 o
   6   9   8       4052.22       4148.55       184.11 o
   7   9   8        265.32        222.28        34.48 o
   8   9   8       5685.23       5913.80       196.30 o
  -8  10   8        434.84        523.81        79.83 o
  -7  10   8       1151.55       1387.40       153.17 o
  -6  10   8       3185.81       1864.97      1136.22 o
  -5  10   8        656.99        525.33        40.58 o
  -4  10   8        139.13        119.44        27.19 o
  -3  10   8       1182.98       1178.02        49.44 o
  -2  10   8       2796.93       2567.67        60.94 o
  -1  10   8        138.41        143.82        23.69 o
   0  10   8       1474.79       1499.26        55.14 o
   1  10   8        979.39        800.80        45.05 o
   2  10   8          2.23        -15.72        23.44 o
   3  10   8       1323.66       1265.63        48.85 o
   4  10   8       1598.39       1508.67        56.73 o
   5  10   8         13.58         39.55        26.10 o
   6  10   8       1831.17       1753.22        85.76 o
  -4  11   8        987.64        953.23       167.58 o
  -3  11   8        237.96        207.43        95.46 o
  -2  11   8        192.70        132.91        83.07 o
  -1  11   8        817.24        844.10        95.75 o
   0  11   8         61.33         -7.71        36.54 o
   1  11   8        435.24        281.00        70.77 o
 -17   1   9       4806.31       5119.00       213.98 o
 -16   1   9         22.55         33.83        32.40 o
 -15   1   9       3446.71       3370.96       206.54 o
 -14   1   9      11958.05      11817.54       288.66 o
 -13   1   9       3975.06       3720.45       118.58 o
 -12   1   9       4647.56       4798.08       111.18 o
 -11   1   9      12752.17      12086.23       420.80 o
 -10   1   9       1265.65       1269.02        72.08 o
  -9   1   9       3643.65       3517.44        68.62 o
  -8   1   9       7187.94       7014.06       105.09 o
  -7   1   9      10536.56      10581.62       107.94 o
  -6   1   9       2247.80       2067.00        25.83 o
  -5   1   9      39405.86      38757.65       524.32 o
  -4   1   9      26324.65      26838.24       210.09 o
  -3   1   9       5972.59       6186.19        40.91 o
  -2   1   9      23036.64      23053.95       191.49 o
  -1   1   9      24940.95      24212.04       181.56 o
   0   1   9       1954.42       1921.98        21.62 o
   1   1   9      35210.51      35493.82       328.64 o
   2   1   9      53791.35      52808.42       622.40 o
   3   1   9       4546.45       4344.85        66.12 o
   4   1   9      17780.79      17334.25       184.48 o
   5   1   9      14684.68      14572.32       182.75 o
   6   1   9       9745.27       9766.40       169.50 o
   7   1   9        111.09        137.20        22.56 o
   8   1   9      13437.87      13716.27       272.28 o
   9   1   9       3685.54       4026.80       113.09 o
  10   1   9       3567.38       3865.09       123.42 o
  11   1   9       5459.19       5801.11       175.03 o
  12   1   9       1873.94       1953.60        86.01 o
  13   1   9         48.69         63.79        30.84 o
  14   1   9       3501.16       3547.31       137.98 o
 -17   2   9       2815.09       2940.40       135.79 o
 -16   2   9       4409.42       4567.04       160.69 o
 -15   2   9        640.02        604.02        62.54 o
 -14   2   9       1155.59       1170.45        71.06 o
 -13   2   9       9917.21       9784.27       241.73 o
 -12   2   9      12177.88      11952.25       322.11 o
 -11   2   9       2911.86       2974.29        87.31 o
 -10   2   9      18072.92      18044.96       339.74 o
  -9   2   9      13103.72      12751.54       146.09 o
  -8   2   9          9.40         11.33         9.91 o
  -7   2   9       8547.77       8417.94        86.41 o
  -6   2   9      27271.36      27124.51       281.19 o
  -5   2   9       7959.64       8111.86        83.17 o
  -4   2   9       8264.02       8028.12        65.97 o
  -3   2   9      46456.98      46865.54       553.93 o
  -2   2   9       4608.96       4262.39        67.83 o
  -1   2   9      19739.64      20054.24       251.30 o
   0   2   9       7326.54       7158.62        61.60 o
   1   2   9      12988.04      12972.40       113.80 o
   2   2   9       4250.15       4121.72        55.42 o
   3   2   9      26275.70      26734.91       363.94 o
   4   2   9      21012.26      20806.76       255.05 o
   5   2   9       4304.85       4226.57        92.21 o
   6   2   9      19044.67      18532.04       357.03 o
   7   2   9       8167.95       8211.25       140.17 o
   8   2   9       1980.64       2012.41        60.86 o
   9   2   9      10204.21      10035.23       212.13 o
  10   2   9      14019.27      13848.01       351.21 o
  11   2   9       1395.33       1487.22        80.91 o
  12   2   9       3766.21       3853.32       129.30 o
  13   2   9       3083.49       3278.47       132.32 o
  14   2   9       2356.22       2270.25       111.77 o
 -17   3   9          2.52         13.91        30.62 o
 -16   3   9        537.40        385.46        94.93 o
 -15   3   9          7.59         -6.50        23.01 o
 -14   3   9         30.36          1.73        32.20 o
 -13   3   9         44.49         32.32        24.08 o
 -12   3   9        189.28        189.45        32.81 o
 -11   3   9        547.00        449.73        28.65 o
 -10   3   9       2915.24       2923.65        69.80 o
  -9   3   9        502.70        472.21        20.55 o
  -8   3   9       1266.57       1313.28        31.66 o
  -7   3   9       3644.24       3679.71        46.06 o
  -6   3   9       2143.86       2209.46        21.30 o
  -5   3   9        589.01        620.94        23.43 o
  -4   3   9        354.02        366.99        15.85 o
  -3   3   9       2768.20       2745.11        53.81 o
  -2   3   9       3005.05       3020.23        45.67 o
  -1   3   9         11.42         13.90         7.15 o
   0   3   9       3639.12       3656.14        33.50 o
   1   3   9        179.71        204.06        19.03 o
   2   3   9        985.66        950.40        21.00 o
   3   3   9       1006.18       1003.56        25.22 o
   4   3   9       3065.90       2955.70        63.27 o
   5   3   9        624.34        684.70        32.26 o
   6   3   9        145.44        217.47        25.68 o
   7   3   9        410.40        413.06        32.96 o
   8   3   9          8.37         29.50        19.44 o
   9   3   9       1207.07       1172.08        56.32 o
  10   3   9        347.22        403.70        48.37 o
  11   3   9         98.34         71.62        43.24 o
  12   3   9        480.88        421.81        68.87 o
  13   3   9        112.80         96.47        45.38 o
  14   3   9          0.12         33.14        37.04 o
 -16   4   9       3065.92       2814.70       135.60 o
 -15   4   9       1340.79       1121.53       108.56 o
 -14   4   9       1120.81       1026.44        73.57 o
 -13   4   9      11348.97      11050.53       230.10 o
 -12   4   9       4630.80       4624.03        98.70 o
 -11   4   9         23.98          2.61        15.87 o
 -10   4   9      11740.92      11800.15       257.63 o
  -9   4   9       8625.58       8642.83       110.92 o
  -8   4   9          9.23         10.42         6.88 o
  -7   4   9      23628.65      23679.96       416.69 o
  -6   4   9      24989.20      24106.23       385.99 o
  -5   4   9       1259.64       1184.72        32.99 o
  -4   4   9       6398.74       6363.12        77.26 o
  -3   4   9      29005.63      29570.65       396.53 o
  -2   4   9       3691.93       3836.36        59.48 o
  -1   4   9       2515.55       2537.87        59.85 o
   0   4   9      14838.73      14742.29       137.58 o
   1   4   9       2460.12       2629.79        74.54 o
   2   4   9       1593.19       1614.01        37.43 o
   3   4   9      16672.37      16676.65       187.69 o
   4   4   9       4517.78       4553.31        68.59 o
   5   4   9         24.43         23.63        14.71 o
   6   4   9      11890.35      11636.85       180.57 o
   7   4   9      15170.95      15024.56       234.35 o
   8   4   9          7.45         17.51        20.53 o
   9   4   9       8485.62       8377.09       205.80 o
  10   4   9      14564.13      14710.24       297.72 o
  11   4   9       1476.75       1435.72        98.89 o
  12   4   9       1334.67       1544.53       113.16 o
  13   4   9       8379.69       8903.05       305.08 o
 -15   5   9       2004.12       1902.02       111.11 o
 -14   5   9       4464.98       4587.24       193.30 o
 -13   5   9       2070.16       2020.80       110.36 o
 -12   5   9       4153.75       4184.95       109.05 o
 -11   5   9      13719.04      13520.81       294.39 o
 -10   5   9        851.16        926.52        62.58 o
  -9   5   9       4325.90       4297.91        89.84 o
  -8   5   9      11863.22      12203.61       291.90 o
  -7   5   9       7318.16       7646.33       168.70 o
  -6   5   9       1136.17       1173.11        24.69 o
  -5   5   9      33856.36      33991.00       470.02 o
  -4   5   9       6176.96       6418.25       125.21 o
  -3   5   9       3311.12       3390.25        59.98 o
  -2   5   9      15435.46      15735.95       213.52 o
  -1   5   9      11110.56      10871.16        98.09 o
   0   5   9        143.92        168.15         9.52 o
   1   5   9      12751.86      12641.56       148.42 o
   2   5   9      17231.40      17599.30       190.70 o
   3   5   9        888.07        973.68        31.96 o
   4   5   9       3297.88       3353.55        57.17 o
   5   5   9      11604.57      11403.01       166.41 o
   6   5   9       5306.54       5218.62       104.78 o
   7   5   9        219.22        235.67        26.63 o
   8   5   9      13630.29      13348.03       233.31 o
   9   5   9       5298.96       5232.02       127.16 o
  10   5   9        654.31        592.38        92.92 o
  11   5   9       7056.25       7212.02       183.95 o
  12   5   9       2821.94       2713.91       123.73 o
 -15   6   9        246.43        260.44        64.90 o
 -14   6   9        789.43        773.42        66.45 o
 -13   6   9         56.51         81.75        30.11 o
 -12   6   9       1295.97       1120.45       196.72 o
 -11   6   9        429.26        415.31        31.13 o
 -10   6   9        342.57        348.96        28.13 o
  -9   6   9         27.29         32.76        29.83 o
  -8   6   9        161.93        177.83        15.90 o
  -7   6   9          1.34         -1.96        10.53 o
  -6   6   9         17.63         28.79        15.92 o
  -5   6   9        120.04        141.89        20.53 o
  -4   6   9       4287.72       3981.71        85.03 o
  -3   6   9        766.62        703.89        15.72 o
  -2   6   9       1194.55       1145.84        14.13 o
  -1   6   9        550.46        510.11        18.30 o
   0   6   9        162.65        132.05        11.88 o
   1   6   9        664.20        636.74        20.64 o
   2   6   9       4344.90       4255.87        91.19 o
   3   6   9        790.28        718.14        30.96 o
   4   6   9        604.77        598.46        29.63 o
   5   6   9          1.30        -11.06        15.22 o
   6   6   9        165.89        181.31        21.45 o
   7   6   9         15.31         39.71        23.34 o
   8   6   9        366.51        377.00        33.43 o
   9   6   9         25.22         64.50        25.67 o
  10   6   9        202.50        173.25        36.49 o
  11   6   9         48.47         32.81        28.78 o
  12   6   9        284.06        230.58        71.00 o
 -14   7   9       4473.67       4244.88       168.79 o
 -13   7   9         16.20         67.88        37.92 o
 -12   7   9       2024.60       1997.24        79.08 o
 -11   7   9       3066.24       3082.50        90.63 o
 -10   7   9       1417.94       1420.91        63.07 o
  -9   7   9        274.49        305.28        21.85 o
  -8   7   9       5056.26       5031.64        76.23 o
  -7   7   9        703.26        728.33        37.07 o
  -6   7   9       2533.52       2501.68        70.55 o
  -5   7   9       6975.43       6623.41       177.29 o
  -4   7   9       4521.61       4433.62       104.74 o
  -3   7   9        224.28        225.06        12.28 o
  -2   7   9      12324.76      11927.24       116.93 o
  -1   7   9      20762.62      20697.55       244.77 o
   0   7   9        515.17        479.02        16.72 o
   1   7   9      11294.07      11119.91       170.70 o
   2   7   9       9010.96       8985.81       107.67 o
   3   7   9       3269.62       3256.55        72.41 o
   4   7   9       2814.60       2885.99        75.38 o
   5   7   9      13979.80      13891.50       244.60 o
   6   7   9       1781.63       1939.67        57.95 o
   7   7   9       2165.39       2190.87        74.86 o
   8   7   9       3667.96       3517.89        90.75 o
   9   7   9        791.50        719.43        56.35 o
  10   7   9        128.67        101.12        30.28 o
 -12   8   9       1390.35       1238.09       145.10 o
 -11   8   9        544.22        503.80        54.52 o
 -10   8   9       4070.46       4052.78       110.42 o
  -9   8   9       5262.45       5088.98       144.89 o
  -8   8   9        569.95        594.92        54.68 o
  -7   8   9       3329.72       3228.84       107.85 o
  -6   8   9       6248.36       6022.87       244.82 o
  -5   8   9       1529.95       1514.95        84.86 o
  -4   8   9       1930.96       1786.73        73.79 o
  -3   8   9      11319.91      10916.82       233.90 o
  -2   8   9       6679.55       6527.76        91.07 o
  -1   8   9       2232.40       2209.24        50.69 o
   0   8   9      18471.85      17882.94       343.61 o
   1   8   9       3969.00       3899.51        94.84 o
   2   8   9        562.80        581.28        43.47 o
   3   8   9      11724.05      11518.18       166.69 o
   4   8   9       6285.38       6340.33       118.61 o
   5   8   9        145.99        166.71        39.21 o
   6   8   9       6739.40       7154.83       184.40 o
   7   8   9       4469.92       4475.30       132.30 o
   8   8   9        176.84        146.35        53.55 o
   9   8   9       2293.89       2322.62       103.60 o
 -10   9   9         83.23         96.11        60.34 o
  -9   9   9         17.33         52.04        34.42 o
  -8   9   9         36.43         65.34        33.70 o
  -7   9   9        559.59        676.72        77.97 o
  -6   9   9        818.30        715.37        75.14 o
  -5   9   9         31.65         17.56        15.21 o
  -4   9   9        176.46        123.13        19.39 o
  -3   9   9        308.17        286.19        36.03 o
  -2   9   9         20.75         21.52        13.24 o
  -1   9   9        239.42        174.98        25.28 o
   0   9   9        342.48        315.51        23.45 o
   1   9   9         40.30         35.92        13.86 o
   2   9   9        346.88        346.15        31.99 o
   3   9   9        589.44        577.46        34.69 o
   4   9   9        429.87        415.98        37.04 o
   5   9   9        112.77        140.28        39.74 o
   6   9   9         29.86         47.68        41.75 o
   7   9   9        296.01        251.77        44.22 o
  -8  10   9        135.47        207.96        75.02 o
  -7  10   9       5168.62       5631.07       241.80 o
  -6  10   9       5671.01       5709.40       281.68 o
  -5  10   9        199.27         68.77        63.07 o
  -4  10   9       2214.33       2104.40       131.22 o
  -3  10   9       4442.90       4194.52       566.82 o
  -2  10   9       1315.62       1121.89       643.23 o
  -1  10   9       1026.02        937.07       558.15 o
   0  10   9       3060.49       3002.95       115.95 o
   1  10   9        686.56        633.95        90.24 o
   2  10   9        561.00        481.67        47.36 o
   3  10   9       2074.06       2084.24        77.36 o
   4  10   9       2102.04       2072.00        92.14 o
   5  10   9         75.05         83.01        26.69 o
  -2  11   9       4304.44       4265.91       223.18 o
  -1  11   9       2948.32       2993.27       173.15 o
 -17   0  10       8588.21       9230.81       556.13 o
 -16   0  10       5880.11       6137.06       259.21 o
 -15   0  10         33.53         54.69        40.66 o
 -14   0  10       2615.64       2378.51       147.06 o
 -13   0  10      14523.01      14925.44       843.08 o
 -12   0  10       4610.49       4212.88       146.68 o
 -11   0  10       1322.62       1422.58       112.55 o
 -10   0  10      25146.57      24446.29       483.40 o
  -9   0  10       2178.17       2148.61        51.42 o
  -8   0  10       3033.76       3175.93        63.73 o
  -7   0  10       9816.64       9772.30       167.04 o
  -6   0  10      21041.51      20501.99       314.95 o
  -5   0  10       1718.90       1801.36        69.19 o
  -4   0  10      68854.70      69466.41      1015.11 o
  -3   0  10      68711.75      68869.23       991.26 o
  -2   0  10       2797.49       3049.08        48.12 o
  -1   0  10       9429.53       9412.25        97.65 o
   0   0  10      54743.65      54584.71       766.76 o
   1   0  10      23154.12      23573.97       301.18 o
   2   0  10       6558.31       6503.28        86.28 o
   3   0  10      75584.32      71823.73      1355.12 o
   4   0  10       1344.22       1325.00        76.66 o
   5   0  10       7598.06       7366.71       223.20 o
   6   0  10       4260.81       4288.17       189.96 o
   7   0  10       8346.08       8539.13       193.02 o
   8   0  10        624.62        671.71        56.55 o
   9   0  10       8177.64       8644.25       381.01 o
  10   0  10      10410.92      10730.10       341.00 o
  11   0  10       1160.12       1142.97       103.10 o
  12   0  10       3612.05       3491.55       208.63 o
  13   0  10       5654.41       5608.53       242.57 o
  14   0  10        668.47        676.26        91.77 o
 -17   1  10         38.85          8.26        40.13 o
 -15   1  10       1947.66       1911.00       103.84 o
 -14   1  10        388.92        328.82        50.22 o
 -13   1  10        124.35        151.17        40.82 o
 -12   1  10       5166.26       5013.72       120.24 o
 -11   1  10       3987.48       3756.56       162.27 o
 -10   1  10         27.53         50.42        12.72 o
  -9   1  10        672.44        727.08        24.25 o
  -8   1  10       6631.54       6386.34        72.16 o
  -7   1  10       3390.44       3371.48        50.24 o
  -6   1  10        144.91        164.66        13.02 o
  -5   1  10      17181.06      17399.96       182.26 o
  -4   1  10       3427.07       3452.92        29.17 o
  -3   1  10        106.67        149.98         7.88 o
  -2   1  10       5266.89       4933.11        40.25 o
  -1   1  10       7561.86       7394.08        53.24 o
   0   1  10       2353.34       2422.16        32.60 o
   1   1  10      21644.08      22033.18       199.92 o
   2   1  10       9995.61       9983.11        99.30 o
   3   1  10       3431.43       3343.87        47.49 o
   4   1  10       7557.30       7410.23        89.91 o
   5   1  10       5478.37       5420.94        88.48 o
   6   1  10       1185.68       1211.87        74.80 o
   7   1  10       2109.22       2132.19        72.74 o
   8   1  10       6123.53       6364.04       143.19 o
   9   1  10        140.23        155.44        30.35 o
  10   1  10        305.81        342.18        43.15 o
  11   1  10       1001.48       1030.78        78.00 o
  12   1  10        905.81        977.90        80.44 o
  13   1  10         80.61         52.62        39.93 o
  14   1  10        549.43        548.92        65.86 o
 -17   2  10        401.33        233.43       106.61 o
 -15   2  10       1142.23       1069.99        77.58 o
 -14   2  10        589.17        512.66       113.85 o
 -13   2  10       2450.61       2480.78        90.82 o
 -12   2  10       2006.02       1974.93        64.01 o
 -11   2  10       1071.50       1023.61        32.43 o
 -10   2  10       5454.10       5308.71        98.84 o
  -9   2  10        974.56        957.62        40.76 o
  -8   2  10       4324.40       4246.57        60.10 o
  -7   2  10      10018.70       9801.16       115.51 o
  -6   2  10       3212.28       3230.53        46.93 o
  -5   2  10       2228.59       2349.34        31.80 o
  -4   2  10      13752.83      13938.33       249.68 o
  -3   2  10       3830.10       3885.26        42.38 o
  -2   2  10       1476.49       1566.90        26.68 o
  -1   2  10       1707.28       1486.40        22.82 o
   0   2  10       7236.00       7291.27        60.85 o
   1   2  10       5625.45       5640.33        50.36 o
   2   2  10       1099.99       1100.46        25.21 o
   3   2  10       2301.01       2299.08        36.83 o
   4   2  10       4347.09       4310.87        70.88 o
   5   2  10        567.51        553.45        29.05 o
   6   2  10       5746.58       5816.73       119.45 o
   7   2  10       3270.76       3253.21       110.97 o
   8   2  10        147.60        163.63        27.20 o
   9   2  10       2497.42       2696.45        82.96 o
  10   2  10       2082.07       2088.64        99.32 o
  11   2  10         10.94          5.10        24.32 o
  12   2  10       4201.51       4271.88       162.22 o
  13   2  10       1369.81       1429.59       107.80 o
 -16   3  10        600.13        486.63        59.14 o
 -15   3  10       7463.94       7265.34       311.41 o
 -14   3  10       7251.50       7294.01       231.95 o
 -13   3  10          4.69          6.24        16.55 o
 -12   3  10      15033.01      14451.92       206.72 o
 -11   3  10      28520.53      28399.01       444.77 o
 -10   3  10        203.03        215.44        20.28 o
  -9   3  10      17949.15      17857.97       354.61 o
  -8   3  10      25020.74      25043.18       305.88 o
  -7   3  10       4843.92       4946.95        62.96 o
  -6   3  10      10239.54      10024.41       148.23 o
  -5   3  10      27463.01      26422.22      1068.46 o
  -4   3  10       4053.95       4016.03        49.98 o
  -3   3  10       7360.83       7181.10       116.01 o
  -2   3  10      13349.46      13102.86       159.25 o
  -1   3  10      13201.11      13572.60       150.13 o
   0   3  10       1223.29       1155.42        24.21 o
   1   3  10      26402.76      26487.77       304.12 o
   2   3  10      12166.52      12006.77       119.51 o
   3   3  10         50.55         58.84        11.67 o
   4   3  10      17706.48      18164.25       286.28 o
   5   3  10      20843.94      21005.45       504.11 o
   6   3  10       1252.93       1347.51        56.25 o
   7   3  10      12129.35      11840.77       207.40 o
   8   3  10      18089.33      17790.52       302.28 o
   9   3  10       2543.24       2457.31        81.96 o
  10   3  10       4648.93       4636.42       131.14 o
  11   3  10      12851.96      12866.79       326.31 o
  12   3  10       3102.31       3272.05       243.70 o
  13   3  10       1324.28       1382.22       103.11 o
 -16   4  10       1472.21       1256.15        86.48 o
 -15   4  10        355.17        362.27        45.04 o
 -14   4  10        107.14        102.00        25.37 o
 -13   4  10       5097.16       5304.22       172.95 o
 -12   4  10       5921.23       5925.76       172.56 o
 -11   4  10       1407.89       1316.13        40.49 o
 -10   4  10       8028.63       8131.82       174.62 o
  -9   4  10        220.58        215.06        13.16 o
  -8   4  10       2672.23       2627.04        46.66 o
  -7   4  10       5128.46       5183.78       105.54 o
  -6   4  10       9300.21       9213.60       129.96 o
  -5   4  10         60.40         52.19        15.80 o
  -4   4  10      14689.92      14322.29       234.91 o
  -3   4  10       3586.05       3700.39        99.68 o
  -2   4  10       2795.26       2805.22        82.35 o
  -1   4  10       1033.70       1074.42        31.37 o
   0   4  10       3192.73       3106.63        42.60 o
   1   4  10       4137.70       4193.23        39.69 o
   2   4  10       1058.53       1158.19        36.22 o
   3   4  10      11611.68      11702.01       279.53 o
   4   4  10        805.71        803.26        28.20 o
   5   4  10       2513.92       2445.14        60.00 o
   6   4  10       1717.78       1805.47        49.21 o
   7   4  10       3599.61       3563.21       100.22 o
   8   4  10        311.19        341.97        34.43 o
   9   4  10       5000.09       4968.70       138.21 o
  10   4  10       3763.62       3768.90       129.37 o
  11   4  10        515.71        470.10        87.12 o
  12   4  10       1994.00       2168.89       116.79 o
  13   4  10        574.92        574.67       114.38 o
 -15   5  10       2619.05       2415.99       131.55 o
 -14   5  10        367.21        376.29        73.80 o
 -13   5  10       1435.92       1424.01        87.50 o
 -12   5  10       1273.68       1385.06        70.87 o
 -11   5  10       3282.96       3278.93       132.29 o
 -10   5  10       1326.96       1236.12        60.18 o
  -9   5  10       1997.12       2078.34        43.71 o
  -8   5  10       4916.44       4994.52        73.24 o
  -7   5  10       1925.38       1926.74        56.45 o
  -6   5  10        799.62        815.72        34.82 o
  -5   5  10       1957.35       1940.62        57.60 o
  -4   5  10       7078.23       6946.11        72.57 o
  -3   5  10         44.33         47.70        12.42 o
  -2   5  10       3188.85       3255.92        53.28 o
  -1   5  10        756.98        851.39        33.37 o
   0   5  10        819.75        846.54        15.00 o
   1   5  10       3554.01       3826.56       111.64 o
   2   5  10         99.29        116.01        11.46 o
   3   5  10       1227.40       1346.68        58.07 o
   4   5  10       9981.09       9856.24       141.02 o
   5   5  10       3244.33       3256.90        65.95 o
   6   5  10          6.14         -1.04        15.49 o
   7   5  10       3203.80       3087.66        73.62 o
   8   5  10       1723.92       1765.94        70.72 o
   9   5  10        557.72        578.47        42.44 o
  10   5  10        117.00         83.30        29.97 o
  11   5  10       1239.57       1293.34       103.29 o
  12   5  10        825.88        717.00       118.06 o
 -14   6  10       2825.94       2704.79       167.86 o
 -13   6  10       6232.11       6128.81       197.34 o
 -12   6  10       2260.91       2204.94        71.58 o
 -11   6  10       2203.46       2264.80       104.79 o
 -10   6  10       8284.36       8484.04       144.88 o
  -9   6  10       6214.05       6401.38       147.26 o
  -8   6  10        978.99       1014.50        32.50 o
  -7   6  10      14615.36      14723.47       270.37 o
  -6   6  10      10977.61      11021.67       172.01 o
  -5   6  10         76.58         88.28        30.66 o
  -4   6  10      14816.16      15095.19       287.95 o
  -3   6  10      19458.42      19389.28       365.91 o
  -2   6  10       3116.04       3138.21        51.91 o
  -1   6  10      15012.17      14809.40       270.60 o
   0   6  10      21327.44      21309.16       249.25 o
   1   6  10       3778.08       3891.81        56.65 o
   2   6  10      12123.93      12150.67       184.75 o
   3   6  10      17327.97      17441.50       240.02 o
   4   6  10       3561.17       3550.40        63.43 o
   5   6  10       2692.34       2756.79        77.90 o
   6   6  10      12743.90      12313.83       205.30 o
   7   6  10       2194.77       2105.67       118.52 o
   8   6  10        396.64        369.65        34.07 o
   9   6  10       6310.07       6207.15       150.93 o
  10   6  10       2903.85       2864.05       137.43 o
  11   6  10          0.75        -21.14        27.65 o
 -13   7  10          7.32         -0.09        20.46 o
 -12   7  10       1382.54       1292.18        77.91 o
 -11   7  10       1172.05       1208.76        64.15 o
 -10   7  10          6.97          7.90        16.59 o
  -9   7  10       3738.59       3795.94        81.23 o
  -8   7  10       3492.00       3469.09        96.12 o
  -7   7  10        834.04        864.14        54.36 o
  -6   7  10       2021.40       1908.08        58.70 o
  -5   7  10       3770.89       3706.90        93.26 o
  -4   7  10       2023.20       1831.85        42.31 o
  -3   7  10        578.62        532.77        25.03 o
  -2   7  10       7684.81       7140.83       162.04 o
  -1   7  10       3243.04       3139.40        38.19 o
   0   7  10        262.76        281.08        14.79 o
   1   7  10       4932.72       4799.84        94.17 o
   2   7  10       4259.84       4132.06        93.80 o
   3   7  10          0.70        -15.63        15.63 o
   4   7  10       3920.52       3877.18        89.30 o
   5   7  10       2445.60       2411.78        93.53 o
   6   7  10        158.10        177.51        24.27 o
   7   7  10       1544.88       1489.65       143.36 o
   8   7  10       1344.58       1453.09        61.20 o
   9   7  10        424.07        361.12        49.90 o
  10   7  10        674.29        658.24        50.80 o
 -12   8  10         64.60        101.93        88.64 o
 -11   8  10         11.06         35.34        44.41 o
 -10   8  10        909.16        910.56        80.89 o
  -9   8  10       1606.53       1703.18       115.66 o
  -8   8  10        148.00        154.67        31.98 o
  -7   8  10       2589.32       2459.20       209.12 o
  -6   8  10         82.15         64.72        19.44 o
  -5   8  10       1089.82        947.89        81.06 o
  -4   8  10       1744.29       1589.45        66.84 o
  -3   8  10       3279.11       2999.41       102.76 o
  -2   8  10        678.86        633.12        18.87 o
  -1   8  10       2651.35       2462.11        77.39 o
   0   8  10       5326.13       5286.78       105.78 o
   1   8  10         14.06         29.63        24.85 o
   2   8  10        200.95        181.46        17.81 o
   3   8  10       1222.94       1243.36        40.09 o
   4   8  10       2383.58       2413.96        72.18 o
   5   8  10        374.03        383.20        38.06 o
   6   8  10       1073.08       1175.54        77.15 o
   7   8  10         99.00        132.62        31.88 o
   8   8  10        826.92        746.45        71.32 o
 -10   9  10        259.20        261.65        78.33 o
  -9   9  10       4247.44       4622.32       328.09 o
  -8   9  10       7585.79       7956.76       258.75 o
  -7   9  10        368.50        433.49        52.43 o
  -6   9  10       5231.63       5339.51       372.45 o
  -5   9  10      10096.98      10437.89       291.32 o
  -4   9  10       1733.17       1922.57       128.45 o
  -3   9  10        493.29        421.41       135.72 o
  -2   9  10       9246.07       9401.66       265.99 o
  -1   9  10       5047.45       4774.07       202.29 o
   0   9  10        829.10        725.29        41.47 o
   1   9  10       7518.84       7238.82       229.32 o
   2   9  10       4489.60       4269.73       116.32 o
   3   9  10          0.76          6.33        18.35 o
   4   9  10       4470.72       4301.31       181.11 o
   5   9  10       7708.81       8019.75       260.35 o
   6   9  10        140.89        130.21        32.64 o
   7   9  10       2755.93       2624.56       126.29 o
  -7  10  10       1206.05       1234.55       112.37 o
  -6  10  10        564.06        560.52        79.45 o
  -5  10  10          3.57          3.63        29.13 o
  -4  10  10       1095.79       1202.25       116.10 o
  -3  10  10       2067.23       1942.67       143.47 o
  -2  10  10         32.72        -22.42        86.67 o
  -1  10  10       1293.50       1068.51       635.84 o
   0  10  10       2549.32       2656.60       124.07 o
   1  10  10        352.31        354.68        58.34 o
   2  10  10       1455.70       1292.85       124.27 o
   3  10  10       2708.53       2923.76       171.56 o
   4  10  10        455.55        563.53       118.79 o
 -17   1  11        475.44        214.80       113.43 o
 -16   1  11       1800.39       1894.09       101.91 o
 -15   1  11       5041.55       4752.56       136.03 o
 -14   1  11       1143.51       1096.80        60.67 o
 -13   1  11       1124.74       1095.87        60.73 o
 -12   1  11       8039.66       7761.66       126.39 o
 -11   1  11       5163.23       5111.77        78.54 o
 -10   1  11       1566.40       1573.11        36.67 o
  -9   1  11      16641.91      16387.94       276.62 o
  -8   1  11       5000.43       4815.75        58.24 o
  -7   1  11        532.77        605.93        39.21 o
  -6   1  11      28971.72      29290.13       367.40 o
  -5   1  11      37922.76      38473.32       394.35 o
  -4   1  11       2765.73       2644.36        28.94 o
  -3   1  11      23007.85      23255.54       188.00 o
  -2   1  11      46644.93      47068.41       503.27 o
  -1   1  11       2008.05       1980.83        24.42 o
   0   1  11       7460.04       7627.86        62.82 o
   1   1  11      24185.00      24277.16       218.51 o
   2   1  11      14802.20      15113.26       153.76 o
   3   1  11       1078.18       1062.40        33.60 o
   4   1  11      18231.27      17937.36       240.00 o
   5   1  11       4427.36       4340.35        70.12 o
   6   1  11       1174.70       1278.64        54.57 o
   7   1  11       9385.26       9415.13       154.91 o
   8   1  11       3292.76       3505.12        92.55 o
   9   1  11         70.38         93.65        30.41 o
  10   1  11       8889.75       9307.04       228.39 o
  11   1  11       7477.07       7745.48       213.22 o
  12   1  11        156.47        179.86        36.86 o
  13   1  11       1850.18       1882.47        96.66 o
 -17   2  11       6135.70       6145.84       224.52 o
 -16   2  11       1629.87       1346.90       257.41 o
 -15   2  11        213.64        171.02        42.90 o
 -14   2  11       5327.48       5248.17       116.44 o
 -13   2  11       9619.97       9448.97       191.38 o
 -12   2  11       2005.52       1859.12        47.55 o
 -11   2  11       9942.91       9850.33       150.99 o
 -10   2  11      11157.20      10863.70       174.04 o
  -9   2  11       1186.78       1259.30        41.81 o
  -8   2  11       4692.90       4708.12        56.42 o
  -7   2  11      21569.29      21464.73       373.99 o
  -6   2  11      19145.32      19162.09       264.03 o
  -5   2  11       1499.69       1517.03        15.63 o
  -4   2  11      44434.63      45518.58       554.85 o
  -3   2  11       3915.47       3795.00        48.21 o
  -2   2  11       1344.19       1355.54        14.50 o
  -1   2  11      14757.20      14344.71       112.87 o
   0   2  11      10121.73      10101.60        85.68 o
   1   2  11        283.41        290.28        12.73 o
   2   2  11      31688.01      31105.05       355.35 o
   3   2  11      19846.36      19764.16       231.23 o
   4   2  11         42.05         45.14        11.61 o
   5   2  11       4804.52       4769.06        86.72 o
   6   2  11      17785.16      17647.98       253.20 o
   7   2  11       4397.98       4474.11        95.26 o
   8   2  11       1647.59       1684.26        67.07 o
   9   2  11      13812.64      13728.86       285.54 o
  10   2  11       2302.05       2293.98        97.88 o
  11   2  11         97.19        138.25        35.46 o
  12   2  11       3643.11       3744.26       138.03 o
  13   2  11       1960.32       1949.47       118.38 o
 -16   3  11        273.20        196.34        40.55 o
 -15   3  11        159.22        131.43        30.04 o
 -14   3  11          0.34         -5.90        15.65 o
 -13   3  11          7.97          5.18        17.31 o
 -12   3  11         70.08         60.85        22.31 o
 -11   3  11         41.07         28.81        15.07 o
 -10   3  11        733.09        591.54        29.53 o
  -9   3  11          2.73          2.93         8.19 o
  -8   3  11        209.18        195.74        12.16 o
  -7   3  11       1578.12       1627.49        36.48 o
  -6   3  11         53.19         43.52         7.76 o
  -5   3  11         28.62         42.34        13.87 o
  -4   3  11       1957.13       1977.36        59.17 o
  -3   3  11        132.31        120.21        15.66 o
  -2   3  11        432.07        453.78        18.99 o
  -1   3  11        455.58        496.68        18.11 o
   0   3  11          1.09         -1.60         6.22 o
   1   3  11        202.98        202.00         9.16 o
   2   3  11         25.65         66.17        14.72 o
   3   3  11        372.08        398.59        18.98 o
   4   3  11       1185.88       1231.89        42.79 o
   5   3  11       1529.22       1507.39        44.18 o
   6   3  11         17.28         51.44        18.33 o
   7   3  11        106.68        115.09        29.05 o
   8   3  11         69.47         75.20        24.78 o
   9   3  11        399.06        423.20        38.62 o
  10   3  11        235.89        197.73        45.35 o
  11   3  11         55.04         68.96        32.33 o
  12   3  11         44.03         57.44        36.91 o
 -16   4  11       3082.63       2877.88       185.10 o
 -15   4  11        252.10        254.21        54.78 o
 -14   4  11       6679.21       6558.17       235.08 o
 -13   4  11      12334.89      12239.54       298.99 o
 -12   4  11          7.89         20.44        12.79 o
 -11   4  11       7699.21       7678.29       114.48 o
 -10   4  11      13778.23      13743.60       205.74 o
  -9   4  11       5455.34       5565.07       113.38 o
  -8   4  11       3265.09       3244.65        71.34 o
  -7   4  11      14166.52      14236.21       149.40 o
  -6   4  11       2781.50       2870.06        98.42 o
  -5   4  11       1845.73       1827.15        50.53 o
  -4   4  11       9882.07       9974.69       139.15 o
  -3   4  11       6885.34       6837.12        91.73 o
  -2   4  11       1608.50       1579.88        44.54 o
  -1   4  11       7875.76       7791.71       101.41 o
   0   4  11      11567.78      11538.11       111.17 o
   1   4  11       1095.94       1072.46        22.67 o
   2   4  11      15200.38      15453.45       165.71 o
   3   4  11      25430.54      25643.97       298.90 o
   4   4  11       4000.58       3909.63        76.00 o
   5   4  11       6134.96       6127.52       104.60 o
   6   4  11      14766.38      14623.99       241.38 o
   7   4  11       6159.31       6130.48       128.00 o
   8   4  11       2384.83       2297.01        86.89 o
   9   4  11       6993.25       7132.96       160.34 o
  10   4  11       2745.00       2916.23       100.22 o
  11   4  11        760.19        650.55       115.34 o
  12   4  11       2333.61       2547.09       134.75 o
 -15   5  11       5656.08       5917.34       216.63 o
 -14   5  11       2208.81       2123.38       107.95 o
 -13   5  11        660.61        616.28        58.54 o
 -12   5  11       9736.70       9748.82       237.39 o
 -11   5  11       5669.86       5662.40       123.39 o
 -10   5  11       1518.48       1504.22        50.40 o
  -9   5  11      10754.95      10562.27       243.07 o
  -8   5  11       6376.70       6157.50       189.69 o
  -7   5  11        653.94        722.04        54.12 o
  -6   5  11       8302.88       8324.57       174.28 o
  -5   5  11      12756.28      12918.50       243.02 o
  -4   5  11        317.06        333.67        12.92 o
  -3   5  11      12062.00      11989.31       159.26 o
  -2   5  11      21021.85      21571.96       311.67 o
  -1   5  11       1684.95       1843.06        57.09 o
   0   5  11       1923.48       1844.54        49.06 o
   1   5  11       8411.49       8323.50       123.76 o
   2   5  11      13653.29      14036.32       171.17 o
   3   5  11        114.60        129.66        13.88 o
   4   5  11      15286.04      14860.69       207.08 o
   5   5  11       9823.76       9621.96       147.41 o
   6   5  11        640.28        582.29        36.92 o
   7   5  11       5456.41       5368.25       122.68 o
   8   5  11       7974.61       7885.83       175.04 o
   9   5  11          9.60         19.16        23.35 o
  10   5  11       5748.34       5780.82       154.36 o
  11   5  11       4561.61       4585.69       173.17 o
 -14   6  11         65.25         67.76        34.22 o
 -13   6  11        173.29        159.09        27.29 o
 -12   6  11          0.54         15.29        22.49 o
 -11   6  11        678.73        582.31        70.08 o
 -10   6  11        272.46        218.71        18.72 o
  -9   6  11       1054.67       1020.28        37.84 o
  -8   6  11         13.87         16.46         7.24 o
  -7   6  11        141.24        131.51        34.94 o
  -6   6  11         49.59         48.68        22.28 o
  -5   6  11        886.56        817.10        45.96 o
  -4   6  11         36.82         78.25        22.82 o
  -3   6  11        473.10        446.01        15.93 o
  -2   6  11        264.95        302.47        23.91 o
  -1   6  11        650.04        706.39        30.96 o
   0   6  11        168.38        185.35        12.05 o
   1   6  11        717.62        747.40        20.71 o
   2   6  11          1.13         -5.63        15.18 o
   3   6  11        209.89        218.50        28.39 o
   4   6  11          1.01        -11.18        14.71 o
   5   6  11         29.46         39.70        18.59 o
   6   6  11          5.17         27.51        18.25 o
   7   6  11        138.49        140.89        25.90 o
   8   6  11        164.97        179.45        30.73 o
   9   6  11        551.69        477.21        46.61 o
  10   6  11         43.70         54.47        39.23 o
 -13   7  11       1548.44       1467.48       126.33 o
 -12   7  11       2317.34       2425.13       176.87 o
 -11   7  11       1147.99       1161.30       117.53 o
 -10   7  11         50.12         46.93        34.35 o
  -9   7  11       4588.53       4306.96       181.38 o
  -8   7  11       7505.95       6907.20       394.72 o
  -7   7  11          3.02        -10.30        16.26 o
  -6   7  11      10790.83      11127.42       264.81 o
  -5   7  11      11308.48      11844.34       303.23 o
  -4   7  11       1066.81       1058.19        69.32 o
  -3   7  11       6068.79       5736.10       160.76 o
  -2   7  11      16085.61      15905.20       600.64 o
  -1   7  11       2965.35       3053.68       146.22 o
   0   7  11       3450.65       3388.41        83.49 o
   1   7  11       9401.54       9413.04       200.56 o
   2   7  11       2512.16       2497.06        53.43 o
   3   7  11       1535.01       1606.23        53.81 o
   4   7  11       5185.06       5114.38       126.53 o
   5   7  11       2691.61       2546.18        94.96 o
   6   7  11         19.08         39.46        19.52 o
   7   7  11       2316.09       2407.73        94.47 o
   8   7  11       2399.33       2272.68        78.21 o
   9   7  11         51.99         61.78        34.17 o
 -11   8  11       1711.71       1767.26       105.06 o
 -10   8  11       4579.86       4633.97       186.42 o
  -9   8  11       1416.54       1426.14        84.97 o
  -8   8  11       1046.19       1035.66        86.34 o
  -7   8  11       8629.91       8717.18       277.83 o
  -6   8  11       4502.12       4760.17       161.68 o
  -5   8  11       1264.50       1392.46        79.89 o
  -4   8  11      11900.36      12390.83       335.17 o
  -3   8  11       8508.37       8747.97       290.96 o
  -2   8  11        976.30        833.23        85.22 o
  -1   8  11       8734.52       8014.55       205.86 o
   0   8  11       7887.44       7574.80       174.88 o
   1   8  11        162.70        184.81        24.93 o
   2   8  11       7332.62       7071.09       227.80 o
   3   8  11       3447.54       3581.48       111.87 o
   4   8  11         96.41         65.34        21.29 o
   5   8  11       5503.13       5233.21       140.87 o
   6   8  11       5165.69       5004.84       168.25 o
   7   8  11        847.58        692.33        53.92 o
   8   8  11       1776.98       1655.71       175.18 o
  -9   9  11         16.22        -18.56       110.39 o
  -8   9  11        244.37        236.72        83.36 o
  -7   9  11        562.77        441.43       113.03 o
  -6   9  11        770.77        814.69        75.74 o
  -5   9  11        442.85        407.67        49.80 o
  -4   9  11         77.47         60.98        36.60 o
  -3   9  11        891.90        853.42        73.92 o
  -2   9  11          5.92         28.38        31.70 o
  -1   9  11        315.30        245.94       172.14 o
   0   9  11        599.42        505.95       178.76 o
   1   9  11        112.42         59.51        42.67 o
   2   9  11         27.57         -9.72        29.03 o
   3   9  11        350.56        418.46        72.58 o
   4   9  11        216.60        188.19        26.45 o
   5   9  11         16.73        -27.56        45.84 o
   6   9  11        352.45        301.09        41.86 o
  -6  10  11         62.70         46.17        35.54 o
  -5  10  11        996.41       1001.70       282.52 o
  -4  10  11       2436.83       2657.55       171.39 o
  -3  10  11       2023.69       2064.49       147.08 o
  -2  10  11        184.92         45.51        51.38 o
  -1  10  11       4132.64       4030.15       215.31 o
   0  10  11       1767.51       1880.44       138.38 o
   1  10  11          8.57         42.73        70.58 o
   2  10  11       1455.15       1473.82       188.23 o
 -17   0  12       3324.59       2781.55      1585.13 o
 -16   0  12        745.11        471.05       311.44 o
 -15   0  12       1438.82       1362.47       103.62 o
 -14   0  12       1741.46       1691.86        77.20 o
 -13   0  12       5286.93       4946.46       135.42 o
 -12   0  12        122.43        115.12        22.53 o
 -11   0  12      14217.59      14010.97       254.96 o
 -10   0  12      15686.30      15400.50       314.60 o
  -9   0  12        214.66        324.83        51.95 o
  -8   0  12      19292.62      18909.18       356.21 o
  -7   0  12      33184.34      32704.86       593.11 o
  -6   0  12       5762.23       5822.63        78.03 o
  -5   0  12      20754.64      20910.91       265.63 o
  -4   0  12      37573.72      37836.65       497.46 o
  -3   0  12      24781.01      25695.39       342.95 o
  -2   0  12       9134.62       8955.70       128.65 o
  -1   0  12      20834.91      20828.87       236.92 o
   0   0  12       9954.56       9619.28       125.29 o
   1   0  12       9290.40       9348.88       131.54 o
   2   0  12      12729.90      12618.79       203.50 o
   3   0  12       3711.37       3666.21        75.42 o
   4   0  12        151.71        146.60        22.64 o
   5   0  12      21635.96      21391.60       470.49 o
   6   0  12       6007.15       6021.78       151.87 o
   7   0  12         10.51        -12.68        30.62 o
   8   0  12       6104.47       6191.67       281.59 o
   9   0  12       8430.17       8893.89       324.28 o
  10   0  12       2852.00       3004.78       167.82 o
  11   0  12       6055.10       6301.23       245.46 o
  12   0  12      12002.99      11818.19       429.24 o
 -17   1  12        146.62         67.95        43.15 o
 -16   1  12       1556.19       1199.64       275.63 o
 -15   1  12        688.85        452.06        58.86 o
 -14   1  12         20.17         27.68        20.45 o
 -13   1  12        116.61        155.99        21.06 o
 -12   1  12       3475.97       3419.12        60.06 o
 -11   1  12       4542.45       4453.32        80.03 o
 -10   1  12       1896.90       1866.17        39.50 o
  -9   1  12       2648.84       2529.90        48.09 o
  -8   1  12       2233.13       2290.92        43.76 o
  -7   1  12        167.18        151.95        13.91 o
  -6   1  12       6336.67       6358.86        60.56 o
  -5   1  12      15198.62      15334.44       130.72 o
  -4   1  12        730.71        700.02        11.29 o
  -3   1  12      15787.53      15925.13       126.01 o
  -2   1  12       5916.23       6019.25        56.60 o
  -1   1  12         26.79         14.33         5.24 o
   0   1  12       6814.61       6642.60        60.15 o
   1   1  12       4006.83       3977.13        49.25 o
   2   1  12        173.35        183.84        13.61 o
   3   1  12      10610.23      10460.65       123.74 o
   4   1  12       2525.84       2517.57        50.31 o
   5   1  12        621.43        609.88        28.50 o
   6   1  12       1354.77       1355.18        50.61 o
   7   1  12       1178.42       1145.36        46.32 o
   8   1  12       2031.09       2160.34        77.38 o
   9   1  12        139.14        167.53        31.48 o
  10   1  12       2997.22       3194.53       109.32 o
  11   1  12       1911.25       2011.91        96.77 o
  12   1  12        230.32        197.87        39.80 o
 -16   2  12        846.36        617.37       168.05 o
 -15   2  12        272.11        253.98        29.55 o
 -14   2  12       3217.71       3008.41        85.18 o
 -13   2  12       1559.16       1439.99        63.83 o
 -12   2  12        316.01        320.57        23.66 o
 -11   2  12       5192.15       5221.99        90.94 o
 -10   2  12       1849.39       1884.54        47.29 o
  -9   2  12         56.81         77.14        12.52 o
  -8   2  12       1714.90       1842.14        61.99 o
  -7   2  12       1339.06       1377.64        29.80 o
  -6   2  12        200.35        213.76        15.98 o
  -5   2  12       2856.22       2903.87        43.20 o
  -4   2  12       6882.74       6864.25        80.05 o
  -3   2  12       2718.13       2855.69        38.90 o
  -2   2  12        599.94        666.34        20.66 o
  -1   2  12       4691.14       4774.79        56.31 o
   0   2  12       5543.81       5504.89        49.47 o
   1   2  12        110.81        116.56         9.35 o
   2   2  12       4498.12       4524.88        60.69 o
   3   2  12       3522.03       3453.73        51.40 o
   4   2  12         31.36         29.12        14.20 o
   5   2  12       4793.32       4799.35        89.81 o
   6   2  12       3948.49       3910.65        79.59 o
   7   2  12        145.73        146.16        22.57 o
   8   2  12       2680.61       2827.33        99.73 o
   9   2  12       3947.58       4119.14       114.61 o
  10   2  12        208.48        148.00        33.05 o
  11   2  12       1655.37       1687.30        91.00 o
  12   2  12       2608.03       2586.87       116.90 o
 -16   3  12       7472.00       7006.47       220.97 o
 -15   3  12       7557.25       7086.33       165.81 o
 -14   3  12        528.03        433.21        43.11 o
 -13   3  12       6486.25       6083.35       105.54 o
 -12   3  12      22089.71      21344.61       394.67 o
 -11   3  12       5855.32       5669.82       118.80 o
 -10   3  12       6523.57       6651.14       127.16 o
  -9   3  12      14244.01      14202.27       181.56 o
  -8   3  12        786.00        885.59        19.93 o
  -7   3  12       1133.32       1150.87        22.65 o
  -6   3  12      12554.60      12951.94       166.13 o
  -5   3  12       9992.04      10304.17       138.75 o
  -4   3  12        682.92        635.65        22.40 o
  -3   3  12      19778.39      19956.21       283.73 o
  -2   3  12      13872.65      13964.25       183.19 o
  -1   3  12        318.02        367.96        18.81 o
   0   3  12      14301.93      13773.02       169.46 o
   1   3  12      27316.65      27283.13       263.97 o
   2   3  12       4586.65       4546.18        53.96 o
   3   3  12      20088.31      19998.36       252.57 o
   4   3  12      41690.82      41500.77       546.19 o
   5   3  12       4165.71       4274.24        80.11 o
   6   3  12       2858.55       2969.97        85.37 o
   7   3  12      14287.84      14445.45       310.92 o
   8   3  12       9261.40       9016.26       233.14 o
   9   3  12        305.06        341.22        40.54 o
  10   3  12       8843.04       8839.11       202.59 o
  11   3  12       2738.29       2777.27       114.48 o
  12   3  12        581.66        580.62        92.04 o
 -15   4  12        535.55        572.91        75.32 o
 -14   4  12       3521.36       3500.43       155.98 o
 -13   4  12       2369.85       2319.66        62.80 o
 -12   4  12        193.45        145.07        17.80 o
 -11   4  12       5882.19       5872.76       143.00 o
 -10   4  12       4431.45       4398.50       127.50 o
  -9   4  12        313.95        340.46        24.50 o
  -8   4  12       5820.21       5885.73        67.61 o
  -7   4  12       1792.96       1916.86        65.71 o
  -6   4  12         17.67         -4.08        18.60 o
  -5   4  12       1223.44       1239.20        43.68 o
  -4   4  12       3398.24       3470.65        55.47 o
  -3   4  12       1239.72       1252.19        47.31 o
  -2   4  12       3398.95       3444.41        56.22 o
  -1   4  12       6536.52       6608.20        99.35 o
   0   4  12       2206.26       2142.11        43.15 o
   1   4  12        487.27        480.19        11.87 o
   2   4  12       7893.90       7871.05        82.98 o
   3   4  12       7701.89       7590.68        88.77 o
   4   4  12        159.90        194.82        18.84 o
   5   4  12       3913.47       4016.24        96.18 o
   6   4  12       3025.26       3099.26        79.72 o
   7   4  12          0.82         21.36        26.41 o
   8   4  12       3261.85       3149.16       105.64 o
   9   4  12       2443.33       2528.04       102.36 o
  10   4  12        143.52        141.48        36.37 o
  11   4  12       1174.24       1124.01        87.32 o
 -15   5  12        901.01        742.89        70.16 o
 -14   5  12        110.87         67.07        26.06 o
 -13   5  12       1070.82        882.90       122.22 o
 -12   5  12       2727.66       2569.88       109.98 o
 -11   5  12        840.83        835.24        32.34 o
 -10   5  12         66.84         73.10        12.50 o
  -9   5  12       2741.34       2672.03        67.62 o
  -8   5  12       1642.80       1561.89        49.00 o
  -7   5  12         12.98         47.39        23.69 o
  -6   5  12       6422.93       6481.28       134.20 o
  -5   5  12        328.07        361.38        31.33 o
  -4   5  12       3085.80       3127.91        69.56 o
  -3   5  12       2768.58       2741.49       104.76 o
  -2   5  12       5885.41       5715.44       106.40 o
  -1   5  12        106.76        138.83        30.97 o
   0   5  12       7310.13       7381.96       106.17 o
   1   5  12       3451.85       3277.56        57.28 o
   2   5  12        933.47        905.51        22.68 o
   3   5  12       1555.34       1564.16        48.44 o
   4   5  12       4133.97       4066.87        83.90 o
   5   5  12       1677.67       1627.75        53.59 o
   6   5  12         20.19         12.07        18.74 o
   7   5  12       2396.69       2377.24        79.98 o
   8   5  12        893.89        762.56        49.63 o
   9   5  12         19.54          9.53        22.10 o
  10   5  12        317.95        206.63        52.61 o
  11   5  12       1396.85       1391.49        91.12 o
 -14   6  12       4854.59       4833.55       377.60 o
 -13   6  12       2424.97       2351.48       209.35 o
 -12   6  12        310.29        321.06        74.03 o
 -11   6  12       7703.30       7383.34       293.85 o
 -10   6  12       6544.06       5970.14       328.47 o
  -9   6  12          1.46          7.89        11.57 o
  -8   6  12       9740.65       9640.58       236.39 o
  -7   6  12      14905.07      15295.22       307.99 o
  -6   6  12        620.98        643.10        44.71 o
  -5   6  12       9569.83       9626.55       197.51 o
  -4   6  12      26290.44      25337.53       628.65 o
  -3   6  12       2949.65       2961.30        63.54 o
  -2   6  12       2950.40       2884.17        56.21 o
  -1   6  12      22617.71      22916.19       370.98 o
   0   6  12       7451.46       6778.06       195.48 o
   1   6  12       2493.52       2373.60        49.29 o
   2   6  12      12993.76      12979.10       181.49 o
   3   6  12       4108.19       4296.45        99.23 o
   4   6  12        865.27        848.77        39.86 o
   5   6  12       5187.19       5165.35       118.34 o
   6   6  12       6181.38       6094.83       127.96 o
   7   6  12         45.11         57.37        23.47 o
   8   6  12       4240.48       4090.27       111.83 o
   9   6  12       5817.77       5921.38       165.07 o
  10   6  12        257.06        226.91        43.83 o
 -13   7  12        130.23        148.19        59.28 o
 -12   7  12       2281.15       2487.62       153.62 o
 -11   7  12        466.87        489.83        64.20 o
 -10   7  12       1466.41       1518.25        97.92 o
  -9   7  12       3527.40       3558.47       161.10 o
  -8   7  12        437.03        526.35        50.06 o
  -7   7  12        150.73        184.23        46.64 o
  -6   7  12       3663.33       3638.77       115.48 o
  -5   7  12       6107.58       6153.86       156.78 o
  -4   7  12         50.74         74.94        26.69 o
  -3   7  12       6189.36       5905.48       282.13 o
  -2   7  12       2202.85       2178.19       106.49 o
  -1   7  12          0.39          0.86        11.72 o
   0   7  12        798.37        715.05        35.38 o
   1   7  12       4043.13       3808.91        71.55 o
   2   7  12        905.59        855.99        40.72 o
   3   7  12        858.74        936.01        47.02 o
   4   7  12       1935.04       2023.46        82.92 o
   5   7  12        460.32        443.50        61.09 o
   6   7  12        460.91        444.73        35.24 o
   7   7  12       1492.95       1356.27        74.56 o
   8   7  12       1297.11       1163.70        56.35 o
 -11   8  12        881.37        961.59        82.62 o
 -10   8  12        481.13        520.75        61.12 o
  -9   8  12         34.06         77.25        36.32 o
  -8   8  12       1662.77       1805.44       106.15 o
  -7   8  12       2070.78       2123.88        98.97 o
  -6   8  12          7.72         32.12        27.99 o
  -5   8  12       1256.74       1352.78       122.11 o
  -4   8  12       2476.12       2655.49       124.64 o
  -3   8  12       1139.89       1201.77       109.19 o
  -2   8  12        385.80        317.65        55.08 o
  -1   8  12        790.03        780.35        54.01 o
   0   8  12       1131.48       1167.10        89.86 o
   1   8  12         66.36         47.87        20.34 o
   2   8  12        919.28        769.14        88.60 o
   3   8  12        336.10        354.19        35.17 o
   4   8  12        365.63        331.97        40.60 o
   5   8  12       2436.28       2574.53       106.58 o
   6   8  12        867.54        734.10        59.05 o
   7   8  12         28.06         95.66        33.46 o
  -9   9  12       6374.15       6900.17       337.80 o
  -8   9  12       4314.90       4298.70       243.95 o
  -7   9  12        508.04        520.10        93.18 o
  -6   9  12       5148.51       5136.64       214.14 o
  -5   9  12       2252.16       2740.42       262.41 o
  -4   9  12        244.03        137.26        57.19 o
  -3   9  12       4202.54       4356.79       163.56 o
  -2   9  12       5385.42       5659.81       245.90 o
  -1   9  12        160.37        279.36       106.60 o
   0   9  12       6125.71       6309.13       417.27 o
   1   9  12       6584.70       6225.73       540.38 o
   2   9  12        163.34         -0.75        42.35 o
   3   9  12       3134.04       3386.26       154.04 o
   4   9  12       5073.26       5117.44       233.04 o
   5   9  12       1795.00       1994.01       175.07 o
  -5  10  12        397.52        436.29        69.75 o
  -4  10  12       1008.63       1004.87        93.05 o
  -3  10  12        144.02        115.05        59.54 o
  -2  10  12        589.20        466.53       308.36 o
  -1  10  12       3574.60       3747.67       169.66 o
   0  10  12        982.11        979.26        87.68 o
   1  10  12        419.52        365.12        77.02 o
 -16   1  13       4901.22       4511.05       121.68 o
 -15   1  13       1271.73       1145.67       136.66 o
 -14   1  13        461.16        339.54        35.33 o
 -13   1  13       6009.36       5788.35       102.27 o
 -12   1  13      10026.98       9661.98       177.24 o
 -11   1  13         29.74         28.51        16.60 o
 -10   1  13      13506.49      13480.11       214.50 o
  -9   1  13      19704.85      20117.09       339.06 o
  -8   1  13       2253.15       2320.29        46.37 o
  -7   1  13       8388.30       8788.64        81.54 o
  -6   1  13      29336.54      30006.69       306.12 o
  -5   1  13       9860.07      10004.50        83.12 o
  -4   1  13       3994.29       3970.89        35.71 o
  -3   1  13      23161.30      23752.22       211.89 o
  -2   1  13       9537.22       9614.89        92.28 o
  -1   1  13        205.51        181.45        10.16 o
   0   1  13       9097.56       8937.16        91.09 o
   1   1  13       8030.27       8013.10        82.22 o
   2   1  13        572.76        683.45        22.73 o
   3   1  13      10655.02      10675.99       173.01 o
   4   1  13      12034.88      11902.84       146.17 o
   5   1  13        373.42        404.90        25.54 o
   6   1  13       5356.02       5213.62       108.58 o
   7   1  13       8755.20       8667.57       147.49 o
   8   1  13        803.74        880.05        49.35 o
   9   1  13       4295.13       4474.30       144.66 o
  10   1  13       6745.68       7155.34       212.11 o
  11   1  13       2773.94       2942.73       122.79 o
  12   1  13        889.39        932.87        73.47 o
 -16   2  13         12.68         12.13        21.69 o
 -15   2  13       3093.21       3014.05        84.88 o
 -14   2  13       5963.92       5882.42       146.27 o
 -13   2  13       1820.48       1867.57        53.28 o
 -12   2  13        244.92        259.02        25.92 o
 -11   2  13      15399.52      14954.80       235.65 o
 -10   2  13      14750.55      14304.80       175.69 o
  -9   2  13       1333.12       1418.01        44.32 o
  -8   2  13      11069.57      11056.22       301.04 o
  -7   2  13       2521.98       2571.44        34.24 o
  -6   2  13        766.28        781.01        16.72 o
  -5   2  13       8411.79       8254.28       194.90 o
  -4   2  13      30204.58      30378.54       351.40 o
  -3   2  13        856.70        889.55        22.93 o
  -2   2  13      25951.18      26093.55       249.50 o
  -1   2  13      13240.44      13526.59       159.38 o
   0   2  13         42.69         66.51        20.32 o
   1   2  13       3373.03       3372.55        41.36 o
   2   2  13      18180.14      18120.39       204.35 o
   3   2  13      17310.17      17241.51       235.85 o
   4   2  13       3099.71       3161.26        62.97 o
   5   2  13      13034.84      12792.69       191.93 o
   6   2  13       3552.62       3474.29        75.02 o
   7   2  13        728.75        694.63        41.95 o
   8   2  13       2432.29       2564.23        89.12 o
   9   2  13       6233.82       6450.48       167.35 o
  10   2  13          1.75        -22.14        29.48 o
  11   2  13       4700.81       4717.74       165.43 o
 -16   3  13         20.82         48.65        36.74 o
 -15   3  13         59.96         78.91        26.08 o
 -14   3  13        118.92        144.63        20.80 o
 -13   3  13        949.90        727.51        58.15 o
 -12   3  13         98.15        100.82        23.64 o
 -11   3  13        103.83        123.09        20.51 o
 -10   3  13        362.27        396.53        37.90 o
  -9   3  13         51.71         52.41        25.01 o
  -8   3  13        262.93        248.96        12.92 o
  -7   3  13        211.69        263.72        19.96 o
  -6   3  13         73.59         76.52        12.49 o
  -5   3  13         48.50         56.61        12.91 o
  -4   3  13        516.09        474.98        37.53 o
  -3   3  13        134.76        132.88        17.36 o
  -2   3  13         10.40         13.74        18.06 o
  -1   3  13        646.60        724.49        42.10 o
   0   3  13         18.43         29.75         7.69 o
   1   3  13        237.08        247.01        13.91 o
   2   3  13        677.84        713.81        27.05 o
   3   3  13          0.30          9.83         9.91 o
   4   3  13        719.75        688.55        28.24 o
   5   3  13         64.44         76.60        20.52 o
   6   3  13        161.23        193.68        23.40 o
   7   3  13        220.99        214.25        31.51 o
   8   3  13        100.37        115.38        30.03 o
   9   3  13          0.64        -17.22        22.49 o
  10   3  13          2.76         39.12        31.24 o
  11   3  13        123.88         85.07        35.99 o
 -15   4  13       2248.22       2051.02       107.88 o
 -14   4  13       7410.80       6929.55       228.06 o
 -13   4  13       1316.06       1275.84        61.71 o
 -12   4  13       2226.23       2181.68        74.49 o
 -11   4  13       5026.08       4934.72        93.63 o
 -10   4  13       2974.25       2909.30        57.25 o
  -9   4  13        499.77        509.09        16.86 o
  -8   4  13       7106.47       7342.86       121.27 o
  -7   4  13       4821.32       5070.94       145.63 o
  -6   4  13        171.60        151.73        26.20 o
  -5   4  13      10845.91      10791.77       186.10 o
  -4   4  13       5877.54       5736.75       109.47 o
  -3   4  13        588.39        635.13        38.40 o
  -2   4  13      11150.46      11356.97       163.21 o
  -1   4  13      14780.22      14852.50       219.80 o
   0   4  13       4516.98       4379.23        70.02 o
   1   4  13       6357.39       6108.49        76.17 o
   2   4  13      19312.12      18892.99       203.95 o
   3   4  13       3193.95       3303.75        55.02 o
   4   4  13       1994.61       1890.92        55.31 o
   5   4  13      15130.20      15188.92       207.37 o
   6   4  13       4962.68       4959.10        98.27 o
   7   4  13        205.67        202.87        42.20 o
   8   4  13       6081.68       6096.59       164.45 o
   9   4  13       1644.17       1657.63        81.82 o
  10   4  13          9.97        -12.36        28.15 o
  11   4  13       2837.26       2796.93       122.30 o
 -14   5  13        661.07        603.66        98.74 o
 -13   5  13       4715.80       4747.71       298.86 o
 -12   5  13       5053.25       4809.88       178.27 o
 -11   5  13         79.17         57.28        11.19 o
 -10   5  13       7704.41       7271.87       280.08 o
  -9   5  13       5958.15       6182.29       185.68 o
  -8   5  13        175.88        198.08        33.76 o
  -7   5  13       3838.46       3913.56       102.99 o
  -6   5  13      11522.44      12000.21       228.11 o
  -5   5  13       7979.44       7930.52       235.82 o
  -4   5  13       2137.84       2169.52        44.18 o
  -3   5  13      12220.55      12301.68       214.66 o
  -2   5  13       4050.51       4005.91        89.26 o
  -1   5  13         28.28         36.02        13.87 o
   0   5  13       8234.62       8398.40       129.28 o
   1   5  13      13479.34      12996.10       218.21 o
   2   5  13         63.80         83.44        10.53 o
   3   5  13      16532.30      16151.54       191.74 o
   4   5  13       6395.66       6368.81       121.11 o
   5   5  13        136.60        166.68        27.71 o
   6   5  13       6587.61       6490.84       152.32 o
   7   5  13       8984.94       8458.03       181.10 o
   8   5  13        305.37        326.97        41.24 o
   9   5  13       3479.47       3434.29       115.39 o
  10   5  13       4403.28       4266.38       148.24 o
 -13   6  13          7.55        -28.73        41.79 o
 -12   6  13         19.51         -2.42        41.86 o
 -11   6  13        340.87        360.04        61.15 o
 -10   6  13         12.34         30.33        27.07 o
  -9   6  13       1085.70       1158.61        66.13 o
  -8   6  13        206.04        225.82        45.79 o
  -7   6  13        426.82        394.47        45.25 o
  -6   6  13        249.57        277.29        35.17 o
  -5   6  13        129.55        174.39        31.40 o
  -4   6  13        867.17        714.67        45.07 o
  -3   6  13        868.20        896.72        41.01 o
  -2   6  13          3.21         18.85        14.36 o
  -1   6  13        112.25        135.89        21.59 o
   0   6  13          4.87         -7.53        13.67 o
   1   6  13        491.58        432.57        13.92 o
   2   6  13          7.52         21.47        12.80 o
   3   6  13        539.26        541.98        31.96 o
   4   6  13        568.05        515.58        30.20 o
   5   6  13       1195.07       1216.50        50.56 o
   6   6  13        222.19        284.18        27.52 o
   7   6  13        575.52        609.87        43.10 o
   8   6  13        174.47        196.30        31.02 o
   9   6  13         81.33         34.64        29.39 o
 -12   7  13       2297.81       2385.83       122.81 o
 -11   7  13         16.97          5.52        31.94 o
 -10   7  13       3279.48       3414.58       146.64 o
  -9   7  13       8730.71       9284.96       270.93 o
  -8   7  13       2053.02       2134.97        95.01 o
  -7   7  13       4952.30       5093.04       150.31 o
  -6   7  13      12883.90      13324.26       295.35 o
  -5   7  13       1541.32       1748.35        77.90 o
  -4   7  13       2769.64       2864.43       123.06 o
  -3   7  13       9620.20       8890.73       591.95 o
  -2   7  13       4245.41       4134.10       190.19 o
  -1   7  13         90.80        100.88        26.57 o
   0   7  13       4350.15       4318.29       152.49 o
   1   7  13       2022.24       1860.40        79.13 o
   2   7  13        115.26        133.28        20.21 o
   3   7  13       2367.26       2423.67        64.89 o
   4   7  13       1854.56       2080.82        80.87 o
   5   7  13        110.60        151.32        30.26 o
   6   7  13       2325.15       2206.58        98.76 o
   7   7  13       5388.43       5146.86       163.37 o
   8   7  13        394.52        398.28        40.33 o
 -10   8  13       2881.35       2883.03       134.64 o
  -9   8  13         93.24        132.48        46.24 o
  -8   8  13       8668.08       9046.84       252.43 o
  -7   8  13       6797.93       6957.87       226.94 o
  -6   8  13         67.05         56.52        39.26 o
  -5   8  13       9996.79      10131.57       254.55 o
  -4   8  13       5592.17       5779.73       167.98 o
  -3   8  13         13.13         40.13        35.15 o
  -2   8  13       6058.49       6140.40       210.12 o
  -1   8  13       7039.97       6455.73       279.85 o
   0   8  13        257.56        240.37        31.15 o
   1   8  13       2886.64       2663.70       106.72 o
   2   8  13       6138.53       5960.17       241.29 o
   3   8  13        754.18        773.87        44.04 o
   4   8  13        738.97        757.86        84.75 o
   5   8  13       4135.90       4070.80       165.47 o
   6   8  13       1829.44       1879.29       139.04 o
  -8   9  13          4.82        -32.04        51.48 o
  -7   9  13        146.42        150.24        48.30 o
  -6   9  13        821.29        723.34        75.03 o
  -5   9  13         19.32        -24.74        67.18 o
  -4   9  13        900.42        690.32       384.57 o
  -3   9  13        231.83        203.42        42.84 o
  -2   9  13        187.33        201.72        56.13 o
  -1   9  13        357.36        399.44        60.68 o
   0   9  13        104.45         78.67        51.86 o
   1   9  13         15.34         20.76        33.92 o
   2   9  13          0.88          0.50        18.48 o
   3   9  13         66.32         59.04        28.85 o
 -16   0  14        250.67        146.43        78.40 o
 -15   0  14       4385.51       4146.66       170.09 o
 -14   0  14       4302.29       4190.19       171.70 o
 -13   0  14       1519.38       1395.08        87.31 o
 -12   0  14       7501.71       7152.98       214.86 o
 -11   0  14      26748.64      26747.63       642.11 o
 -10   0  14       3336.13       3368.53       109.31 o
  -9   0  14      11561.27      11560.33       249.23 o
  -8   0  14      17524.11      17662.54       244.53 o
  -7   0  14        437.06        457.93        34.73 o
  -6   0  14       2228.50       2321.26        71.16 o
  -5   0  14      49921.73      51314.38       840.40 o
  -4   0  14      21296.91      22093.20       264.24 o
  -3   0  14       2477.61       2520.52        65.03 o
  -2   0  14      26431.07      26791.47       393.17 o
  -1   0  14       4150.79       4234.87        60.24 o
   0   0  14        465.92        452.05        27.46 o
   1   0  14       2659.45       2640.26        53.62 o
   2   0  14      20682.96      20129.11       350.11 o
   3   0  14        561.26        636.41        32.26 o
   4   0  14      14549.56      14475.97       273.92 o
   5   0  14      15619.66      15278.37       291.34 o
   6   0  14       1041.10       1047.22        63.23 o
   7   0  14        974.25        934.87        68.68 o
   8   0  14      16813.28      16679.58       500.33 o
   9   0  14       8283.21       8550.40       269.87 o
  10   0  14       1353.92       1637.73       137.49 o
  11   0  14      13556.76      14232.71       779.28 o
 -16   1  14       1463.61       1259.71        61.64 o
 -15   1  14        525.55        350.79        71.06 o
 -14   1  14         33.45         40.72        25.68 o
 -13   1  14       2051.06       1992.98        56.37 o
 -12   1  14       2331.16       2272.57        70.14 o
 -11   1  14        245.00        287.39        27.78 o
 -10   1  14       6386.73       6430.63       130.67 o
  -9   1  14       3903.61       4030.72        74.00 o
  -8   1  14        191.49        184.50        11.64 o
  -7   1  14       7268.96       7327.95        69.94 o
  -6   1  14       2121.93       2151.54        29.79 o
  -5   1  14        102.82        105.99         6.88 o
  -4   1  14       4816.79       4967.08        46.01 o
  -3   1  14      13273.15      13523.02       115.76 o
  -2   1  14         28.87         29.25        10.57 o
  -1   1  14       6561.56       6465.31        61.28 o
   0   1  14       5967.02       6094.06        62.14 o
   1   1  14         84.79         91.49        11.82 o
   2   1  14        249.20        267.96        14.93 o
   3   1  14       5684.19       5700.63        80.01 o
   4   1  14       3522.11       3501.02        65.25 o
   5   1  14        309.48        304.78        23.78 o
   6   1  14        784.64        738.95        39.89 o
   7   1  14       1837.99       1842.56        59.24 o
   8   1  14         49.54         54.89        30.83 o
   9   1  14        656.24        762.50        57.92 o
  10   1  14       3197.96       3533.04       124.44 o
  11   1  14         29.13         58.32        32.78 o
 -16   2  14        511.97        396.04        56.07 o
 -15   2  14       1530.82       1525.34        59.34 o
 -14   2  14       1048.42        945.85        54.62 o
 -13   2  14        810.66        773.48        33.72 o
 -12   2  14       3981.91       4030.82        86.63 o
 -11   2  14       1828.31       1696.82        64.20 o
 -10   2  14         27.44         42.42        18.81 o
  -9   2  14       1122.69       1111.85        41.64 o
  -8   2  14       5009.59       5118.00        66.01 o
  -7   2  14       3659.49       3616.00        43.43 o
  -6   2  14         24.80         34.71         7.13 o
  -5   2  14       2057.52       2137.28        44.34 o
  -4   2  14       6428.15       6476.42        83.83 o
  -3   2  14        309.13        337.29        23.32 o
  -2   2  14       1935.25       1963.90        23.47 o
  -1   2  14       6728.32       6851.89        80.91 o
   0   2  14        179.31        164.94        10.29 o
   1   2  14       6080.16       6035.85        63.85 o
   2   2  14       4589.01       4616.43        59.87 o
   3   2  14         76.46         83.32        16.45 o
   4   2  14       9762.11       9641.92       146.88 o
   5   2  14       5747.05       5657.02       100.93 o
   6   2  14       1058.02       1092.51        47.92 o
   7   2  14       2393.74       2484.91        72.95 o
   8   2  14       2307.57       2361.11       103.21 o
   9   2  14        899.27        896.80        57.08 o
  10   2  14        547.73        544.60        57.04 o
  11   2  14        944.33        981.94        70.52 o
 -15   3  14        768.89        615.39        50.32 o
 -14   3  14       2221.03       2151.45        64.67 o
 -13   3  14       7122.60       6806.31       125.59 o
 -12   3  14       5046.36       5050.10       116.65 o
 -11   3  14       1260.47       1281.43        45.33 o
 -10   3  14       9634.77       9937.38       159.95 o
  -9   3  14       4395.88       4442.80        63.36 o
  -8   3  14        117.42        119.74        22.00 o
  -7   3  14       8767.15       9025.12       123.57 o
  -6   3  14      11232.73      11539.30       174.40 o
  -5   3  14        370.58        418.30        33.31 o
  -4   3  14      10104.05      10247.70       154.83 o
  -3   3  14      31614.29      32007.42       460.65 o
  -2   3  14       7322.92       7350.12       108.78 o
  -1   3  14      10804.45      10971.90       168.79 o
   0   3  14      27465.36      27061.71       259.99 o
   1   3  14       6407.06       6409.54        80.89 o
   2   3  14       3956.69       3818.35        52.16 o
   3   3  14      20370.97      20053.04       252.39 o
   4   3  14      13143.36      12907.67       178.84 o
   5   3  14        284.05        306.80        28.10 o
   6   3  14      10009.56      10027.71       176.76 o
   7   3  14       4082.51       4280.38       114.34 o
   8   3  14         83.41         90.82        37.83 o
   9   3  14       3447.95       3715.02       120.29 o
  10   3  14       3638.88       3694.36       129.93 o
 -15   4  14       2182.09       1898.74       211.51 o
 -14   4  14        386.54        491.75        71.95 o
 -13   4  14         19.74         50.17        19.80 o
 -12   4  14       1194.97       1089.18        30.94 o
 -11   4  14       6023.80       5600.12       173.16 o
 -10   4  14         50.35         29.59        10.23 o
  -9   4  14       4344.91       4298.65        77.78 o
  -8   4  14        883.40        906.24        59.91 o
  -7   4  14        271.23        297.78        38.41 o
  -6   4  14        420.46        427.89        32.40 o
  -5   4  14       6197.38       6100.65       149.19 o
  -4   4  14       6948.04       6879.23       116.01 o
  -3   4  14        528.60        532.16        35.70 o
  -2   4  14       5664.34       5790.22        98.03 o
  -1   4  14       1584.36       1709.30        49.01 o
   0   4  14        243.51        264.77        20.62 o
   1   4  14       1360.21       1320.02        26.37 o
   2   4  14       6346.74       6165.16        71.90 o
   3   4  14         21.56         16.07         9.79 o
   4   4  14       4499.36       4511.13        82.44 o
   5   4  14       3493.97       3270.24        75.72 o
   6   4  14        112.51        162.56        29.22 o
   7   4  14        616.46        651.26        47.69 o
   8   4  14       1703.30       1700.06       105.10 o
   9   4  14        814.02        834.81        68.06 o
  10   4  14        200.72        159.29        39.30 o
 -14   5  14         22.74         10.59        53.20 o
 -13   5  14       1661.31       1587.05       266.11 o
 -12   5  14       1923.59       1911.44       115.74 o
 -11   5  14        331.00        391.13        81.39 o
 -10   5  14        509.12        544.26        53.91 o
  -9   5  14        764.06        852.49        66.05 o
  -8   5  14          0.42        -13.76        20.57 o
  -7   5  14       5479.28       5451.46       130.39 o
  -6   5  14       2516.57       2612.08       103.32 o
  -5   5  14       1061.00        981.89        82.30 o
  -4   5  14       5785.15       5644.95        93.40 o
  -3   5  14       2557.79       2554.51        70.83 o
  -2   5  14        250.38        254.62        45.89 o
  -1   5  14       1559.89       1584.90        53.31 o
   0   5  14       3072.74       3027.35        78.91 o
   1   5  14       2406.57       2398.26        69.44 o
   2   5  14        308.41        273.73        16.23 o
   3   5  14       1332.78       1260.64        35.12 o
   4   5  14       1842.75       1763.35        45.65 o
   5   5  14        526.35        555.08        35.48 o
   6   5  14        353.70        366.40        34.90 o
   7   5  14       1264.52       1369.78        61.19 o
   8   5  14        573.25        586.97        70.49 o
   9   5  14        890.52        769.56       150.33 o
 -13   6  14         27.19         37.19        43.75 o
 -12   6  14       5271.15       5431.69       181.95 o
 -11   6  14       7963.44       8200.64       248.33 o
 -10   6  14       1259.21       1288.97        75.28 o
  -9   6  14       4450.80       4653.36       176.91 o
  -8   6  14      13610.76      13805.87       303.99 o
  -7   6  14       5090.88       5127.74       140.85 o
  -6   6  14       3065.15       3058.90       109.40 o
  -5   6  14      11883.17      11974.93       250.59 o
  -4   6  14       6538.75       6454.17       272.23 o
  -3   6  14       1308.25       1346.72        77.06 o
  -2   6  14      10236.04      10120.99       194.18 o
  -1   6  14       8048.26       7876.48       171.56 o
   0   6  14         38.31         54.86        24.06 o
   1   6  14       9015.68       8697.25       141.49 o
   2   6  14       5144.03       4997.26       135.69 o
   3   6  14         81.26        114.40        20.16 o
   4   6  14       4785.11       4734.99        91.57 o
   5   6  14       6562.50       6569.08       142.07 o
   6   6  14       1872.37       1980.04        62.96 o
   7   6  14       1713.08       1557.84        66.27 o
   8   6  14       6946.03       6643.67       180.12 o
 -11   7  14        262.27        219.62        47.44 o
 -10   7  14       3279.59       3435.46       201.58 o
  -9   7  14       2852.11       2932.47       120.40 o
  -8   7  14          7.30        -13.34        26.68 o
  -7   7  14       1206.46       1466.70        89.27 o
  -6   7  14       2770.30       2800.15       119.48 o
  -5   7  14        175.98        202.52        40.55 o
  -4   7  14       1478.43       1534.41        74.72 o
  -3   7  14       2161.35       2020.31       116.04 o
  -2   7  14         99.42        110.49        24.43 o
  -1   7  14       2489.88       2427.10        81.77 o
   0   7  14       2632.38       2572.49        80.41 o
   1   7  14        596.83        653.20        45.24 o
   2   7  14       1035.08       1080.70        49.10 o
   3   7  14       1618.04       1559.24        58.85 o
   4   7  14       1963.05       2001.25        79.81 o
   5   7  14         67.95         87.86        30.77 o
   6   7  14       2353.95       2259.30       151.56 o
   7   7  14       1577.83       1463.77        95.17 o
 -10   8  14         91.50         73.50        47.85 o
  -9   8  14        213.77        228.78        48.32 o
  -8   8  14       1921.61       2046.46       120.06 o
  -7   8  14       1031.23       1070.92        76.71 o
  -6   8  14        288.31        272.78        45.56 o
  -5   8  14       2430.54       2502.11       133.17 o
  -4   8  14        148.40        109.01        51.73 o
  -3   8  14        149.10        140.59        60.50 o
  -2   8  14        330.08        344.88        55.08 o
  -1   8  14       2157.56       2183.22       117.32 o
   0   8  14         10.76         -0.57        17.13 o
   1   8  14       2091.27       2088.74       154.26 o
   2   8  14        298.28        304.67        38.06 o
   3   8  14        103.96         89.06        24.80 o
   4   8  14        258.11        247.23        45.57 o
   5   8  14       1540.40       1659.49        84.33 o
  -6   9  14       5385.94       5917.24       600.31 o
  -5   9  14          6.56          3.88        65.25 o
  -4   9  14       3407.17       3450.18       169.96 o
  -3   9  14       4907.09       7139.92      1477.62 o
  -2   9  14        869.66        887.45       180.83 o
  -1   9  14       2388.73       2342.17       279.46 o
   0   9  14       8390.81       8609.46       297.73 o
   1   9  14       2146.91       2162.25       131.88 o
   2   9  14       1000.76       1024.03        94.37 o
 -15   1  15         37.06         44.77        21.18 o
 -14   1  15       4571.09       4426.93       143.95 o
 -13   1  15       5663.76       5483.70       135.06 o
 -12   1  15       2726.45       2788.81        76.49 o
 -11   1  15       2491.36       2596.30        78.46 o
 -10   1  15      19682.60      20020.59       346.69 o
  -9   1  15       7653.85       7721.76        87.54 o
  -8   1  15       1984.80       1993.49        30.62 o
  -7   1  15       5625.01       5793.43        72.07 o
  -6   1  15       3341.34       3498.65        37.72 o
  -5   1  15         36.15         33.64         6.55 o
  -4   1  15      10741.90      11020.65       100.60 o
  -3   1  15      11514.34      11796.06       110.21 o
  -2   1  15        363.64        339.19        20.45 o
  -1   1  15      11222.92      11179.08       115.01 o
   0   1  15       2470.80       2572.07        36.60 o
   1   1  15        757.93        775.83        21.02 o
   2   1  15       8042.23       8055.20       100.70 o
   3   1  15      12901.83      12953.88       191.17 o
   4   1  15        912.56        865.38        42.46 o
   5   1  15       6292.24       6358.59       113.11 o
   6   1  15      13632.59      13236.33       212.04 o
   7   1  15       2169.73       2180.56        82.03 o
   8   1  15         57.25         89.28        25.88 o
   9   1  15       5328.64       5560.05       165.49 o
  10   1  15       3419.96       3638.43       142.60 o
 -15   2  15       3084.74       2766.61        74.89 o
 -14   2  15       1992.85       1786.38        78.64 o
 -13   2  15         17.18         10.20        16.82 o
 -12   2  15       5617.03       5417.66       103.70 o
 -11   2  15       8595.45       8440.34       154.23 o
 -10   2  15         69.13         87.75        18.14 o
  -9   2  15      14506.67      14429.31       254.98 o
  -8   2  15       6425.53       6538.75        80.46 o
  -7   2  15         79.48         86.75         9.81 o
  -6   2  15      10339.21      10161.56       117.23 o
  -5   2  15      16456.62      16808.36       210.02 o
  -4   2  15       2761.18       2907.82        68.11 o
  -3   2  15       8947.88       8937.40       148.61 o
  -2   2  15      13131.32      13528.81       129.03 o
  -1   2  15       5487.67       5502.36        92.96 o
   0   2  15         62.60         73.82         9.59 o
   1   2  15      11996.98      11766.29       139.31 o
   2   2  15       6951.89       6904.74        95.35 o
   3   2  15        163.87        196.28        20.02 o
   4   2  15      12503.71      12252.25       179.22 o
   5   2  15       6793.52       6586.63       120.42 o
   6   2  15        579.66        536.43        33.42 o
   7   2  15       3693.57       3590.44       101.43 o
   8   2  15       4973.53       5085.98       127.84 o
   9   2  15        412.50        449.99        49.35 o
  10   2  15       3157.19       3432.97       152.76 o
 -15   3  15         31.96         34.52        35.49 o
 -14   3  15          0.73        -21.93        21.93 o
 -13   3  15        170.25        127.88        18.46 o
 -12   3  15        881.33        923.16        41.85 o
 -11   3  15          1.13          2.51        19.74 o
 -10   3  15        358.08        348.55        22.89 o
  -9   3  15          7.54         17.38         8.21 o
  -8   3  15        946.47        941.28        32.12 o
  -7   3  15         71.89         91.87        15.31 o
  -6   3  15          7.16          3.88        11.79 o
  -5   3  15        259.65        252.59        21.84 o
  -4   3  15        620.48        651.18        50.26 o
  -3   3  15        349.45        360.18        24.30 o
  -2   3  15          0.04         -0.18        16.85 o
  -1   3  15        690.05        779.01        33.00 o
   0   3  15         60.06         57.46        11.64 o
   1   3  15        701.88        708.73        23.54 o
   2   3  15        347.63        311.31        20.53 o
   3   3  15         24.95         33.56        13.60 o
   4   3  15        594.12        576.23        34.16 o
   5   3  15          2.65         -8.06        15.66 o
   6   3  15         19.07         52.22        20.69 o
   7   3  15        263.77        243.30        33.89 o
   8   3  15         44.35         50.76        29.92 o
   9   3  15         97.63        113.20        33.45 o
  10   3  15         58.95         35.33        30.41 o
 -14   4  15       1284.38       1454.90       147.99 o
 -13   4  15        298.24        233.80        52.48 o
 -12   4  15       3815.33       3806.56       184.05 o
 -11   4  15       3354.20       3292.80        83.02 o
 -10   4  15        139.23        121.78        25.09 o
  -9   4  15       3584.22       3835.34        72.12 o
  -8   4  15       6789.06       7115.91       168.04 o
  -7   4  15         11.76         15.24        22.91 o
  -6   4  15       4132.13       4439.21       111.26 o
  -5   4  15      16479.39      16544.21       230.05 o
  -4   4  15       1117.93       1191.89        77.89 o
  -3   4  15       4865.00       4912.42        94.44 o
  -2   4  15      19727.90      19532.12       291.09 o
  -1   4  15      11834.89      11835.23       199.81 o
   0   4  15        926.10        934.34        34.74 o
   1   4  15      13661.17      13007.40       298.04 o
   2   4  15       6687.30       6518.39        74.47 o
   3   4  15        357.84        326.37        20.82 o
   4   4  15       4351.44       4280.04        83.33 o
   5   4  15       5210.50       5132.45       107.96 o
   6   4  15        169.35        193.33        25.04 o
   7   4  15       2459.85       2449.43        83.23 o
   8   4  15       3286.90       3395.12       117.71 o
   9   4  15         51.17        101.54        39.76 o
 -13   5  15       3293.61       3364.06       247.86 o
 -12   5  15        684.49        661.35       146.19 o
 -11   5  15       1915.83       1916.40        98.92 o
 -10   5  15      10719.64      11003.59       304.10 o
  -9   5  15       3244.98       3332.36       107.14 o
  -8   5  15        628.93        672.18        54.42 o
  -7   5  15       7540.03       7807.02       214.73 o
  -6   5  15       5348.27       5417.01       132.17 o
  -5   5  15         46.63         37.93        21.82 o
  -4   5  15       9308.07      11836.68      2680.16 o
  -3   5  15      15623.91      15411.82       395.14 o
  -2   5  15         38.43         50.43        17.21 o
  -1   5  15       8048.01       8141.64       138.71 o
   0   5  15       9465.52       9483.77       162.93 o
   1   5  15         79.40         65.96        18.32 o
   2   5  15       3856.72       3673.84        68.11 o
   3   5  15      15611.46      15062.50       266.57 o
   4   5  15       1463.99       1353.32        47.28 o
   5   5  15       5679.22       5426.39       104.92 o
   6   5  15       5577.87       5599.14       119.44 o
   7   5  15        649.24        634.60        49.72 o
   8   5  15        617.59        570.85        47.07 o
 -12   6  15          5.32         22.36        34.55 o
 -11   6  15        114.42         85.76        34.91 o
 -10   6  15         10.60         39.50        33.69 o
  -9   6  15          2.28        -14.63        25.31 o
  -8   6  15          1.07         16.04        47.29 o
  -7   6  15        350.01        388.61        47.19 o
  -6   6  15        266.05        337.61        39.88 o
  -5   6  15         20.29         46.06        31.89 o
  -4   6  15        178.31        113.59        70.69 o
  -3   6  15         94.52         95.00        21.94 o
  -2   6  15          3.24         11.27        16.43 o
  -1   6  15         76.69         72.18        21.84 o
   0   6  15        179.89        210.25        25.25 o
   1   6  15        433.00        441.32        39.39 o
   2   6  15         76.33         74.50        27.23 o
   3   6  15        369.64        421.59        37.79 o
   4   6  15        346.84        296.66        29.22 o
   5   6  15          0.84         -5.69        13.58 o
   6   6  15         76.22         68.65        23.57 o
   7   6  15          3.25         26.63        25.26 o
 -11   7  15       1702.02       1665.53       132.42 o
 -10   7  15       6020.52       6231.68       202.42 o
  -9   7  15       2407.66       2592.88       126.45 o
  -8   7  15        678.43        722.57        70.59 o
  -7   7  15       7771.81       7817.41       242.85 o
  -6   7  15       3689.63       3762.02       129.91 o
  -5   7  15       1115.54       1125.60        69.63 o
  -4   7  15       3191.08       3353.47       117.12 o
  -3   7  15       1011.35       1219.52        54.76 o
  -2   7  15         13.62          7.38        43.36 o
  -1   7  15       2150.44       2108.29       187.09 o
   0   7  15       5465.77       5437.22       220.72 o
   1   7  15        280.15        327.17        48.57 o
   2   7  15       3330.45       3305.92       120.96 o
   3   7  15       4188.48       4049.51       133.66 o
   4   7  15        986.08        941.62        69.50 o
   5   7  15        788.78        736.96        58.34 o
  -9   8  15       4210.74       4671.37       307.88 o
  -8   8  15       5202.44       5347.05       186.39 o
  -7   8  15         38.21         19.08        32.54 o
  -6   8  15       4100.77       5043.62       604.94 o
  -5   8  15       5297.32       5491.46       177.68 o
  -4   8  15        143.04        154.39        39.68 o
  -3   8  15       1819.82       1838.52       113.59 o
  -2   8  15       3100.81       3005.05       147.53 o
  -1   8  15       1372.33       1381.35       138.58 o
   0   8  15       1070.57        733.66       168.78 o
   1   8  15       5667.56       5290.93       305.97 o
   2   8  15       3105.85       2960.07       161.51 o
   3   8  15         29.83          5.27        21.15 o
  -4   9  15        184.21        161.91        73.95 o
  -3   9  15         20.05         11.40        30.28 o
  -2   9  15        296.82        295.36        60.57 o
  -1   9  15         21.75        -15.20        37.16 o
 -15   0  16      11213.51      10718.45       399.60 o
 -14   0  16       1142.88       1031.31        78.84 o
 -13   0  16       4364.81       4374.64       223.42 o
 -12   0  16      15034.88      15062.71       410.31 o
 -11   0  16      11137.15      11500.29       426.87 o
 -10   0  16       2651.35       2640.45        67.38 o
  -9   0  16      21747.18      22080.77       360.06 o
  -8   0  16      14989.70      15199.33       216.91 o
  -7   0  16         31.45         61.78        12.47 o
  -6   0  16       3200.28       3363.71        76.81 o
  -5   0  16       5581.41       5994.10        84.41 o
  -4   0  16         16.14         16.82         8.97 o
  -3   0  16      10903.65      10983.41       162.23 o
  -2   0  16      10972.49      11145.59       202.58 o
  -1   0  16        496.29        446.71        29.41 o
   0   0  16       8608.31       8564.31       137.74 o
   1   0  16      14915.08      14794.01       261.22 o
   2   0  16       4482.05       4451.60       113.41 o
   3   0  16       2832.37       2775.82        82.05 o
   4   0  16      19829.77      19314.58       392.99 o
   5   0  16      20287.61      20131.76       453.81 o
   6   0  16        316.38        347.42        43.28 o
   7   0  16       8749.38       8711.99       311.89 o
   8   0  16       6652.27       6539.38       232.17 o
   9   0  16        133.10        157.32        61.77 o
 -15   1  16        133.91        138.51        31.02 o
 -14   1  16       1308.61       1229.99        76.12 o
 -13   1  16       2666.05       2851.99        92.98 o
 -12   1  16          0.87        -12.45        17.88 o
 -11   1  16       2993.95       3078.61        88.51 o
 -10   1  16       4712.75       4735.48        68.18 o
  -9   1  16         18.04         23.30         9.27 o
  -8   1  16       3330.03       3417.16        45.41 o
  -7   1  16       2805.41       2843.23        39.88 o
  -6   1  16        230.75        240.77        11.69 o
  -5   1  16       1677.92       1737.64        28.94 o
  -4   1  16       4321.54       4425.65        45.62 o
  -3   1  16       2668.75       2744.79        37.62 o
  -2   1  16       1217.63       1188.17        29.07 o
  -1   1  16       1303.53       1344.27        37.32 o
   0   1  16       3147.76       3155.14        50.75 o
   1   1  16         31.31         15.36        14.50 o
   2   1  16        834.11        787.63        27.34 o
   3   1  16       4133.08       4093.27        73.30 o
   4   1  16        350.80        327.03        27.03 o
   5   1  16       3385.54       3354.91       102.59 o
   6   1  16       2747.46       2741.16        77.66 o
   7   1  16        844.48        871.87        53.53 o
   8   1  16       1306.84       1328.94        64.80 o
   9   1  16       1673.34       1668.27        91.51 o
 -15   2  16       1375.72       1047.67        67.32 o
 -14   2  16        323.94        273.33        30.53 o
 -13   2  16        528.00        525.33        50.64 o
 -12   2  16       1093.54        994.82        66.73 o
 -11   2  16       1454.58       1425.40        66.08 o
 -10   2  16        168.65        137.78        17.65 o
  -9   2  16       2084.79       2029.93        61.65 o
  -8   2  16       2793.56       2800.65        54.48 o
  -7   2  16        398.61        377.09        16.69 o
  -6   2  16       4354.76       4506.48       108.91 o
  -5   2  16       4858.25       4970.58        85.32 o
  -4   2  16       1285.39       1373.26        33.85 o
  -3   2  16       4389.19       4452.07        87.10 o
  -2   2  16       7096.91       7108.81        91.86 o
  -1   2  16         66.47         79.44        15.44 o
   0   2  16       3206.44       3126.68        67.28 o
   1   2  16       5771.15       5648.28        72.56 o
   2   2  16        111.25        105.03        13.92 o
   3   2  16        849.79        912.78        34.54 o
   4   2  16       3764.34       3832.35        81.11 o
   5   2  16        227.87        209.59        27.97 o
   6   2  16        164.00        171.68        25.43 o
   7   2  16       1558.33       1474.65       107.63 o
   8   2  16        901.25        885.72        51.98 o
   9   2  16         49.23         58.96        29.76 o
 -14   3  16       2800.41       2769.29       144.47 o
 -13   3  16       2281.59       2283.65        77.38 o
 -12   3  16         22.55         13.77        19.24 o
 -11   3  16       5497.41       5490.29       117.59 o
 -10   3  16       8616.20       8453.77       115.15 o
  -9   3  16        595.31        596.83        37.08 o
  -8   3  16       6865.06       7109.65       124.73 o
  -7   3  16      13771.42      14143.88       228.33 o
  -6   3  16       4861.30       4913.75       125.43 o
  -5   3  16       3700.18       3723.79        67.73 o
  -4   3  16      34081.71      34715.63       636.88 o
  -3   3  16      14837.93      14822.19       221.03 o
  -2   3  16       3389.34       3477.55        73.11 o
  -1   3  16      17616.82      17802.40       309.50 o
   0   3  16       8359.45       8114.41       137.53 o
   1   3  16        226.87        239.29        16.06 o
   2   3  16       8014.15       7724.68       119.44 o
   3   3  16       8003.17       7861.14       112.30 o
   4   3  16        281.19        301.53        25.55 o
   5   3  16       5356.11       5204.96       100.16 o
   6   3  16       3057.92       3077.48        85.64 o
   7   3  16        279.20        259.77        38.24 o
   8   3  16       2455.85       2464.44        98.16 o
   9   3  16       5409.46       5553.33       165.86 o
 -14   4  16         22.81         99.08        55.70 o
 -13   4  16        406.26        466.39        66.26 o
 -12   4  16        855.30        828.48        64.60 o
 -11   4  16        574.53        647.10        57.84 o
 -10   4  16        225.98        210.40        28.28 o
  -9   4  16       3086.93       3353.37        99.55 o
  -8   4  16       2655.93       2756.39       106.78 o
  -7   4  16        268.78        288.24        31.77 o
  -6   4  16       2100.19       2178.82        71.02 o
  -5   4  16       3109.05       3154.47        62.57 o
  -4   4  16        355.56        343.50        55.85 o
  -3   4  16       3399.07       3464.20       141.77 o
  -2   4  16       7272.98       7201.88       151.45 o
  -1   4  16        151.01        153.75        22.07 o
   0   4  16       3965.13       4065.36        79.39 o
   1   4  16       1008.38       1157.46        45.27 o
   2   4  16        202.09        155.14        19.67 o
   3   4  16        737.32        712.51        23.77 o
   4   4  16       2807.03       2713.16        64.87 o
   5   4  16        960.89        842.41        69.58 o
   6   4  16        608.39        617.84        39.05 o
   7   4  16       1344.41       1225.38        60.22 o
   8   4  16        421.71        395.85        50.39 o
 -13   5  16       1197.10       1122.11        88.26 o
 -12   5  16        215.63        188.46        64.69 o
 -11   5  16       2293.66       2333.89       111.28 o
 -10   5  16       1053.48        997.14        63.54 o
  -9   5  16         55.26        125.51        46.18 o
  -8   5  16       2314.99       2491.66        97.75 o
  -7   5  16       3815.92       3776.43       111.23 o
  -6   5  16        120.79         98.49        27.20 o
  -5   5  16       1404.14       1567.80        82.97 o
  -4   5  16       2183.41       2229.75       144.58 o
  -3   5  16        472.82        506.71        32.96 o
  -2   5  16         80.44         95.44        28.65 o
  -1   5  16       1484.50       1521.83        52.17 o
   0   5  16       1903.95       2059.23        80.42 o
   1   5  16        290.89        326.97        33.68 o
   2   5  16        795.50        798.55        52.06 o
   3   5  16       1137.00       1140.06        34.66 o
   4   5  16        123.10        137.14        19.25 o
   5   5  16        124.22        147.92        21.35 o
   6   5  16       2042.74       2168.28        95.78 o
   7   5  16         29.31         17.00        20.24 o
 -11   6  16       2466.80       2559.71       131.26 o
 -10   6  16        623.59        644.32        65.80 o
  -9   6  16       7220.99       7454.33       204.77 o
  -8   6  16       4290.79       4494.70       154.08 o
  -7   6  16         65.84         78.96        39.49 o
  -6   6  16       8558.69       8870.22       214.24 o
  -5   6  16       4840.13       4847.49       139.53 o
  -4   6  16         12.88         35.32        19.46 o
  -3   6  16       4375.58       4266.08       112.11 o
  -2   6  16       8064.52       7917.11       180.92 o
  -1   6  16        129.66        205.22        32.37 o
   0   6  16       4943.21       4912.79       125.57 o
   1   6  16       7103.74       7512.48       173.29 o
   2   6  16       1277.51       1242.76        65.64 o
   3   6  16       1101.08       1059.63        57.44 o
   4   6  16       9775.64       9516.97       216.29 o
   5   6  16       3614.82       3713.45       135.99 o
   6   6  16        459.87        497.29        54.13 o
 -10   7  16       2133.81       2316.57       128.50 o
  -9   7  16         34.45         68.63        40.00 o
  -8   7  16        746.92        765.71        65.51 o
  -7   7  16        948.77       1011.18        70.87 o
  -6   7  16        525.60        498.76        85.47 o
  -5   7  16        406.93        482.23        64.89 o
  -4   7  16       4371.94       4481.75       159.53 o
  -3   7  16        494.51        502.45        62.63 o
  -2   7  16        615.01        561.66        51.10 o
  -1   7  16       1856.13       1822.47        65.78 o
   0   7  16        633.78        591.59        54.15 o
   1   7  16        161.67        189.35        29.85 o
   2   7  16       2462.88       2467.26       108.04 o
   3   7  16       2821.13       2642.23       108.38 o
   4   7  16          4.96         -7.30        23.93 o
  -7   8  16         87.21         22.93        35.63 o
  -6   8  16        608.33        576.66        62.62 o
  -5   8  16        840.36        969.37        93.03 o
  -4   8  16         60.15         30.92        53.87 o
  -3   8  16        803.27        877.36       195.14 o
  -2   8  16        504.07        535.45        70.93 o
  -1   8  16         22.10         51.11        40.10 o
   0   8  16        463.54        536.82        72.66 o
   1   8  16       1347.59       1153.06       108.93 o
   2   8  16        214.71        264.09        86.43 o
 -14   1  17       5100.44       5014.45       161.53 o
 -13   1  17       1744.01       1705.56        80.05 o
 -12   1  17        187.77        201.73        27.84 o
 -11   1  17       8002.28       8065.33       144.24 o
 -10   1  17       5788.32       5907.98        83.95 o
  -9   1  17         34.16         37.07        12.64 o
  -8   1  17       6500.97       6598.52        72.90 o
  -7   1  17       4477.47       4667.48        57.31 o
  -6   1  17        255.17        233.12        14.90 o
  -5   1  17       5623.98       5864.84        66.73 o
  -4   1  17      10453.50      10809.08       104.49 o
  -3   1  17        170.39        183.30        14.51 o
  -2   1  17       4174.08       4222.95        61.78 o
  -1   1  17      16223.75      16448.07       221.64 o
   0   1  17       3229.66       3218.00        55.59 o
   1   1  17       4506.67       4563.60        71.07 o
   2   1  17      11821.11      12050.85       170.47 o
   3   1  17       5531.08       5463.86       100.62 o
   4   1  17        538.22        545.86        31.37 o
   5   1  17       7560.77       7316.95       156.25 o
   6   1  17       9561.48       9143.41       178.13 o
   7   1  17        231.97        186.44        29.98 o
   8   1  17       1675.46       1579.22        77.49 o
 -14   2  17         64.07         54.96        26.51 o
 -13   2  17       2758.21       2694.30       105.04 o
 -12   2  17       5393.52       5398.46       116.63 o
 -11   2  17        964.09        870.39        43.65 o
 -10   2  17       5355.29       5324.60        69.12 o
  -9   2  17      15141.59      14960.44       182.14 o
  -8   2  17        345.94        286.58        25.19 o
  -7   2  17       2474.26       2572.64        59.46 o
  -6   2  17       6836.78       7111.40       108.50 o
  -5   2  17       3229.67       3245.32        67.70 o
  -4   2  17        426.93        397.49        22.70 o
  -3   2  17      12241.21      12572.26       217.20 o
  -2   2  17      15185.23      15213.90       174.39 o
  -1   2  17          5.14          0.95        13.39 o
   0   2  17       5335.34       5284.39        72.30 o
   1   2  17       5901.06       5561.43       122.51 o
   2   2  17        812.08        768.65        29.64 o
   3   2  17       2209.10       2246.39        57.53 o
   4   2  17      11213.42      10925.87       213.81 o
   5   2  17        225.04        220.18        27.81 o
   6   2  17       4296.52       4271.43       106.23 o
   7   2  17       5363.90       5390.10       140.22 o
   8   2  17        551.43        571.80        45.68 o
 -14   3  17         63.83         88.60        53.64 o
 -13   3  17        132.54        130.31        27.62 o
 -12   3  17         18.13          7.56        16.20 o
 -11   3  17          8.77        -12.57        18.25 o
 -10   3  17        254.30        288.72        31.80 o
  -9   3  17          0.19         19.70        21.92 o
  -8   3  17        538.34        523.82        31.80 o
  -7   3  17         64.98         84.89        18.21 o
  -6   3  17         16.63         37.10        21.23 o
  -5   3  17        496.81        482.72        36.54 o
  -4   3  17          0.76         -2.67        12.24 o
  -3   3  17        338.10        348.15        34.63 o
  -2   3  17        244.28        248.95        24.76 o
  -1   3  17        245.35        240.17        25.35 o
   0   3  17        187.73        142.27        16.49 o
   1   3  17         76.69         88.43        13.09 o
   2   3  17          0.54         16.61        15.48 o
   3   3  17         16.10         28.01        13.83 o
   4   3  17        110.48        103.96        19.33 o
   5   3  17          0.30          0.75        17.09 o
   6   3  17         25.56         42.50        21.58 o
   7   3  17        253.32        211.61        37.40 o
   8   3  17         77.05         58.92        27.50 o
 -13   4  17       1929.51       1888.79        94.05 o
 -12   4  17       2950.61       3080.98       113.25 o
 -11   4  17        873.58        871.04        62.49 o
 -10   4  17       4334.28       4429.31        92.78 o
  -9   4  17       8541.82       8528.42       194.80 o
  -8   4  17       2482.77       2453.78       123.60 o
  -7   4  17       2621.29       2749.28        97.28 o
  -6   4  17      11495.23      11635.29       232.24 o
  -5   4  17       8708.23       8625.38       138.55 o
  -4   4  17        373.25        459.67        42.04 o
  -3   4  17      10788.02      10752.73       221.60 o
  -2   4  17       7273.09       7244.60       134.45 o
  -1   4  17          7.40          9.29        18.68 o
   0   4  17       5246.43       5311.13       139.47 o
   1   4  17       3135.97       3269.82        99.54 o
   2   4  17         27.00         34.41        15.68 o
   3   4  17       5848.13       5497.08       121.50 o
   4   4  17       3092.19       2991.77        94.49 o
   5   4  17        246.67        271.06        29.01 o
   6   4  17       2198.29       2164.44       120.15 o
   7   4  17       3084.56       3018.84        97.95 o
 -12   5  17         34.91         76.69        37.41 o
 -11   5  17       4051.01       4192.98       153.98 o
 -10   5  17       5086.68       5011.93       172.32 o
  -9   5  17          1.99         12.39        26.12 o
  -8   5  17       5699.27       5818.84       155.90 o
  -7   5  17       7889.54       8198.65       193.86 o
  -6   5  17        548.40        621.98        47.60 o
  -5   5  17       5326.93       5541.42       154.16 o
  -4   5  17       7952.11       7840.14       201.15 o
  -3   5  17        882.42        953.52        54.82 o
  -2   5  17       5973.52       5840.66       128.61 o
  -1   5  17       9033.83       9094.37       188.09 o
   0   5  17       2512.94       2570.79        76.78 o
   1   5  17       2751.89       2891.59        76.40 o
   2   5  17       7860.25       7789.59       212.42 o
   3   5  17       1178.60       1294.27        76.07 o
   4   5  17        762.02        737.02        56.76 o
   5   5  17       4832.11       4791.45       155.53 o
   6   5  17       2880.37       2700.93       121.08 o
 -10   6  17         65.27        104.81        36.66 o
  -9   6  17        527.52        540.37        62.50 o
  -8   6  17         22.29          0.85        22.90 o
  -7   6  17        115.42        129.93        56.54 o
  -6   6  17        270.25        244.18       101.82 o
  -5   6  17         14.52         -2.50        22.27 o
  -4   6  17         64.91         40.85        27.35 o
  -3   6  17        717.15        679.93        52.35 o
  -2   6  17         70.91         54.90        20.91 o
  -1   6  17       1560.18       1648.72        79.08 o
   0   6  17        365.38        343.03        36.10 o
   1   6  17          1.26         27.06        24.76 o
   2   6  17         90.25         70.10        26.49 o
   3   6  17         11.42        -19.60        29.03 o
   4   6  17         75.72         54.20        32.92 o
   5   6  17          1.64        -16.71        33.17 o
  -9   7  17          6.49          0.77        44.75 o
  -8   7  17       2043.88       2177.00       109.88 o
  -7   7  17       1885.04       1922.64       125.89 o
  -6   7  17          3.26        -22.59        28.77 o
  -5   7  17       2195.49       2280.10       150.40 o
  -4   7  17       2711.96       2855.08       115.98 o
  -3   7  17        284.45        301.21        56.46 o
  -2   7  17       1382.16       1350.52       147.60 o
  -1   7  17       4080.52       3875.54       335.59 o
   0   7  17       1649.22       1458.19       122.00 o
   1   7  17        795.93        704.82        54.93 o
   2   7  17       7538.96       7474.16       181.38 o
   3   7  17       3898.67       4121.69       145.59 o
  -4   8  17        132.11        105.21        58.96 o
  -3   8  17       3787.19       3769.30       183.54 o
  -2   8  17       2703.44       2840.96       224.05 o
 -14   0  18        629.16        429.00        94.00 o
 -13   0  18       4977.64       4855.35       147.71 o
 -12   0  18       2546.70       2448.68       110.90 o
 -11   0  18          7.66          8.59        21.06 o
 -10   0  18       6996.29       7190.59       138.15 o
  -9   0  18       6471.21       6488.88       132.44 o
  -8   0  18         22.16         36.55        12.92 o
  -7   0  18       6302.33       6469.07       109.05 o
  -6   0  18       5754.97       5828.01       110.38 o
  -5   0  18       1270.82       1337.84        55.41 o
  -4   0  18       3825.61       3985.17        60.99 o
  -3   0  18      17562.20      18338.88       257.26 o
  -2   0  18       5474.10       5597.79       123.96 o
  -1   0  18       2447.04       2419.93       118.89 o
   0   0  18      13946.67      13608.63       235.76 o
   1   0  18       8073.26       8015.45       159.22 o
   2   0  18        510.87        527.18        41.49 o
   3   0  18      14715.39      14922.32       377.72 o
   4   0  18       7242.70       7164.86       173.74 o
   5   0  18        385.14        321.13        43.21 o
   6   0  18      10988.79      10295.77       286.12 o
   7   0  18       6551.17       6121.86       196.08 o
 -14   1  18        906.88        792.47        75.33 o
 -13   1  18        234.80        235.78        32.65 o
 -12   1  18       1409.62       1357.76        45.26 o
 -11   1  18       1894.23       1885.75        48.44 o
 -10   1  18       1257.20       1180.28        36.66 o
  -9   1  18        918.18        914.70        37.91 o
  -8   1  18       5405.86       5566.45        80.41 o
  -7   1  18        742.60        752.85        24.86 o
  -6   1  18          6.14         17.33         8.66 o
  -5   1  18        660.71        726.00        20.05 o
  -4   1  18       1766.20       1800.22        27.14 o
  -3   1  18       2127.46       2212.79        39.03 o
  -2   1  18       3487.75       3399.12        68.51 o
  -1   1  18       3603.91       3848.01        86.75 o
   0   1  18        160.38        143.75        14.93 o
   1   1  18        919.55        917.90        38.79 o
   2   1  18       2123.54       2190.91        60.14 o
   3   1  18        332.71        319.24        24.94 o
   4   1  18        597.26        567.01        36.51 o
   5   1  18       5996.78       5974.22       126.74 o
   6   1  18        236.19        207.74        32.64 o
   7   1  18       1451.73       1399.49        66.15 o
 -13   2  18        485.77        447.15        40.18 o
 -12   2  18       2414.85       2344.77        71.62 o
 -11   2  18        239.27        224.50        32.08 o
 -10   2  18        794.96        789.92        49.41 o
  -9   2  18       3514.52       3579.60        91.12 o
  -8   2  18        369.56        299.99        23.82 o
  -7   2  18        430.27        401.90        31.53 o
  -6   2  18       2640.03       2706.77        62.25 o
  -5   2  18         64.25         85.10        24.99 o
  -4   2  18       7050.24       7278.15       113.47 o
  -3   2  18       4285.45       4361.72        88.68 o
  -2   2  18        350.04        302.89        26.05 o
  -1   2  18       2685.19       2702.01        62.74 o
   0   2  18       4564.05       4574.75        83.98 o
   1   2  18       1510.53       1554.68        35.48 o
   2   2  18        262.17        259.44        18.77 o
   3   2  18        971.86        851.34        44.50 o
   4   2  18       1423.33       1427.25        59.55 o
   5   2  18        146.32        144.67        28.56 o
   6   2  18        270.68        269.89        31.78 o
   7   2  18        779.92        790.48        51.31 o
 -13   3  18        293.20        205.07        63.62 o
 -12   3  18       1750.77       1714.45        59.39 o
 -11   3  18       8319.24       8370.30       179.95 o
 -10   3  18       5218.54       5095.98       114.07 o
  -9   3  18       1435.04       1388.14        56.56 o
  -8   3  18      19052.93      19767.25       344.17 o
  -7   3  18       9050.05       9351.26       205.89 o
  -6   3  18        470.64        433.89        38.61 o
  -5   3  18       9179.04       9345.52       149.29 o
  -4   3  18       8794.22       8864.98       149.80 o
  -3   3  18          6.91         26.97        20.81 o
  -2   3  18      11107.09      10874.99       220.08 o
  -1   3  18       9120.26       9376.91       184.17 o
   0   3  18         11.94          6.58         9.41 o
   1   3  18       3483.71       3330.16        51.30 o
   2   3  18       3920.98       3660.13       117.70 o
   3   3  18        414.19        375.02        27.49 o
   4   3  18       1652.50       1651.57        71.16 o
   5   3  18       9046.18       8738.57       169.71 o
   6   3  18       2349.80       2227.75       108.44 o
   7   3  18       1319.01       1181.53        69.62 o
 -12   4  18       1074.96        959.33       219.55 o
 -11   4  18        674.74        590.56        56.11 o
 -10   4  18       1898.63       1803.29        80.33 o
  -9   4  18       3393.69       3452.83       115.90 o
  -8   4  18         25.97         96.44        44.44 o
  -7   4  18       2064.88       2193.63       107.50 o
  -6   4  18       2437.21       2501.63       133.54 o
  -5   4  18        402.13        434.83        30.40 o
  -4   4  18       1210.37       1185.00        86.87 o
  -3   4  18       5800.16       5846.59       145.95 o
  -2   4  18        152.15        156.39        24.17 o
  -1   4  18        993.22       1036.42        47.85 o
   0   4  18       1693.08       1687.18        66.68 o
   1   4  18        954.33        824.32        95.92 o
   2   4  18         19.93         -6.02        26.09 o
   3   4  18       1451.26       1495.37        72.33 o
   4   4  18       1647.03       1601.59       133.54 o
   5   4  18          9.17         -5.50        25.19 o
   6   4  18        730.54        832.86        65.14 o
 -11   5  18       2645.67       2720.55       129.70 o
 -10   5  18         47.08         78.57        31.76 o
  -9   5  18        204.53        236.32        39.14 o
  -8   5  18        764.35        836.16        73.63 o
  -7   5  18       1624.11       1760.20       100.12 o
  -6   5  18         31.23        -15.10        29.37 o
  -5   5  18       1170.33       1004.43       639.68 o
  -4   5  18       1839.32       1664.37        73.52 o
  -3   5  18          9.65          9.70        19.60 o
  -2   5  18         81.79         86.96        30.04 o
  -1   5  18        663.16        692.42        46.04 o
   0   5  18       1158.08       1077.02        60.07 o
   1   5  18        178.59        133.37        31.71 o
   2   5  18       1916.47       2013.24        81.80 o
   3   5  18         25.34         61.73        29.08 o
   4   5  18       2088.26       2067.76        94.40 o
   5   5  18       1204.79       1282.32        76.06 o
  -9   6  18       5249.24       5263.12       172.04 o
  -8   6  18        121.25         38.55        30.14 o
  -7   6  18       2150.63       2176.66       171.58 o
  -6   6  18       5348.47       5501.37       211.30 o
  -5   6  18        975.06        710.95       479.45 o
  -4   6  18       3335.21       2983.69       287.40 o
  -3   6  18       8148.63       7657.48       368.86 o
  -2   6  18       1834.57       1904.50        88.32 o
  -1   6  18       1134.38       1081.03       103.70 o
   0   6  18       6229.74       6225.69       146.82 o
   1   6  18       5700.70       5860.01       164.95 o
   2   6  18        236.78        234.20        35.49 o
   3   6  18       6590.71       6652.12       187.13 o
  -7   7  18        684.52        502.92       169.59 o
  -6   7  18        297.91        246.26       103.39 o
  -5   7  18       1112.86        729.85       495.68 o
  -4   7  18       1722.91       1647.99       116.26 o
  -3   7  18          0.28        -11.88        41.50 o
  -2   7  18       1487.41       1574.40       112.30 o
  -1   7  18       2394.90       2268.71       112.34 o
   0   7  18          5.04        -14.17        23.68 o
   1   7  18       1036.14        902.14        85.76 o
 -13   1  19         10.70          0.69        17.81 o
 -12   1  19       1927.31       1856.53        71.11 o
 -11   1  19       3513.67       3600.30        87.87 o
 -10   1  19        449.96        424.37        47.43 o
  -9   1  19       4771.26       4866.04       100.71 o
  -8   1  19       6878.40       6992.12       135.86 o
  -7   1  19        546.67        546.42        21.35 o
  -6   1  19       2589.04       2577.54        43.27 o
  -5   1  19       5108.16       5305.52        59.40 o
  -4   1  19       4998.72       5117.90        54.40 o
  -3   1  19        833.01        871.22        36.44 o
  -2   1  19      16994.84      17187.88       257.86 o
  -1   1  19       6963.05       7002.21       143.31 o
   0   1  19        181.88        198.75        24.50 o
   1   1  19       4427.30       4295.67        88.74 o
   2   1  19       5259.52       5297.62       101.36 o
   3   1  19       1598.18       1533.75        46.79 o
   4   1  19       2815.93       2874.79        74.59 o
   5   1  19       4485.82       4326.01       102.79 o
   6   1  19         82.84         84.56        31.39 o
 -12   2  19       1285.51       1231.09        51.30 o
 -11   2  19       1493.00       1470.94        58.30 o
 -10   2  19       7881.67       7775.31       152.57 o
  -9   2  19       4857.93       5108.11       119.85 o
  -8   2  19        473.88        517.91        40.32 o
  -7   2  19       7506.80       7713.44       137.21 o
  -6   2  19       6777.11       7027.24       128.54 o
  -5   2  19        897.62        930.64        43.05 o
  -4   2  19       2184.32       2316.61        62.57 o
  -3   2  19       6232.94       6389.10       128.01 o
  -2   2  19       1210.26       1229.54        50.71 o
  -1   2  19       4417.05       4318.99        97.69 o
   0   2  19       8108.92       8213.75       178.32 o
   1   2  19       1099.29       1019.34        36.92 o
   2   2  19       3737.38       3532.92        72.53 o
   3   2  19       5168.18       5057.50       108.08 o
   4   2  19       2138.56       2143.12        88.90 o
   5   2  19       1360.31       1290.56        58.86 o
   6   2  19       6967.19       6664.56       151.16 o
 -12   3  19        128.00         90.62        30.14 o
 -11   3  19         20.30         13.21        19.87 o
 -10   3  19        139.30        131.47        28.01 o
  -9   3  19        213.67        226.14        33.38 o
  -8   3  19        137.34        111.55        29.12 o
  -7   3  19         40.80          2.80        20.29 o
  -6   3  19        100.18         69.43        28.03 o
  -5   3  19        703.17        604.14        44.45 o
  -4   3  19        669.08        622.14        36.98 o
  -3   3  19         73.20         65.94        29.47 o
  -2   3  19        396.70        331.71        30.84 o
  -1   3  19          6.74         19.58        18.63 o
   0   3  19        427.60        356.12        56.62 o
   1   3  19         31.73         37.39        25.12 o
   2   3  19         99.36         76.07        26.30 o
   3   3  19         25.17         62.66        32.48 o
   4   3  19        604.37        600.22        49.68 o
   5   3  19         68.56         75.66        33.68 o
 -11   4  19        976.45        936.19        64.04 o
 -10   4  19       8060.84       8224.21       221.81 o
  -9   4  19       3897.60       4140.48       141.91 o
  -8   4  19          6.83         12.64        35.95 o
  -7   4  19       6661.18       7663.97       385.68 o
  -6   4  19       5705.11       5774.26       163.21 o
  -5   4  19         69.86        102.70        23.50 o
  -4   4  19       4334.55       4376.38       127.04 o
  -3   4  19       6190.08       6264.33       192.98 o
  -2   4  19        308.55        235.02        50.03 o
  -1   4  19       2455.96       2498.18        98.58 o
   0   4  19       5102.92       5087.25       155.20 o
   1   4  19         67.22         41.69        29.40 o
   2   4  19       1013.43       1065.56        68.75 o
   3   4  19       4384.84       4328.06       142.81 o
   4   4  19       1322.15       1334.42        85.64 o
 -10   5  19        747.61        747.87        67.29 o
  -9   5  19       3708.66       3748.80       129.91 o
  -8   5  19       6471.02       6609.71       225.90 o
  -7   5  19        174.32        152.83        82.27 o
  -6   5  19       1908.30       1823.06        82.28 o
  -5   5  19       6533.45       6868.33       179.90 o
  -4   5  19       1670.49       1705.53        71.04 o
  -3   5  19       2127.43       1959.85        72.17 o
  -2   5  19       9861.99       9963.16       246.48 o
  -1   5  19       2478.44       2413.88       106.92 o
   0   5  19        705.98        711.78        48.37 o
   1   5  19       4155.90       4072.71       167.07 o
   2   5  19       4193.02       4229.93       135.08 o
   3   5  19        227.97        193.74        35.70 o
  -8   6  19        299.80        200.35        91.62 o
  -7   6  19        319.32        135.32        71.41 o
  -6   6  19         96.50         50.53        31.21 o
  -5   6  19        160.90        124.78        74.34 o
  -4   6  19        121.84        102.27        50.68 o
  -3   6  19         52.79         28.22        27.07 o
  -2   6  19         11.94         11.75        20.77 o
  -1   6  19         86.53         82.60        34.93 o
   0   6  19         13.17        -21.85        33.42 o
   1   6  19          3.33         35.80        30.57 o
 -12   0  20         18.62        -25.54        41.49 o
 -11   0  20       1378.82       1238.83       111.88 o
 -10   0  20       6661.14       6592.33       407.28 o
  -9   0  20       1504.04       1552.44        84.47 o
  -8   0  20       2628.39       2565.67        56.69 o
  -7   0  20      11386.57      11619.85       225.25 o
  -6   0  20       2310.28       2401.09        58.16 o
  -5   0  20       1794.32       1737.19        42.62 o
  -4   0  20      10292.76      10671.81       170.61 o
  -3   0  20      13743.03      14044.33       233.89 o
  -2   0  20          7.87         20.77        51.33 o
  -1   0  20      13647.68      13519.30       343.03 o
   0   0  20      16708.70      16682.47       405.47 o
   1   0  20         53.36         49.97        25.33 o
   2   0  20       2748.72       2654.85       163.36 o
   3   0  20       6948.62       6764.08       246.51 o
   4   0  20        814.60        674.52        61.23 o
   5   0  20       2985.52       3070.20       163.02 o
 -12   1  20        291.98        243.23        29.82 o
 -11   1  20        696.99        591.84        38.65 o
 -10   1  20         20.14          5.83        19.59 o
  -9   1  20       1625.17       1566.03        54.35 o
  -8   1  20       2137.36       2195.07        62.16 o
  -7   1  20          6.32          2.88        14.16 o
  -6   1  20        208.08        210.64        32.70 o
  -5   1  20       3551.18       3715.75        73.86 o
  -4   1  20        605.20        589.40        30.82 o
  -3   1  20       1556.45       1574.86        48.28 o
  -2   1  20       4203.66       4333.84        86.27 o
  -1   1  20        753.53        714.32        42.23 o
   0   1  20       1015.66       1020.16        72.87 o
   1   1  20       2428.50       2375.97        60.63 o
   2   1  20       1259.90       1123.69        42.70 o
   3   1  20        913.58        832.50        43.09 o
   4   1  20       2170.46       2075.33        62.57 o
   5   1  20        610.19        528.73        40.28 o
 -11   2  20       1470.81       1414.52        57.18 o
 -10   2  20       3201.38       3119.08        78.74 o
  -9   2  20        353.87        304.93        35.82 o
  -8   2  20       2284.29       2241.19        61.57 o
  -7   2  20       4575.51       4539.51        92.06 o
  -6   2  20        228.67        205.59        29.97 o
  -5   2  20        867.51        830.55        42.39 o
  -4   2  20       3007.75       3079.30        88.21 o
  -3   2  20       1566.92       1582.79        65.78 o
  -2   2  20        138.55        103.19        27.52 o
  -1   2  20       1459.76       1506.21        95.61 o
   0   2  20        659.53        694.82        49.50 o
   1   2  20        454.40        459.09        35.79 o
   2   2  20        314.34        301.28        36.39 o
   3   2  20       1180.06       1068.40        61.99 o
   4   2  20        186.69        174.79        34.03 o
 -11   3  20       6513.24       6450.19       138.45 o
 -10   3  20         47.37         91.72        49.74 o
  -9   3  20       8022.30       7920.95       178.29 o
  -8   3  20       7504.21       7197.64       185.83 o
  -7   3  20          8.80         52.21        29.38 o
  -6   3  20       4161.09       4268.35       125.48 o
  -5   3  20       5013.42       5340.85       288.31 o
  -4   3  20        179.09        140.21        24.94 o
  -3   3  20       4752.93       5114.38       134.40 o
  -2   3  20       4939.68       5130.92       119.51 o
  -1   3  20        598.50        594.53        44.42 o
   0   3  20       1700.51       1793.60        77.62 o
   1   3  20       5655.18       5658.72       141.47 o
   2   3  20       3215.10       3309.68       116.98 o
   3   3  20        587.09        532.71        51.97 o
   4   3  20       7830.01       7971.27       211.74 o
 -10   4  20       2533.95       2455.10       115.07 o
  -9   4  20        874.03        772.61        65.26 o
  -8   4  20       1704.97       1642.40        93.01 o
  -7   4  20       2615.00       2837.07       110.50 o
  -6   4  20        353.24        350.63        44.64 o
  -5   4  20        125.62        192.80        35.90 o
  -4   4  20        253.16        247.81        31.65 o
  -3   4  20        529.55        566.10        43.20 o
  -2   4  20         25.79         13.93        24.48 o
  -1   4  20       2127.85       2270.04        80.01 o
   0   4  20       1039.44        869.47        56.57 o
   1   4  20          6.21         -0.95        22.99 o
   2   4  20        403.98        370.35        44.82 o
   3   4  20       1786.26       1734.35        80.02 o
  -8   5  20        812.76        705.75       207.66 o
  -7   5  20        576.43        430.51       155.53 o
  -6   5  20        248.84        202.87        78.99 o
  -5   5  20        744.23        888.05        78.42 o
  -4   5  20         40.74         40.59        20.35 o
  -3   5  20        623.30        509.68        52.11 o
  -2   5  20       1089.30       1040.38        62.91 o
  -1   5  20        660.92        665.09        48.12 o
   0   5  20        374.59        391.10        45.34 o
   1   5  20       2513.13       2275.12       153.22 o
 -10   1  21        997.61        822.79        64.54 o
  -9   1  21       6500.01       6616.79       147.88 o
  -8   1  21       3194.85       3198.36        78.79 o
  -7   1  21        662.89        663.84        36.48 o
  -6   1  21       7073.40       7322.55       136.42 o
  -5   1  21       5543.43       5756.66       112.79 o
  -4   1  21         57.73         56.32        16.52 o
  -3   1  21       4522.41       4702.59        87.63 o
  -2   1  21       6688.47       6738.97       178.37 o
  -1   1  21        392.28        414.44        48.24 o
   0   1  21       2849.39       2992.51       185.62 o
   1   1  21       5133.20       5168.09       153.32 o
   2   1  21        409.86        361.57        36.26 o
   3   1  21        788.68        693.85        40.99 o
 -10   2  21       4060.79       4126.78       105.35 o
  -9   2  21        647.93        594.07        36.35 o
  -8   2  21       2586.53       2631.39        77.34 o
  -7   2  21       4986.61       5001.70       185.57 o
  -6   2  21        392.98        396.87        33.46 o
  -5   2  21       1060.84       1015.14        53.94 o
  -4   2  21       5478.25       5758.65       148.41 o
  -3   2  21       2190.55       2208.24        94.23 o
  -2   2  21       1878.43       1885.46        68.91 o
  -1   2  21      10227.18       9940.76       227.46 o
   0   2  21       1132.68       1052.23        76.92 o
   1   2  21        313.64        310.92        46.54 o
   2   2  21       4486.34       4476.63       148.26 o
   3   2  21       4024.73       3845.64       158.41 o
  -9   3  21          3.82         61.95        36.69 o
  -8   3  21         12.37         10.79        33.63 o
  -7   3  21          7.03         26.01        30.99 o
  -6   3  21        645.70        640.75        51.91 o
  -5   3  21         11.21          4.35        17.28 o
  -4   3  21          0.33        -10.87        38.13 o
  -3   3  21          0.25          8.27        17.37 o
  -2   3  21         72.13         97.70        50.07 o
  -1   3  21         84.34         39.01        33.53 o
   0   3  21        264.15        283.41        47.61 o
   1   3  21        145.97        150.55        42.73 o
   2   3  21        243.50        257.35        39.95 o
  -8   4  21       2213.43       2154.04        89.73 o
  -7   4  21       3216.06       3063.70       146.91 o
  -6   4  21        773.37        549.49       194.53 o
  -5   4  21        667.35        595.03        44.26 o
  -4   4  21       1996.78       2022.12        93.25 o
  -3   4  21        280.85        288.06        47.53 o
  -2   4  21       2672.85       2613.08       106.50 o
  -1   4  21       4403.18       4411.31       138.00 o
   0   4  21       1693.06       1673.98       329.10 o
  -4   5  21         30.21         48.15        31.32 o
  -3   5  21       2596.52       2317.01       123.02 o
  -9   0  22        151.52         83.65        86.33 o
  -8   0  22       9247.23       8930.27       394.79 o
  -7   0  22       7812.23       7404.58       337.37 o
  -6   0  22         69.41        140.02        94.50 o
  -5   0  22       7206.17       7478.34       353.12 o
  -4   0  22       7527.16       7596.65       342.36 o
  -3   0  22       1000.93       1110.63       116.97 o
  -2   0  22       3223.29       3325.94       210.99 o
  -1   0  22       4925.92       4876.30       277.25 o
   0   0  22       1181.20       1046.58       129.74 o
   1   0  22       2828.82       2719.67       215.12 o
  -9   1  22       1900.39       1720.61       176.51 o
  -8   1  22        931.42        929.60        76.08 o
  -7   1  22       1729.01       1848.89       104.85 o
  -6   1  22       2417.14       1884.84      1099.39 o
  -5   1  22        370.26        366.72        40.68 o
  -4   1  22        194.76        196.44        23.32 o
  -3   1  22       2334.46       2328.37        77.09 o
  -2   1  22       1073.68        846.90       114.73 o
  -1   1  22        810.08        706.65        59.07 o
   0   1  22       4114.22       3934.41       130.47 o
   1   1  22        611.11        559.72        56.42 o
  -8   2  22       1938.18       1900.18        85.15 o
  -7   2  22        627.61        561.64        58.53 o
  -6   2  22          2.53          7.85        17.48 o
  -5   2  22        810.24        687.83        39.46 o
  -4   2  22       1374.73       1336.66        65.80 o
  -3   2  22        165.40        152.59        25.72 o
  -2   2  22         63.10         75.01        33.11 o
  -1   2  22       1047.97       1053.48        97.72 o
   0   2  22        549.47        528.43        81.67 o
  -7   3  22       2512.12       3613.36       256.12 o
  -6   3  22       4892.14       5718.24       489.67 o
  -5   3  22        638.79        575.56        46.18 o
  -4   3  22        541.14        538.94        41.80 o
  -3   3  22       4268.88       4359.80       138.76 o
  -2   3  22       3762.84       3967.71       137.57 o
  -1   3  22        108.40        150.84        34.99 o
  -5   1  23        588.14        513.11       101.22 o
  -4   1  23       1562.16       1563.34       122.26 o
  -3   1  23       4389.77       4341.40       206.65 o
                                                
