# Supplementary material for: Crystal structures of di­chlorido­palladium(II), -platinum(II) and -rhodium(III) complexes containing 8-(di­phenyl­phosphan­yl)quinoline
Source: Acta Crystallogr E Crystallogr Commun. 2015 Apr 2;71(Pt 5):447–51. doi: 10.1107/S2056989015006076 (PMC4420072; doi:10.1107/S2056989015006076)
Supplement: Supplementary file 4 [file e-71-00447-3sup4.hkl]

#
# h,k,l, Fc-squared, Fo-squared, sigma(Fo-squared), status flag
#
data_3
_shelx_title ' suzuki17'
_shelx_refln_list_code          4
_shelx_F_calc_maximum      283.32
_exptl_crystal_F_000      1012.00
_reflns_d_resolution_high  0.7700

loop_
 _space_group_symop_operation_xyz
 'x, y, z'
 '-x, -y, -z'

_cell_length_a     9.8413
_cell_length_b    13.8246
_cell_length_c    16.1670
_cell_angle_alpha  87.307
_cell_angle_beta   81.801
_cell_angle_gamma  70.819

_shelx_F_squared_multiplier     1.000

loop_
 _refln_index_h
 _refln_index_k
 _refln_index_l
 _refln_F_squared_calc
 _refln_F_squared_meas
 _refln_F_squared_sigma
 _refln_observed_status
   2   0   0       2852.38       2656.14        94.68 o
   3   0   0       5138.78       5260.05        87.36 o
   4   0   0        848.16        812.64        27.26 o
   5   0   0       1409.37       1307.74        60.38 o
   6   0   0        203.33        159.90        17.53 o
   7   0   0          6.67         -6.02        10.04 o
   8   0   0       4849.48       5129.60       225.13 o
   9   0   0        537.68        615.85        47.03 o
  10   0   0         31.66         32.29        36.93 o
  11   0   0        566.05        648.02        60.71 o
 -11   1   0        267.87        195.98       130.16 o
 -10   1   0        133.20        134.05        32.13 o
  -9   1   0       1942.36       2084.32       144.23 o
  -8   1   0        781.77        744.02        48.60 o
  -7   1   0        101.02         79.55        18.44 o
  -6   1   0        279.38        295.09        37.82 o
  -5   1   0        193.03        255.80        31.46 o
  -4   1   0        876.92        710.08        26.81 o
  -3   1   0       7473.93       7329.65       172.24 o
  -2   1   0       6289.25       6405.99       163.90 o
  -1   1   0      11965.15      10268.09       207.49 o
   2   1   0       6362.45       6275.85        98.65 o
   3   1   0       2487.47       2509.44        47.91 o
   4   1   0       2627.19       2414.19        45.07 o
   5   1   0       2445.95       2436.14        44.66 o
   6   1   0         30.41         40.94        10.89 o
   7   1   0       1599.43       1586.45        83.19 o
   8   1   0        672.99        660.40        40.65 o
   9   1   0          0.69        -14.84        26.72 o
  10   1   0        923.82       1088.05        68.62 o
  11   1   0         58.00         73.71        46.37 o
  12   1   0        118.88        127.76        61.50 o
 -11   2   0         25.08         28.24        23.71 o
 -10   2   0        545.26        447.25       284.94 o
  -9   2   0        624.34        431.61        46.13 o
  -8   2   0         67.10         57.51        11.31 o
  -7   2   0        514.62        520.61        40.91 o
  -6   2   0        131.92        107.14        29.79 o
  -5   2   0        634.53        623.82        28.57 o
  -4   2   0        140.31         63.03        23.91 o
  -3   2   0       1001.71       1053.92        26.44 o
  -2   2   0        530.37        603.39        11.61 o
  -1   2   0         25.05         20.27         4.23 o
   0   2   0       1240.61       1188.53        19.09 o
   1   2   0       2505.92       2492.57        37.64 o
   2   2   0       1932.24       2246.35        39.58 o
   3   2   0       1712.18       1941.58        31.87 o
   4   2   0       3492.96       3790.81        75.99 o
   5   2   0        895.61        765.18        46.70 o
   6   2   0         21.23         16.61        10.77 o
   7   2   0         11.83         -2.96        13.66 o
   8   2   0          4.42         10.56        11.49 o
   9   2   0        796.67        858.14        80.29 o
  10   2   0       1307.03       1392.21        73.88 o
  11   2   0          0.54        -11.55        29.62 o
  12   2   0         26.78         24.01        22.46 o
 -11   3   0          6.03          3.66        14.37 o
 -10   3   0        235.49        257.62        54.71 o
  -9   3   0          1.15         -9.12        15.74 o
  -8   3   0        457.69        425.37       264.59 o
  -7   3   0       1023.73       1111.05        56.20 o
  -6   3   0        204.24        153.12         6.63 o
  -5   3   0         49.81         51.92         7.74 o
  -4   3   0         12.14          8.44         4.68 o
  -3   3   0         72.87         60.18         5.79 o
  -2   3   0        260.65        294.83         7.92 o
  -1   3   0        835.83        839.83        28.05 o
   0   3   0        124.94        179.44        16.52 o
   1   3   0      14517.29      14113.85       251.96 o
   2   3   0         24.64         25.63         5.41 o
   3   3   0        692.87        759.52        26.42 o
   4   3   0         50.38         60.90         5.82 o
   5   3   0       1378.23       1399.97        30.77 o
   6   3   0        544.46        623.95        22.39 o
   7   3   0        789.50        730.19        28.21 o
   8   3   0         35.11         17.22        12.15 o
   9   3   0       1618.36       1818.91        75.49 o
  10   3   0        566.83        613.51        76.94 o
  11   3   0         10.87         23.93        19.02 o
  12   3   0         10.38         10.95        31.71 o
 -10   4   0        158.87        163.89        29.67 o
  -9   4   0         39.57         62.67        34.37 o
  -8   4   0       1446.08       1618.91        94.15 o
  -7   4   0         53.00         57.43        18.81 o
  -6   4   0          2.57          6.32         8.15 o
  -5   4   0         15.83         25.60         8.86 o
  -4   4   0        139.25        142.06        14.29 o
  -3   4   0       4869.18       5101.53       158.04 o
  -2   4   0       3719.61       3636.83       125.70 o
  -1   4   0       1326.96       1341.17        24.85 o
   0   4   0      18394.64      17816.62       482.03 o
   1   4   0      14665.60      14359.19       320.50 o
   2   4   0       2730.18       2807.79        42.11 o
   3   4   0         49.65         64.00         7.14 o
   4   4   0        100.64         86.90        10.35 o
   5   4   0         87.63         62.07        11.38 o
   6   4   0        671.67        576.00        21.41 o
   7   4   0       1926.38       1866.76       120.60 o
   8   4   0       2599.26       2711.80        89.16 o
   9   4   0       1550.73       1569.60        66.14 o
  10   4   0         77.84         87.54        40.45 o
  11   4   0        391.73        465.70        72.88 o
  12   4   0         61.89         75.66        27.30 o
 -10   5   0        196.70        236.24        42.84 o
  -9   5   0        245.32        284.56        40.15 o
  -8   5   0        706.14        861.41        57.13 o
  -7   5   0         52.48         36.55        18.32 o
  -6   5   0          2.59          8.76        11.24 o
  -5   5   0         88.59         63.99        14.57 o
  -4   5   0       1882.84       1809.43        48.76 o
  -3   5   0       1254.35        529.97       431.68 o
  -2   5   0        636.73        513.32        31.50 o
  -1   5   0        205.61        177.90        14.33 o
   0   5   0       6107.82       5976.37       148.04 o
   1   5   0         31.80         45.02         4.59 o
   2   5   0       5489.94       5504.65       147.04 o
   3   5   0       2688.14       2750.55        63.91 o
   4   5   0       1718.17       1842.63        38.18 o
   5   5   0        219.97        230.57        11.89 o
   6   5   0       2967.71       3117.78       111.14 o
   7   5   0         13.39          9.04        13.54 o
   8   5   0       3377.44       3534.64       205.12 o
   9   5   0         86.22         76.87        17.21 o
  10   5   0        786.11        813.14        81.74 o
  11   5   0       1157.88       1243.26       110.54 o
  12   5   0          6.95         25.27        20.86 o
  -9   6   0        558.95        735.54        90.38 o
  -8   6   0         66.34         37.44        17.78 o
  -7   6   0       1087.45       1110.31       107.59 o
  -6   6   0        597.68        605.34        51.86 o
  -5   6   0         23.23         30.46        18.78 o
  -4   6   0        329.31        401.22        19.82 o
  -3   6   0       2129.45       2110.67        47.95 o
  -2   6   0       2034.41       2175.85        44.82 o
  -1   6   0       1564.77       1317.56        31.58 o
   0   6   0       3635.78       3715.22       101.08 o
   1   6   0       6139.47       6460.56       113.30 o
   2   6   0      10056.92       9995.21       351.79 o
   3   6   0        466.35        492.83        10.40 o
   4   6   0          9.92         13.99         6.43 o
   5   6   0        946.23        913.73        54.34 o
   6   6   0        168.05        149.89        16.58 o
   7   6   0        922.19        882.73        91.17 o
   8   6   0       1754.54       2020.98        99.37 o
   9   6   0        406.81        404.42        28.33 o
  10   6   0       3299.25       3787.96       198.54 o
  11   6   0        577.37        632.43        81.43 o
  12   6   0        207.75        209.91        59.18 o
  -9   7   0        310.25        323.39        39.09 o
  -8   7   0        138.05        131.72        30.94 o
  -7   7   0       1209.95       1418.82        71.51 o
  -6   7   0         29.88         17.68        14.75 o
  -5   7   0         90.58         81.13        18.36 o
  -4   7   0        731.95        658.86        27.38 o
  -3   7   0         81.27         82.63         8.91 o
  -2   7   0       4702.24       5012.63       171.62 o
  -1   7   0       4594.09       4556.29        82.83 o
   0   7   0        898.10        984.64        30.88 o
   1   7   0       6476.73       6785.60       126.98 o
   2   7   0       4165.94       4317.58       132.97 o
   3   7   0        374.58        419.61        15.44 o
   4   7   0         68.84         22.26         9.45 o
   5   7   0        344.62        349.00        18.27 o
   6   7   0       2682.36       2766.95        87.40 o
   7   7   0       2847.68       3130.52       187.30 o
   8   7   0        140.51        152.57        17.35 o
   9   7   0        498.08        574.93        39.00 o
  10   7   0       1711.10       1985.56       121.41 o
  11   7   0          4.91         -5.98        23.85 o
  12   7   0        426.15        518.88        79.55 o
  -8   8   0        348.12        467.06        49.35 o
  -7   8   0        118.66        116.42        27.24 o
  -6   8   0        190.17        225.25        29.75 o
  -5   8   0        278.94        254.24        26.97 o
  -4   8   0         23.59         24.89        10.14 o
  -3   8   0        987.90       1019.93        33.20 o
  -2   8   0       2528.31       2525.46        59.50 o
  -1   8   0       2723.69       2856.60        57.06 o
   0   8   0       1059.42       1133.59        35.25 o
   1   8   0       4335.90       4415.03       104.70 o
   2   8   0         97.73         79.26         7.36 o
   3   8   0       3049.72       3008.80       134.94 o
   4   8   0         42.42         47.30         8.75 o
   5   8   0       1318.02       1234.10        36.54 o
   6   8   0       1129.98       1194.32        37.95 o
   7   8   0        719.13        715.12        71.20 o
   8   8   0        109.31        112.43        14.16 o
   9   8   0        247.49        286.09        24.02 o
  10   8   0        121.00        130.01        18.43 o
  11   8   0        194.25        174.10        48.19 o
  12   8   0        194.77        114.28        47.49 o
  -8   9   0        101.12         98.20        25.93 o
  -7   9   0          0.90        -12.61        14.29 o
  -6   9   0         78.40        104.43        20.13 o
  -5   9   0         20.20         17.03        14.11 o
  -4   9   0        357.39        321.27        27.50 o
  -3   9   0         76.31         85.24        12.22 o
  -2   9   0        447.86        422.56        23.45 o
  -1   9   0        472.20        509.22        31.06 o
   0   9   0        744.95        722.18        39.82 o
   1   9   0        447.07        509.28        23.34 o
   2   9   0       2382.54       2525.22        55.05 o
   3   9   0       1454.75       1518.26        30.38 o
   4   9   0         70.11         71.06        10.23 o
   5   9   0         96.48        114.24        12.85 o
   6   9   0         21.31         17.79         6.75 o
   7   9   0        335.30        342.83        27.64 o
   8   9   0        130.67        151.13        21.76 o
   9   9   0         92.96         95.64        22.02 o
  10   9   0         30.15         39.76        19.90 o
  11   9   0        157.21        114.14        21.53 o
  12   9   0         11.41          3.50        22.87 o
  -7  10   0         93.97         85.36        27.73 o
  -6  10   0        206.89        244.50        46.85 o
  -5  10   0          2.43         -1.41        10.23 o
  -4  10   0          4.15         -7.86        11.07 o
  -3  10   0         54.25         27.06         8.73 o
  -2  10   0         43.13         30.64         9.46 o
  -1  10   0        759.33        831.12        32.91 o
   0  10   0       1742.13       1893.05        62.33 o
   1  10   0        279.65        257.07        13.46 o
   2  10   0       1799.60       1778.32        55.41 o
   3  10   0        253.13        234.74        16.37 o
   4  10   0         17.94         11.64         7.54 o
   5  10   0         96.49        118.40        15.79 o
   6  10   0        564.94        562.80        27.15 o
   7  10   0        398.01        397.38        45.02 o
   8  10   0       1152.30       1317.43       103.48 o
   9  10   0         77.30         66.74        19.76 o
  10  10   0        251.82        303.44        94.47 o
  11  10   0        177.31        148.25        33.81 o
  12  10   0          0.19          2.61        12.94 o
  -6  11   0          4.13         12.51        23.79 o
  -5  11   0         18.66         32.94        18.02 o
  -4  11   0         34.88         48.44        24.05 o
  -3  11   0         22.22         19.77         9.04 o
  -2  11   0          6.46         17.02         9.32 o
  -1  11   0       1559.44       1585.12        56.25 o
   0  11   0       1152.96       1390.24        42.34 o
   1  11   0        236.54        199.69        12.49 o
   2  11   0        556.95        648.80        23.00 o
   3  11   0          5.44          8.60         8.32 o
   4  11   0        407.24        478.70        23.49 o
   5  11   0          3.50          0.04         7.96 o
   6  11   0        268.44        276.68        15.74 o
   7  11   0       1183.13       1369.22       134.39 o
   8  11   0       1382.50       1558.09       133.19 o
   9  11   0         33.66         40.96        17.07 o
  10  11   0        811.54        936.22       105.95 o
  11  11   0         72.06         57.48        26.52 o
  -6  12   0         14.30         17.26        27.07 o
  -5  12   0        281.23        187.57        44.17 o
  -4  12   0        297.90        275.39        41.41 o
  -3  12   0          1.63          1.16         8.26 o
  -2  12   0        565.65        580.79        36.89 o
  -1  12   0       1825.82       1996.40        93.68 o
   0  12   0          0.27         -0.63         6.74 o
   1  12   0        328.34        314.89        23.59 o
   2  12   0        304.15        328.12        22.72 o
   3  12   0       1194.46       1047.20        41.00 o
   4  12   0       1310.66       1486.92        46.86 o
   5  12   0         82.66         76.05        13.76 o
   6  12   0        323.55        372.41        25.04 o
   7  12   0        972.72        989.96        73.08 o
   8  12   0         11.05         11.52         9.41 o
   9  12   0        728.05        740.60        84.49 o
  10  12   0        567.81        694.03        79.65 o
  11  12   0        208.65        180.62        28.22 o
  -5  13   0         91.44        118.33        29.81 o
  -4  13   0         10.56          3.32        10.18 o
  -3  13   0        133.77        102.85        17.86 o
  -2  13   0        231.88        229.66        18.68 o
  -1  13   0         12.40         14.13        14.02 o
   0  13   0       1217.70       1338.37        87.88 o
   1  13   0        975.39        895.09       262.27 o
   2  13   0          6.90         12.25         8.93 o
   3  13   0       1597.06       1523.11        50.67 o
   4  13   0          4.92          0.93         7.03 o
   5  13   0        482.94        470.70        27.54 o
   6  13   0        267.88        249.06        16.77 o
   7  13   0         30.45         40.73        10.81 o
   8  13   0        747.13        787.48        71.93 o
   9  13   0        952.35       1122.95        88.69 o
  10  13   0         41.24         24.94        14.14 o
  11  13   0        372.85        340.58        79.79 o
  -4  14   0         47.28         41.86        29.70 o
  -3  14   0        138.60        141.17        36.24 o
  -2  14   0          4.50          9.61        11.11 o
  -1  14   0        322.53        348.74        35.76 o
   0  14   0       1084.48       1027.52        56.87 o
   1  14   0        150.92        149.12        25.23 o
   2  14   0        305.31        325.72        26.80 o
   3  14   0         72.36         75.56        12.76 o
   4  14   0        466.19        473.40        46.82 o
   5  14   0        380.08        360.55        20.25 o
   6  14   0          1.96          0.30         9.22 o
   7  14   0        200.47        180.59        17.91 o
   8  14   0        828.92        896.57        62.04 o
   9  14   0        537.71        637.15        47.08 o
  10  14   0         28.21         25.28        19.44 o
  -3  15   0         30.34         26.70        19.72 o
  -2  15   0         56.25         37.14        15.62 o
  -1  15   0        268.49        304.71        27.59 o
   0  15   0        168.69        113.94        19.06 o
   1  15   0         57.79         65.82        15.55 o
   2  15   0        153.51        122.03        42.59 o
   3  15   0          1.84         12.91         9.33 o
   4  15   0        247.54        233.58        20.25 o
   5  15   0         70.27         75.71        15.72 o
   6  15   0          1.11          4.39        10.22 o
   7  15   0         19.66         22.98        14.55 o
   8  15   0        101.83         92.87        17.44 o
   9  15   0          1.32         -0.85         8.04 o
  10  15   0        108.80         54.01        35.81 o
  -1  16   0         75.76         78.90        33.68 o
   0  16   0         18.45          6.39        10.14 o
   1  16   0         40.55         47.27        16.62 o
   2  16   0         55.12         58.95        18.12 o
   3  16   0         46.93         51.23        12.27 o
   4  16   0        105.38         91.87        19.82 o
   5  16   0          4.78          5.77        11.30 o
   6  16   0         29.84         33.86        15.39 o
   7  16   0         12.15         19.38        13.42 o
   8  16   0          0.18         13.97        25.89 o
   9  16   0         42.44         44.55        35.62 o
   1  17   0        215.47        209.26        21.64 o
   2  17   0         44.27         24.06        13.17 o
   3  17   0         54.96         32.83        13.68 o
   4  17   0          1.90         -2.98         9.72 o
   5  17   0         91.25         82.01        22.38 o
   6  17   0        109.71        149.24        45.08 o
   7  17   0         16.50        -16.64        48.11 o
  -7 -17   1          0.02         21.90        29.66 o
  -6 -17   1         55.43         33.22        51.38 o
  -5 -17   1        123.06        160.71        42.17 o
  -4 -17   1        150.43         88.41        57.34 o
  -3 -17   1          3.13          3.11        16.34 o
  -2 -17   1         28.88         30.00        19.77 o
  -1 -17   1          1.33         -3.93        15.00 o
  -8 -16   1         18.36         -1.53        33.20 o
  -7 -16   1         14.38         -1.70        31.69 o
  -6 -16   1         77.92         63.99        21.70 o
  -5 -16   1         76.85         43.47        14.90 o
  -4 -16   1         17.83         24.00         9.02 o
  -3 -16   1         16.96         14.85        15.26 o
  -2 -16   1         18.49         20.59        16.97 o
  -1 -16   1         84.10         98.64        19.67 o
   0 -16   1         91.70         96.21        18.22 o
   1 -16   1         14.96          5.36         9.62 o
  -9 -15   1        385.95        377.02        63.46 o
  -8 -15   1          2.30          9.37        14.51 o
  -7 -15   1        265.75        281.46        24.49 o
  -6 -15   1        285.18        350.49        60.16 o
  -5 -15   1          4.23          2.90         6.74 o
  -4 -15   1         43.19         42.75        13.61 o
  -3 -15   1        203.38        209.41        29.97 o
  -2 -15   1          1.76          7.97        10.43 o
  -1 -15   1        434.30        399.52        47.97 o
   0 -15   1        137.33        101.51        24.76 o
   1 -15   1         46.40         28.79        18.67 o
   2 -15   1        150.61        126.26        23.86 o
   3 -15   1          7.25          3.94        18.03 o
 -10 -14   1        336.14        322.86        27.89 o
  -9 -14   1        220.54        160.41        26.13 o
  -8 -14   1        193.87        231.54        37.87 o
  -7 -14   1        363.38        528.15        45.15 o
  -6 -14   1          0.50          4.88         7.73 o
  -5 -14   1        179.77        204.34        17.63 o
  -4 -14   1        602.56        643.56        43.92 o
  -3 -14   1        548.98        563.87        30.18 o
  -2 -14   1         78.84         42.80        18.01 o
  -1 -14   1        224.15        223.14        45.81 o
   0 -14   1         48.36         46.44        13.91 o
   1 -14   1        551.55        565.95        27.37 o
   2 -14   1         78.52         59.22        12.87 o
   3 -14   1         54.64         53.19        15.97 o
   4 -14   1        156.09        165.94        30.47 o
 -11 -13   1          4.77          6.07        15.09 o
 -10 -13   1        281.25        271.97        64.21 o
  -9 -13   1         26.48         46.43        18.17 o
  -8 -13   1       1503.82       1633.33       154.60 o
  -7 -13   1        456.15        515.20        30.69 o
  -6 -13   1         13.31         28.19        11.60 o
  -5 -13   1        424.58        490.77        27.84 o
  -4 -13   1        934.43        981.65        69.50 o
  -3 -13   1         22.88         16.84         6.96 o
  -2 -13   1        341.74        375.09        27.10 o
  -1 -13   1          0.05          9.06         7.03 o
   0 -13   1        974.02        939.76        78.26 o
   1 -13   1        819.29        821.43        48.40 o
   2 -13   1          1.61         -5.86         9.14 o
   3 -13   1        288.09        316.78        23.13 o
   4 -13   1        217.71        180.39        40.05 o
   5 -13   1         11.82          5.31        14.88 o
 -11 -12   1        297.51        293.04        37.20 o
 -10 -12   1         25.03         25.39        17.41 o
  -9 -12   1        966.21       1045.91        80.63 o
  -8 -12   1       2096.46       2281.90       241.34 o
  -7 -12   1         52.06         79.32        15.90 o
  -6 -12   1       1044.60       1116.35        39.46 o
  -5 -12   1       1016.58       1050.68        35.42 o
  -4 -12   1          7.35          5.19         5.95 o
  -3 -12   1        794.90        890.85        35.57 o
  -2 -12   1        211.03        244.93        14.79 o
  -1 -12   1        336.60        349.50        28.76 o
   0 -12   1       1266.74       1467.73        46.88 o
   1 -12   1         97.57         97.14        14.78 o
   2 -12   1        469.89        448.92        33.69 o
   3 -12   1        266.30        213.85        21.37 o
   4 -12   1         46.11         45.80        25.27 o
   5 -12   1        140.17        136.30        27.15 o
   6 -12   1        169.58        167.44        27.37 o
 -11 -11   1        222.56        230.85        28.68 o
 -10 -11   1         67.99         66.37        15.60 o
  -9 -11   1       1349.04       1381.75       115.80 o
  -8 -11   1        347.65        386.62        31.23 o
  -7 -11   1        583.65        588.33        53.24 o
  -6 -11   1        505.67        587.46        32.81 o
  -5 -11   1         73.29         59.25        10.99 o
  -4 -11   1        116.35        116.69        10.91 o
  -3 -11   1       1055.54        991.58        30.35 o
  -2 -11   1        146.08        176.32        16.82 o
  -1 -11   1        327.02        373.51        17.04 o
   0 -11   1        230.65        259.23        24.79 o
   1 -11   1        689.53        750.25        39.32 o
   2 -11   1       1540.17       1782.67        50.49 o
   3 -11   1          0.22          6.65         7.05 o
   4 -11   1        122.96         90.98        19.92 o
   5 -11   1        151.11        164.81        27.44 o
   6 -11   1        129.58        131.24        23.86 o
 -12 -10   1         92.40         73.71        40.47 o
 -11 -10   1         14.82         13.31        13.99 o
 -10 -10   1         66.63         62.17        21.73 o
  -9 -10   1         35.07         46.96        12.96 o
  -8 -10   1        157.38        176.88        21.97 o
  -7 -10   1        185.45        200.84        43.12 o
  -6 -10   1         80.51         91.21        13.22 o
  -5 -10   1        233.49        264.80        29.48 o
  -4 -10   1         28.61         41.08         8.61 o
  -3 -10   1        507.35        459.31        18.09 o
  -2 -10   1          7.75         23.23         6.09 o
  -1 -10   1        160.97        125.84        12.82 o
   0 -10   1         10.36          9.70         5.69 o
   1 -10   1       2572.68       2694.36        96.37 o
   2 -10   1        359.80        352.54        25.48 o
   3 -10   1         15.95          6.05         4.82 o
   4 -10   1          1.71          1.10         7.47 o
   5 -10   1         41.63         63.78        22.56 o
   6 -10   1         15.11         19.20        16.84 o
   7 -10   1          6.71          8.90        16.40 o
 -12  -9   1         81.25         88.76        42.95 o
 -11  -9   1         11.35         16.04        24.61 o
 -10  -9   1          5.46         10.42        10.31 o
  -9  -9   1        120.10        148.27        25.88 o
  -8  -9   1       1074.66       1163.47       121.64 o
  -7  -9   1        455.12        549.57        42.82 o
  -6  -9   1        140.78        115.72        13.84 o
  -5  -9   1         67.02         62.41         9.79 o
  -4  -9   1        277.52        274.75        13.70 o
  -3  -9   1        118.62        141.56        10.28 o
  -2  -9   1        107.40        103.12         9.01 o
  -1  -9   1       1042.80       1141.14        25.42 o
   0  -9   1        702.63        705.34        28.89 o
   1  -9   1       2829.44       3003.98        64.74 o
   2  -9   1        598.90        631.68        30.08 o
   3  -9   1         55.07         53.67        11.89 o
   4  -9   1        100.27         97.14        14.77 o
   5  -9   1         40.61         27.06        15.16 o
   6  -9   1         23.60         12.79        14.67 o
   7  -9   1        126.51        158.49        42.94 o
   8  -9   1          1.78         21.85        29.95 o
 -12  -8   1          1.45         13.14        28.32 o
 -11  -8   1        397.22        478.03        65.60 o
 -10  -8   1        355.85        446.96        31.39 o
  -9  -8   1        283.11        280.46        22.86 o
  -8  -8   1       2937.97       3340.06       168.26 o
  -7  -8   1        403.20        381.44        45.22 o
  -6  -8   1         11.09         14.36         8.45 o
  -5  -8   1       1387.96       1464.32        51.68 o
  -4  -8   1         62.68         78.05         8.64 o
  -3  -8   1         11.55         30.46         6.33 o
  -2  -8   1       3868.46       3816.72        71.88 o
  -1  -8   1        474.22        500.65        13.84 o
   0  -8   1       3381.39       1087.49      1729.18 o
   1  -8   1        972.99        922.32        31.56 o
   2  -8   1        412.23        468.72        23.85 o
   3  -8   1       3436.91       3239.64       411.40 o
   4  -8   1         24.86         28.16        10.14 o
   5  -8   1        169.47        157.90        18.60 o
   6  -8   1        674.40        684.48        44.83 o
   7  -8   1        147.28        141.57        39.47 o
   8  -8   1         82.20         84.55        28.89 o
 -12  -7   1         59.50         56.03        39.43 o
 -11  -7   1       1281.51       1254.04        67.15 o
 -10  -7   1         57.99         79.69        19.48 o
  -9  -7   1        407.99        481.20        37.59 o
  -8  -7   1       2984.16       3253.53       129.30 o
  -7  -7   1        603.10        619.44        54.23 o
  -6  -7   1       6714.73       7022.36       372.77 o
  -5  -7   1       1396.61       1384.26        83.45 o
  -4  -7   1         26.00         21.29         6.12 o
  -3  -7   1       3863.99       3778.45       107.70 o
  -2  -7   1       2972.91       3027.27        49.91 o
  -1  -7   1       1042.38        936.92        16.21 o
   0  -7   1       4323.33       4110.77       126.48 o
   1  -7   1          0.28          5.68         6.70 o
   2  -7   1       9320.47       9502.27       283.72 o
   3  -7   1       2503.32       2327.05       323.29 o
   4  -7   1         18.85         22.36         9.08 o
   5  -7   1        484.08        534.29        27.55 o
   6  -7   1        396.15        374.64        26.89 o
   7  -7   1          1.95         -9.78        12.40 o
   8  -7   1        313.52        363.05        43.10 o
   9  -7   1          2.11         -5.14        24.63 o
 -12  -6   1        187.13        186.25        57.21 o
 -11  -6   1        483.18        511.11        44.19 o
 -10  -6   1        579.54        610.80        42.77 o
  -9  -6   1        649.88        625.97        36.68 o
  -8  -6   1        935.58       1053.31       106.19 o
  -7  -6   1       5478.52       5990.51       278.74 o
  -6  -6   1       2444.53       2482.71       120.90 o
  -5  -6   1         55.14         57.55         9.36 o
  -4  -6   1        648.71        577.57        45.30 o
  -3  -6   1        253.04        253.80        16.08 o
  -2  -6   1       1591.56       1734.94        56.23 o
  -1  -6   1       6023.52       6231.16        98.17 o
   0  -6   1        444.73        400.14        14.43 o
   1  -6   1       6846.63       6704.94       126.76 o
   2  -6   1       5074.59       5077.43       140.95 o
   3  -6   1        935.20        824.29        19.64 o
   4  -6   1        577.84        520.46        21.47 o
   5  -6   1         30.27         30.11        10.53 o
   6  -6   1         22.11         22.52        11.35 o
   7  -6   1        498.90        608.42        36.08 o
   8  -6   1        344.87        448.72        44.37 o
   9  -6   1        248.89        285.74        59.62 o
 -12  -5   1         53.97         39.66        38.05 o
 -11  -5   1         18.44         33.22        18.88 o
 -10  -5   1        959.44       1007.72        56.14 o
  -9  -5   1        416.97        386.03        49.68 o
  -8  -5   1        460.69        566.45        33.03 o
  -7  -5   1       4977.28       5203.65       234.28 o
  -6  -5   1        719.16        803.88        52.08 o
  -5  -5   1        139.69        108.88         8.67 o
  -4  -5   1       2440.36       2577.27        94.97 o
  -3  -5   1        935.91        947.84        18.55 o
  -2  -5   1       4704.69       4286.85        60.82 o
  -1  -5   1       5400.27       5461.96       122.69 o
   0  -5   1          0.12         10.22         4.33 o
   1  -5   1       1245.23       1112.00        21.78 o
   2  -5   1       2222.71       2302.43        38.70 o
   3  -5   1         13.99          4.47         4.40 o
   4  -5   1       1740.87       1901.45        52.86 o
   5  -5   1        208.51        237.64        21.27 o
   6  -5   1         39.43         32.49        14.15 o
   7  -5   1        685.52        735.35        74.08 o
   8  -5   1         99.25        126.52        26.93 o
   9  -5   1        163.29        155.47        46.61 o
  10  -5   1         29.51         38.33        26.32 o
 -12  -4   1         35.02         20.89        33.68 o
 -11  -4   1        160.11        183.46        53.55 o
 -10  -4   1        862.64        860.75        52.20 o
  -9  -4   1        112.76         89.03        32.81 o
  -8  -4   1       1442.17       1503.30        84.27 o
  -7  -4   1        753.08        718.09        36.29 o
  -6  -4   1        111.06        126.39        12.80 o
  -5  -4   1       1035.81       1009.24        59.11 o
  -4  -4   1        178.31        197.98        12.62 o
  -3  -4   1        165.72        189.39         8.55 o
  -2  -4   1       1193.55       1082.33        16.20 o
  -1  -4   1       2873.37       3095.10        59.78 o
   0  -4   1       8348.85       7996.75       108.79 o
   1  -4   1       2319.58       2293.50        39.28 o
   2  -4   1        377.64        380.04        14.12 o
   3  -4   1       6628.20       6485.51       171.69 o
   4  -4   1       2037.81       2046.31        54.21 o
   5  -4   1        948.17        865.55        41.56 o
   6  -4   1          4.35          8.87         8.75 o
   7  -4   1        188.63        141.69        43.12 o
   8  -4   1          9.19         -8.02        12.03 o
   9  -4   1        295.62        296.38        31.71 o
  10  -4   1          0.86          6.27        23.61 o
 -12  -3   1         10.55         10.37        18.19 o
 -11  -3   1         22.03         15.62         9.94 o
 -10  -3   1        191.98        129.41        26.04 o
  -9  -3   1        376.18        378.10        54.79 o
  -8  -3   1        463.25        435.37        30.03 o
  -7  -3   1         40.75         30.16        11.10 o
  -6  -3   1       4069.91       3927.13       154.15 o
  -5  -3   1        668.65        671.03        19.51 o
  -4  -3   1       3237.69       3632.14        66.28 o
  -3  -3   1       2329.79       2411.03       104.57 o
  -2  -3   1       5794.60       5863.06       125.67 o
  -1  -3   1        272.95        318.87         8.19 o
   0  -3   1         14.77         19.46         2.56 o
   1  -3   1       2074.56       1594.99       255.37 o
   2  -3   1       2123.53       1890.14        23.21 o
   3  -3   1       2039.46       1853.57        35.94 o
   4  -3   1        257.96        212.22         9.16 o
   5  -3   1        432.73        404.93        12.35 o
   6  -3   1         16.32         17.50         5.06 o
   7  -3   1         27.04         14.19         9.14 o
   8  -3   1        194.47        120.73        26.32 o
   9  -3   1        669.93        831.69        61.44 o
  10  -3   1        109.64         90.23        41.63 o
  11  -3   1        240.55        275.44        64.04 o
 -12  -2   1         28.16         33.35        40.99 o
 -11  -2   1         25.38         25.43        13.26 o
 -10  -2   1        218.44        215.28        53.59 o
  -9  -2   1        740.01        828.09        80.40 o
  -8  -2   1        896.57        862.69        67.29 o
  -7  -2   1        538.39        503.08        28.40 o
  -6  -2   1       1271.18       1219.47        59.57 o
  -5  -2   1       1388.87       1377.19        51.26 o
  -4  -2   1        328.54        337.51        10.54 o
  -3  -2   1       1488.44       1363.48        22.62 o
  -2  -2   1      12255.21      13032.34       228.68 o
  -1  -2   1        507.42        565.19         6.81 o
   0  -2   1      16435.70      16339.87       302.32 o
   1  -2   1       7645.58       8147.85       192.14 o
   2  -2   1       5488.35       5247.13        90.08 o
   3  -2   1        796.79        746.86        16.28 o
   4  -2   1       2285.47       1863.54       159.78 o
   5  -2   1        702.68        798.19        33.22 o
   6  -2   1        141.65         75.73        85.83 o
   7  -2   1        155.65        140.80        23.59 o
   8  -2   1       1821.15       1880.02        46.39 o
   9  -2   1         50.89         35.22         9.14 o
  10  -2   1        397.52        426.89        51.02 o
  11  -2   1        218.20        150.94       101.58 o
 -12  -1   1         21.89          6.84        14.69 o
 -11  -1   1         27.79         21.84        20.43 o
 -10  -1   1        612.77        530.58        39.08 o
  -9  -1   1       2137.74       2453.31        99.01 o
  -8  -1   1        384.84        394.82        54.15 o
  -7  -1   1       1872.88       1904.34        65.31 o
  -6  -1   1       1310.91       1355.63        44.94 o
  -5  -1   1        343.20        363.50        32.35 o
  -4  -1   1        381.13        445.89        17.88 o
  -3  -1   1        782.25        765.49        29.41 o
  -2  -1   1        624.09        532.71        10.50 o
   1  -1   1       4124.28       3385.44        34.32 o
   2  -1   1      13794.83      13032.72       520.02 o
   3  -1   1        448.12        412.92        15.01 o
   4  -1   1      15234.67      15086.37       434.44 o
   5  -1   1       2273.84       2204.50        62.51 o
   6  -1   1         26.91         24.47        19.69 o
   7  -1   1       2099.62       2175.96        77.27 o
   8  -1   1        164.30        187.56        46.59 o
   9  -1   1         21.41         32.10        19.95 o
  10  -1   1       1111.28        507.40       407.30 o
  11  -1   1          1.64         -1.68        27.03 o
 -11   0   1          2.04          7.49        17.66 o
 -10   0   1       1153.97       1147.17       141.26 o
  -9   0   1        288.83        243.60        19.48 o
  -8   0   1       1564.59       1573.72       108.01 o
  -7   0   1       1596.36       1654.45        64.07 o
  -6   0   1         73.84         61.19        13.37 o
  -5   0   1       4576.94       4424.76       139.37 o
  -4   0   1       1862.30       1483.72        55.72 o
  -3   0   1         10.57          5.61         8.30 o
  -2   0   1       5520.42       5316.88       112.59 o
   2   0   1      80269.38      79399.50      4145.10 o
   3   0   1       6125.60       6261.51       106.57 o
   4   0   1      25986.31      27501.37       653.99 o
   5   0   1        146.00        125.70        10.16 o
   6   0   1        114.75        109.07        15.30 o
   7   0   1         94.39         82.07        28.65 o
   8   0   1        504.07        469.96        36.78 o
   9   0   1        864.37        944.77        92.65 o
  10   0   1       1153.99       1361.84        79.71 o
  11   0   1        413.15        389.21        82.40 o
  12   0   1        441.92        498.71       105.36 o
 -11   1   1        106.62        114.10        32.97 o
 -10   1   1        331.15        215.67        96.59 o
  -9   1   1        642.27        486.32        75.34 o
  -8   1   1       1399.19       1494.02        54.88 o
  -7   1   1       1226.69       1221.79        83.77 o
  -6   1   1       1328.22       1270.58        70.34 o
  -5   1   1       4664.53       4776.36       156.74 o
  -4   1   1        161.29        168.37        24.55 o
  -3   1   1        733.47        864.19        25.44 o
  -1   1   1         38.21         17.43         6.02 o
   2   1   1       1479.86       1287.83        31.20 o
   3   1   1        358.36        335.68        12.34 o
   4   1   1       2057.53       1969.12        41.35 o
   5   1   1        235.26        237.77        14.50 o
   6   1   1        193.16        171.35        32.85 o
   7   1   1        578.23        541.67        49.00 o
   8   1   1       1432.73       1539.80        64.35 o
   9   1   1       1512.17       1654.72        75.74 o
  10   1   1         47.02         42.06        37.30 o
  11   1   1        324.85        343.07        45.04 o
  12   1   1         48.14         61.37        31.03 o
 -11   2   1         58.11         75.47        24.01 o
 -10   2   1         61.28         58.28        23.56 o
  -9   2   1        958.46       1152.81        76.35 o
  -8   2   1       1898.89       1691.26      1029.80 o
  -7   2   1          0.54          2.71         2.31 o
  -6   2   1       1311.25       1349.69        51.56 o
  -5   2   1          8.16         -1.26         6.75 o
  -4   2   1       3167.39       2883.31        41.13 o
  -3   2   1         50.21          2.81         5.90 o
  -2   2   1       5334.07       5303.55       136.12 o
  -1   2   1         14.71          6.84         4.91 o
   0   2   1      12304.75      12515.55       213.42 o
   1   2   1       3819.94       3666.65        67.95 o
   2   2   1       1377.91       1223.28        23.42 o
   3   2   1        517.51        510.11        13.87 o
   4   2   1       1373.00       1501.80        26.89 o
   5   2   1       1483.19       1700.93        38.34 o
   6   2   1         49.69         88.43        11.89 o
   7   2   1          8.80          5.24        10.69 o
   8   2   1        313.59        366.58        27.15 o
   9   2   1         12.01         -2.81        11.43 o
  10   2   1        147.01        140.24        48.13 o
  11   2   1        312.53        329.99        42.48 o
  12   2   1         28.44         26.95        39.62 o
 -10   3   1          3.21          7.12        13.85 o
  -9   3   1        792.79        990.35        60.66 o
  -8   3   1        213.21        157.13        22.48 o
  -7   3   1        243.71        228.07        26.40 o
  -6   3   1        399.98        394.03        31.54 o
  -5   3   1        270.08        258.67        19.49 o
  -4   3   1        302.96        294.59        14.39 o
  -3   3   1         56.43        129.70        23.25 o
  -2   3   1         67.84         58.81         2.78 o
  -1   3   1       9233.69       8905.37       243.74 o
   0   3   1       1828.60       1727.32        37.89 o
   1   3   1       6792.07       6239.17        92.53 o
   2   3   1       2170.55       2039.03        32.54 o
   3   3   1        988.93        818.91        14.61 o
   4   3   1        639.04        524.92        21.23 o
   5   3   1         70.86         61.24        12.57 o
   6   3   1        289.18        247.70        13.13 o
   7   3   1         41.92         31.91        14.61 o
   8   3   1         33.99         33.64        17.53 o
   9   3   1         21.17         11.99        13.27 o
  10   3   1        662.29        702.79        50.18 o
  11   3   1        403.18        516.78        80.17 o
  12   3   1         78.37         57.40        26.31 o
 -10   4   1         21.18         10.62        26.66 o
  -9   4   1        293.39        376.79        42.53 o
  -8   4   1        130.71        125.77        22.24 o
  -7   4   1        651.63        703.39        63.91 o
  -6   4   1       1204.55       1161.36        62.09 o
  -5   4   1        909.97        731.86       150.93 o
  -4   4   1        125.56        140.36        16.91 o
  -3   4   1       1439.09       1554.35        66.98 o
  -2   4   1        377.83        432.43        55.69 o
  -1   4   1         76.24         64.42         6.04 o
   0   4   1       3175.92       3129.59        66.08 o
   1   4   1      12859.46      13319.68       564.14 o
   2   4   1      13749.74      13198.88       230.00 o
   3   4   1        402.18        349.05        10.68 o
   4   4   1         20.27         22.13         5.75 o
   5   4   1       1339.42       1372.93        31.80 o
   6   4   1         84.57        100.51        11.48 o
   7   4   1        105.60        124.88        17.43 o
   8   4   1         68.39         61.65        19.46 o
   9   4   1        620.72        679.12        81.03 o
  10   4   1       2766.56       3063.97       122.50 o
  11   4   1        166.78        144.88        30.30 o
  12   4   1        250.79        177.08        60.55 o
 -10   5   1        116.49        130.09        49.77 o
  -9   5   1         45.00         39.85        23.32 o
  -8   5   1        580.17        631.56        67.70 o
  -7   5   1       1626.04       1735.94        72.32 o
  -6   5   1        793.64        909.30        45.00 o
  -5   5   1        385.42        424.81        37.08 o
  -4   5   1         52.08         46.68        13.33 o
  -3   5   1        676.17        620.08        45.33 o
  -2   5   1       2438.70       2056.88       306.95 o
  -1   5   1        176.28        168.79        15.73 o
   0   5   1       5525.97       5459.58        92.86 o
   1   5   1       5919.83       5298.71       101.38 o
   2   5   1       2643.00       2470.73        35.15 o
   3   5   1       5548.84       5835.14       144.94 o
   4   5   1        923.58        752.64        24.23 o
   5   5   1        250.32        241.36        17.86 o
   6   5   1       2425.51       2407.44       143.14 o
   7   5   1        652.61        669.53        35.47 o
   8   5   1        680.37        691.74        48.44 o
   9   5   1        956.95       1091.96        79.47 o
  10   5   1       1314.87       1369.67       112.81 o
  11   5   1        259.01        256.70        35.95 o
  12   5   1        699.99       1113.32       121.11 o
  -9   6   1         13.84         18.89        29.51 o
  -8   6   1       1000.97       1318.73        99.14 o
  -7   6   1        116.51         94.52        34.18 o
  -6   6   1         78.74         95.87        28.86 o
  -5   6   1       2071.55       2146.01        86.27 o
  -4   6   1        260.96        248.56        23.80 o
  -3   6   1       4888.08       4908.19        83.13 o
  -2   6   1        531.15        484.72        15.81 o
  -1   6   1          5.69          1.00         4.42 o
   0   6   1      13218.72      13550.44       271.78 o
   1   6   1       4126.83       3935.58        91.73 o
   2   6   1       2651.18       2807.46       109.48 o
   3   6   1      12541.62      12373.99       232.25 o
   4   6   1        744.30        907.44        20.88 o
   5   6   1       4481.09       4139.90       255.95 o
   6   6   1        593.85        587.90        21.09 o
   7   6   1        484.83        491.13        22.75 o
   8   6   1       1758.85       1933.49        60.81 o
   9   6   1         37.92         30.12        10.72 o
  10   6   1        131.66        108.73        26.98 o
  11   6   1       2097.21       2234.95       102.13 o
  12   6   1        284.11        278.10        39.12 o
  -9   7   1        210.66        220.84        58.22 o
  -8   7   1        351.78        367.44        45.91 o
  -7   7   1        254.73        281.24        36.90 o
  -6   7   1        771.59        923.16        50.49 o
  -5   7   1        864.62        856.66        76.01 o
  -4   7   1       2125.14       2322.80       120.29 o
  -3   7   1        444.49        448.63        17.25 o
  -2   7   1        912.76        895.53        25.22 o
  -1   7   1       1818.91       1808.85        30.71 o
   0   7   1       4454.88       4554.86        95.24 o
   1   7   1         34.62         44.05         9.79 o
   2   7   1       9846.82       8872.11       214.53 o
   3   7   1       4664.24       4578.93        84.73 o
   4   7   1        329.87        311.61        13.33 o
   5   7   1         11.50         14.64         5.86 o
   6   7   1          7.36         12.18         6.65 o
   7   7   1       1359.55       1366.87       104.50 o
   8   7   1        589.97        655.50        42.98 o
   9   7   1         25.10          5.11        12.88 o
  10   7   1       1100.66       1400.75       112.09 o
  11   7   1       1090.41       1278.79       123.20 o
  12   7   1          0.40         14.26        18.07 o
  -8   8   1          6.74         -2.84        16.09 o
  -7   8   1        659.39        604.44        56.83 o
  -6   8   1        285.06        295.57        34.37 o
  -5   8   1         69.92         72.80        18.84 o
  -3   8   1         11.25          8.06         4.86 o
  -2   8   1        836.32        859.49        24.34 o
  -1   8   1       1571.82       1429.33        64.16 o
   0   8   1        370.75        424.47        15.27 o
   1   8   1       2399.48       2303.63        64.10 o
   2   8   1       5640.17       5600.10       100.30 o
   3   8   1         49.95         37.14         9.20 o
   4   8   1        483.38        448.43        20.10 o
   5   8   1        230.90        265.36        17.88 o
   6   8   1       1548.91       1593.96        77.13 o
   7   8   1        807.80        864.60        38.46 o
   8   8   1        111.79        154.63        23.25 o
   9   8   1        135.43        145.67        26.00 o
  10   8   1        594.53        674.33        70.00 o
  11   8   1        119.07        120.60        23.40 o
  12   8   1         38.85         37.49        21.15 o
  -8   9   1         27.08         22.15        44.40 o
  -7   9   1        328.25        354.07        82.18 o
  -6   9   1         34.63         16.35        33.60 o
  -5   9   1          0.62          2.55        14.87 o
  -4   9   1        155.73        139.72        23.89 o
  -3   9   1        765.85        754.25        27.12 o
  -2   9   1        703.23        737.74        24.68 o
  -1   9   1          2.91          0.65         4.42 o
   0   9   1          2.50         15.01         6.34 o
   1   9   1       1140.45       1151.69        35.95 o
   2   9   1        631.86        565.44        18.78 o
   3   9   1        337.49        252.18        17.61 o
   4   9   1        666.46        664.68        25.23 o
   5   9   1        155.78        195.13        16.87 o
   6   9   1        956.76        924.17        34.93 o
   7   9   1         91.95        136.67        19.49 o
   8   9   1          6.46          7.28         8.04 o
   9   9   1        285.46        344.86        48.96 o
  10   9   1         16.65         27.10        19.45 o
  11   9   1         32.99         29.47        16.98 o
  12   9   1        272.95        350.09        48.84 o
  -7  10   1         19.50         29.30        21.75 o
  -6  10   1        102.52        115.12        38.65 o
  -5  10   1        216.48        167.51        37.57 o
  -4  10   1         16.64          6.25        12.40 o
  -3  10   1        380.59        389.97        25.96 o
  -2  10   1         41.33         36.94        11.60 o
  -1  10   1         83.88         84.95        12.65 o
   0  10   1        418.47        469.19        24.41 o
   1  10   1        941.75        972.15        25.19 o
   2  10   1        596.83        599.21        21.74 o
   3  10   1       2050.95       2304.43        48.96 o
   4  10   1        587.59        573.64        46.10 o
   5  10   1        103.07         93.53        14.04 o
   6  10   1         23.79         33.67        12.05 o
   7  10   1         10.94         10.30         7.97 o
   8  10   1        228.18        275.42        21.49 o
   9  10   1        419.78        474.76        66.05 o
  10  10   1         16.16         23.05        10.79 o
  11  10   1        665.44        789.64       109.40 o
  12  10   1        536.27        535.51        72.05 o
  -6  11   1        134.93        127.03        24.86 o
  -5  11   1        242.90        290.25        35.12 o
  -4  11   1          4.99         21.47        28.98 o
  -3  11   1          6.01         10.85         8.55 o
  -2  11   1         59.32         48.95        13.85 o
  -1  11   1         53.22         81.19        17.29 o
   0  11   1        870.75        920.44        31.15 o
   1  11   1        454.18        432.47        17.72 o
   2  11   1        441.13        492.86        32.59 o
   3  11   1       4883.13       5037.65       108.33 o
   4  11   1         34.98         43.80         7.36 o
   5  11   1          2.14          3.12         5.66 o
   6  11   1         12.76         15.47         7.71 o
   7  11   1        154.65        139.55        14.75 o
   8  11   1       1065.79       1070.30        99.69 o
   9  11   1        499.89        671.93        71.30 o
  10  11   1         13.33         15.54        17.59 o
  11  11   1        898.06       1087.45       107.40 o
  12  11   1        192.72        198.37        42.66 o
  -6  12   1        185.33        203.58        38.24 o
  -5  12   1          4.51        -14.65        14.65 o
  -4  12   1        176.94        215.56        29.74 o
  -3  12   1         96.95         47.66        26.82 o
  -2  12   1         62.53         60.16        13.38 o
  -1  12   1       1312.47       1507.27        51.83 o
   0  12   1       1615.67       1836.28        54.63 o
   1  12   1         44.22         64.77        15.30 o
   2  12   1       1361.63       1547.19        39.73 o
   3  12   1        239.48        222.43        23.82 o
   4  12   1        775.15        787.80        36.03 o
   5  12   1        638.87        607.61        24.69 o
   6  12   1         54.99         45.13        10.38 o
   7  12   1       1066.96       1103.13        64.61 o
   8  12   1        932.18       1130.15        61.54 o
   9  12   1         29.71         30.42        12.05 o
  10  12   1        579.49        586.68        84.08 o
  11  12   1        248.99        277.47        43.44 o
  -5  13   1         28.69         31.11        21.01 o
  -4  13   1         84.72        125.67        37.81 o
  -3  13   1         60.21         33.72        11.54 o
  -2  13   1        325.35        341.54        30.98 o
  -1  13   1        352.75        339.57        25.90 o
   0  13   1         15.08         22.51        10.82 o
   1  13   1        816.82        795.35        48.51 o
   2  13   1        707.08        870.68        45.49 o
   3  13   1        203.30        173.20        17.40 o
   4  13   1       1799.59       1930.13        64.29 o
   5  13   1         52.15         31.33        13.36 o
   6  13   1        848.28        914.43        53.57 o
   7  13   1        631.32        612.17        38.09 o
   8  13   1          1.82          4.74         8.18 o
   9  13   1        249.59        233.68        33.13 o
  10  13   1        355.44        450.47        40.42 o
  11  13   1          2.78          3.16        17.65 o
  -4  14   1         46.62         46.76        22.52 o
  -3  14   1         75.47         59.33        42.48 o
  -2  14   1         85.53         59.10        12.82 o
  -1  14   1         20.34         29.46        16.89 o
   0  14   1        303.98        336.80        34.93 o
   1  14   1        801.18        901.29        92.83 o
   2  14   1         42.39         45.85        13.27 o
   3  14   1        572.14        582.54        27.81 o
   4  14   1        284.79        237.57        31.69 o
   5  14   1        242.79        194.07        17.26 o
   6  14   1        104.18        100.98        19.63 o
   7  14   1        101.73        112.07        15.50 o
   8  14   1        410.52        468.06        29.48 o
   9  14   1        570.82        635.83        72.19 o
  10  14   1        308.58        325.55        30.90 o
  -3  15   1         83.08         83.02        25.94 o
  -2  15   1         25.63         27.05        19.62 o
  -1  15   1         82.13         80.69        18.42 o
   0  15   1        481.89        533.02        45.32 o
   1  15   1        236.72        277.16        25.65 o
   2  15   1         10.57         14.48         9.88 o
   3  15   1        280.41        326.72        35.10 o
   4  15   1         30.01         20.95        12.06 o
   5  15   1         27.20         35.94        11.66 o
   6  15   1         11.37          4.58         9.74 o
   7  15   1         66.30         68.10        14.43 o
   8  15   1         28.44         18.43        16.46 o
   9  15   1         48.85         55.76        16.60 o
  10  15   1         17.04          8.92        17.18 o
  -1  16   1        101.88         74.41        17.82 o
   0  16   1        225.36        206.39        54.00 o
   1  16   1         94.99         81.80        26.08 o
   2  16   1          6.80         13.97        11.30 o
   3  16   1         26.22         26.17        12.73 o
   4  16   1        131.40         91.66        21.63 o
   5  16   1        286.17        317.84        37.02 o
   6  16   1          3.47          2.37        14.18 o
   7  16   1        108.77         74.48        27.10 o
   8  16   1         63.60         42.74        14.93 o
   9  16   1         28.40         15.79        19.69 o
   1  17   1         22.72         17.96        18.33 o
   2  17   1        185.69        236.32        64.07 o
   3  17   1         34.85         15.55        11.23 o
   4  17   1        166.37        157.13        30.28 o
   5  17   1         85.31         67.50        16.00 o
   6  17   1         27.18         14.67        14.15 o
   7  17   1         68.05         62.37        20.50 o
  -7 -17   2         57.04         90.81        41.48 o
  -6 -17   2          0.16         10.39        24.18 o
  -5 -17   2         13.90         32.10        47.42 o
  -4 -17   2         24.21         14.61        22.64 o
  -3 -17   2         31.92         38.36        26.29 o
  -2 -17   2          1.09         -9.60        18.44 o
  -1 -17   2         72.26         57.88        22.73 o
  -8 -16   2         40.74         62.95        63.65 o
  -7 -16   2          1.28         -8.28        40.24 o
  -6 -16   2         92.33        105.42        63.51 o
  -5 -16   2        209.06        226.81        45.46 o
  -4 -16   2        100.75         83.52        24.00 o
  -3 -16   2          4.61          1.49         7.39 o
  -2 -16   2        115.24        105.65        28.32 o
  -1 -16   2        109.38         56.10        22.64 o
   0 -16   2          6.18          4.64         6.82 o
   1 -16   2         54.67         39.38        14.33 o
  -9 -15   2         48.60         18.20        27.47 o
  -8 -15   2        279.96        356.09        57.73 o
  -7 -15   2          0.01         11.30        22.40 o
  -6 -15   2        627.10        598.00        76.65 o
  -5 -15   2        809.32        702.65        78.06 o
  -4 -15   2        108.43         87.93        11.99 o
  -3 -15   2         13.85         16.38        11.53 o
  -2 -15   2         94.66        100.65        18.35 o
  -1 -15   2          3.19         -3.71         9.95 o
   0 -15   2        365.72        386.43        44.64 o
   1 -15   2         77.59         64.47        14.61 o
   2 -15   2        146.67        139.51        24.41 o
   3 -15   2        171.41        153.78        54.67 o
  -9 -14   2        517.18        644.27       119.68 o
  -8 -14   2        443.37        515.70        33.09 o
  -7 -14   2        157.20        132.15        17.35 o
  -6 -14   2        518.50        569.45        53.09 o
  -5 -14   2         31.18         52.38        11.08 o
  -4 -14   2        201.29        143.57        32.55 o
  -3 -14   2        221.84        139.94        61.91 o
  -2 -14   2         97.23         81.26        18.86 o
  -1 -14   2        225.27        237.64        28.29 o
   0 -14   2        493.17        441.44        39.88 o
   1 -14   2         51.39         33.65         9.87 o
   2 -14   2        321.70        337.26        29.87 o
   3 -14   2         32.49         34.22        13.60 o
   4 -14   2         61.75         53.88        20.78 o
 -10 -13   2         75.45         13.34        22.27 o
  -9 -13   2        611.30        684.26        35.81 o
  -8 -13   2          0.03          9.63         8.60 o
  -7 -13   2        928.74       1133.25        37.02 o
  -6 -13   2        208.74        247.31        18.08 o
  -5 -13   2        290.04        308.97        18.84 o
  -4 -13   2       1312.59       1378.07        82.69 o
  -3 -13   2        517.62        498.71        36.77 o
  -2 -13   2         66.72         48.39        14.62 o
  -1 -13   2        777.58        849.56        91.38 o
   0 -13   2         29.57         20.35        14.37 o
   1 -13   2        586.84        558.98        25.46 o
   2 -13   2        116.12        123.01        19.94 o
   3 -13   2        174.70        160.96        16.01 o
   4 -13   2        434.02        443.95        39.17 o
   5 -13   2        233.39        207.90        45.62 o
 -11 -12   2          4.85         11.82        22.77 o
 -10 -12   2        212.68        174.18        22.43 o
  -9 -12   2         69.44         61.28        14.76 o
  -8 -12   2       1130.64       1188.45        37.87 o
  -7 -12   2       1632.00       1845.92        48.16 o
  -6 -12   2         22.13         38.51         9.45 o
  -5 -12   2       1806.93       2087.78        47.58 o
  -4 -12   2       3014.64       3258.07        97.45 o
  -3 -12   2        303.61        299.01        17.18 o
  -2 -12   2        174.33         79.20        40.78 o
  -1 -12   2         81.24         90.79        17.34 o
   0 -12   2         58.55         52.01         9.64 o
   1 -12   2        863.24        880.51        45.55 o
   2 -12   2          7.13         13.57         7.07 o
   3 -12   2        194.15        197.47        18.29 o
   4 -12   2        196.95        185.15        26.05 o
   5 -12   2          0.26          1.05        11.41 o
   6 -12   2         52.84         33.39        25.30 o
 -11 -11   2         57.64         37.94        28.34 o
 -10 -11   2         50.96         62.58        19.15 o
  -9 -11   2         96.07        119.92        15.78 o
  -8 -11   2       1386.75       1375.88        86.74 o
  -7 -11   2        116.85        134.20        17.69 o
  -6 -11   2        401.96        421.15        35.33 o
  -5 -11   2        255.94        299.00        14.85 o
  -4 -11   2        379.47        323.62        17.78 o
  -3 -11   2         70.86         81.40         8.96 o
  -2 -11   2         60.41         58.87         8.84 o
  -1 -11   2        105.09         87.80        12.42 o
   0 -11   2        619.50        635.50        34.05 o
   1 -11   2       1029.28       1046.01        45.36 o
   2 -11   2        215.08        178.30        13.72 o
   3 -11   2        549.32        568.81        22.85 o
   4 -11   2         76.58         57.13        17.56 o
   5 -11   2         76.66         60.41        16.35 o
   6 -11   2         31.99         23.83        25.60 o
 -11 -10   2          1.69         12.83        22.79 o
 -10 -10   2          3.71        -11.39        11.39 o
  -9 -10   2        340.58        333.10        34.90 o
  -8 -10   2        304.10        383.83        38.46 o
  -7 -10   2         84.83         90.38        13.99 o
  -6 -10   2        125.76        114.55        12.65 o
  -5 -10   2         82.05         94.60        16.03 o
  -4 -10   2         70.30         65.76         7.86 o
  -3 -10   2         40.21         39.32         5.60 o
  -2 -10   2        221.73        248.64        13.04 o
  -1 -10   2          4.34          7.09         7.71 o
   0 -10   2        504.09        654.38        31.33 o
   1 -10   2         22.69         16.63         7.98 o
   2 -10   2        818.16        860.90        54.65 o
   3 -10   2        204.41        189.30        13.61 o
   4 -10   2         90.49         63.90        16.36 o
   5 -10   2        164.87        167.19        25.37 o
   6 -10   2        142.65        137.99        27.16 o
   7 -10   2         33.45         45.91        23.26 o
 -12  -9   2         78.23        149.74        28.40 o
 -11  -9   2        221.38        137.03        40.84 o
 -10  -9   2         42.37         42.10        25.29 o
  -9  -9   2         12.28         26.33        10.09 o
  -8  -9   2         85.10         75.50        11.38 o
  -7  -9   2       1649.27       1773.92        77.97 o
  -6  -9   2        876.53       1020.80        65.47 o
  -5  -9   2        154.61        130.39        10.87 o
  -4  -9   2        756.58        833.79        21.75 o
  -3  -9   2        922.89        934.82        26.46 o
  -2  -9   2        692.26        555.53        14.67 o
  -1  -9   2        102.73         67.88        28.92 o
   0  -9   2         63.09         65.71         7.21 o
   1  -9   2        150.31        149.19        12.38 o
   2  -9   2       3804.57       4163.02       199.88 o
   3  -9   2         57.06         40.28         8.09 o
   4  -9   2        254.17        234.41        43.37 o
   5  -9   2        755.84        834.59        45.55 o
   6  -9   2        132.44        120.51        24.87 o
   7  -9   2          9.21         -3.29        13.92 o
   8  -9   2         25.55         37.25        19.24 o
 -12  -8   2        160.56        177.50        31.22 o
 -11  -8   2        158.86        225.52        29.74 o
 -10  -8   2        262.98        280.75        27.84 o
  -9  -8   2        278.12        274.04        39.10 o
  -8  -8   2        485.78        498.74        44.35 o
  -7  -8   2       6247.41       6444.52       406.85 o
  -6  -8   2       1306.71       1387.15       116.04 o
  -5  -8   2        239.41        219.84        12.57 o
  -4  -8   2       1787.51       1969.65        52.97 o
  -3  -8   2       2400.48       2449.61        34.89 o
  -2  -8   2        417.46        485.86        18.53 o
  -1  -8   2          8.95         21.30         6.01 o
   0  -8   2         68.54         80.39         7.81 o
   1  -8   2       4195.27       4064.75        79.63 o
   2  -8   2       2128.36       2103.89        84.21 o
   3  -8   2        628.48        570.14        18.74 o
   4  -8   2       1254.53       1343.92        49.33 o
   5  -8   2        300.18        302.71        48.33 o
   6  -8   2        213.78        148.36        25.83 o
   7  -8   2        294.51        344.08        38.09 o
   8  -8   2         86.95         94.13        27.89 o
 -12  -7   2         84.71         76.65        24.41 o
 -11  -7   2        122.86         97.79        20.58 o
 -10  -7   2        699.98        739.64        67.03 o
  -9  -7   2        257.68        277.13        40.28 o
  -8  -7   2       2393.02       2453.47       100.60 o
  -7  -7   2       3983.00       4153.74       258.72 o
  -6  -7   2        429.98        496.24        51.62 o
  -5  -7   2       1167.25       1207.84        46.01 o
  -4  -7   2       3122.29       3406.55       127.24 o
  -3  -7   2        688.41        733.20        28.92 o
  -2  -7   2       7258.65       7565.40       135.91 o
  -1  -7   2       7281.38       7367.90       136.37 o
   0  -7   2       2122.36       2248.48        48.35 o
   1  -7   2       3095.90       3073.67        57.70 o
   2  -7   2         37.09         34.75         7.94 o
   3  -7   2       1808.17       1770.23        38.65 o
   4  -7   2       1133.49       1151.92        42.23 o
   5  -7   2        156.67        129.21        15.88 o
   6  -7   2        896.84       1056.90        83.88 o
   7  -7   2        499.04        570.32        59.07 o
   8  -7   2          0.20         -7.40        21.65 o
   9  -7   2        223.26        187.59        31.47 o
 -12  -6   2         21.26         40.01        21.36 o
 -11  -6   2        354.78        428.25        44.24 o
 -10  -6   2        163.46        123.39        37.28 o
  -9  -6   2          8.49         -5.20        16.46 o
  -8  -6   2       3149.33       3494.46       137.32 o
  -7  -6   2         27.16         38.76         9.02 o
  -6  -6   2       1632.99       1587.93        90.04 o
  -5  -6   2       1914.22       1777.27        61.20 o
  -4  -6   2         90.76         90.18         7.41 o
  -3  -6   2       2870.64       2942.26        42.33 o
  -2  -6   2       1397.13       1236.57        24.63 o
  -1  -6   2        417.38        416.42        10.57 o
   0  -6   2       4243.65       4402.71        80.15 o
   1  -6   2         95.02        100.04        10.55 o
   2  -6   2       1654.29       1430.14        27.23 o
   3  -6   2       7316.18       7734.76       191.58 o
   4  -6   2        154.60        136.21        19.45 o
   5  -6   2        154.30        211.64        17.53 o
   6  -6   2        761.22        733.58        36.03 o
   7  -6   2          6.38         17.73        21.71 o
   8  -6   2         60.82         37.68        28.59 o
   9  -6   2         26.26         33.03        18.85 o
 -12  -5   2        109.41        176.44        33.00 o
 -11  -5   2        208.50        196.80        31.43 o
 -10  -5   2          4.89         14.61        23.23 o
  -9  -5   2        321.54        407.22        30.08 o
  -8  -5   2        159.41        147.15        18.36 o
  -7  -5   2       2063.88       2029.78        59.66 o
  -6  -5   2       9271.76       9909.62       260.95 o
  -5  -5   2       1190.66       1267.52        51.59 o
  -4  -5   2         63.72         52.41         6.86 o
  -3  -5   2        928.37        922.94        32.46 o
  -2  -5   2        425.37        451.49         9.98 o
  -1  -5   2       2041.87       2122.12        58.96 o
   0  -5   2       1036.18        977.55        17.39 o
   1  -5   2       1508.25       1675.56        38.62 o
   2  -5   2      10213.06       9801.78       131.77 o
   3  -5   2       1575.03       1304.73        71.39 o
   4  -5   2         91.77         75.24         8.82 o
   5  -5   2         13.50          4.66         6.32 o
   6  -5   2        264.90        236.07        41.43 o
   7  -5   2         40.60         21.23        11.50 o
   8  -5   2         41.30         56.59        21.97 o
   9  -5   2         36.97         24.53        21.34 o
  10  -5   2        131.27        165.54        36.25 o
 -12  -4   2          0.97         -9.63        29.23 o
 -11  -4   2          8.97          0.31        12.47 o
 -10  -4   2        133.35        150.09        17.50 o
  -9  -4   2        266.66        259.88        26.56 o
  -8  -4   2          5.41         12.32        17.70 o
  -7  -4   2       2958.16       3116.57       115.57 o
  -6  -4   2       2514.72       2549.58        85.76 o
  -5  -4   2          4.65          3.00         5.44 o
  -4  -4   2        469.57        528.30        19.19 o
  -3  -4   2         31.25         31.73         5.07 o
  -2  -4   2        245.26        229.38         5.14 o
  -1  -4   2        475.48        494.07         7.19 o
   0  -4   2        121.64        127.08         5.17 o
   1  -4   2       8057.67       7690.09       186.33 o
   2  -4   2       3439.41       3284.69       146.10 o
   3  -4   2         98.97         96.87        19.23 o
   4  -4   2        383.75        403.12        17.47 o
   5  -4   2         78.88         54.70         7.15 o
   6  -4   2         77.63         65.75         8.46 o
   7  -4   2         15.06          7.21         6.40 o
   8  -4   2        292.44        195.81        66.49 o
   9  -4   2         19.12         -4.48        14.69 o
  10  -4   2         51.39         71.68        23.01 o
 -12  -3   2          0.65         -0.58        12.35 o
 -11  -3   2         21.23          9.62        11.20 o
 -10  -3   2        202.88        248.18        51.96 o
  -9  -3   2        170.99        130.66        22.11 o
  -8  -3   2         22.79         38.89        23.60 o
  -7  -3   2       1647.75       1527.58        50.53 o
  -6  -3   2         32.43         52.52        10.25 o
  -5  -3   2       1434.87       1462.80        51.31 o
  -4  -3   2        269.40        218.35        15.30 o
  -3  -3   2        431.03        427.57         9.02 o
  -2  -3   2       1877.81       1873.62        19.65 o
  -1  -3   2      12619.77       2146.43      4263.55 o
   0  -3   2       4461.79       4492.41        52.09 o
   1  -3   2        624.70        692.17        13.92 o
   2  -3   2         72.28        113.33         8.02 o
   3  -3   2       2009.01       2104.26        73.53 o
   4  -3   2       1411.81       1277.44        37.18 o
   5  -3   2         87.97         87.86         9.57 o
   6  -3   2          9.14          5.57         5.15 o
   7  -3   2        259.30        251.53        16.80 o
   8  -3   2         27.85         19.17         7.55 o
   9  -3   2         28.90          9.90         7.70 o
  10  -3   2         81.81         58.50        46.74 o
  11  -3   2        104.54         65.68        35.04 o
 -12  -2   2         10.55         16.44        15.71 o
 -11  -2   2         23.10         10.42        10.43 o
 -10  -2   2        126.32        137.38        22.01 o
  -9  -2   2         14.98         34.04        11.35 o
  -8  -2   2        672.75        686.52        61.73 o
  -7  -2   2        158.64        180.91        19.08 o
  -6  -2   2        827.91        748.47        46.88 o
  -5  -2   2       6671.67       6571.24       162.74 o
  -4  -2   2       1372.04       1327.23        43.70 o
  -3  -2   2       3233.99       3344.45        62.91 o
  -2  -2   2       1886.20       1775.16        28.56 o
  -1  -2   2        449.18        459.85        21.15 o
   0  -2   2      30449.79      31802.41       583.57 o
   1  -2   2        129.09         84.23         4.75 o
   2  -2   2       3268.50       3104.03        37.33 o
   3  -2   2      13917.41      13117.49       209.92 o
   4  -2   2       2760.24       2774.18        50.82 o
   5  -2   2        410.27        272.22       169.11 o
   6  -2   2       1484.95        691.74       659.06 o
   7  -2   2         29.65         39.89         8.17 o
   8  -2   2        435.14        472.39        54.02 o
   9  -2   2        287.32        298.67        20.83 o
  10  -2   2          9.51          3.97        16.08 o
  11  -2   2        559.55        718.59       115.01 o
 -11  -1   2        166.89        159.57        25.62 o
 -10  -1   2         92.82         80.85        14.00 o
  -9  -1   2        807.38        822.17        36.79 o
  -8  -1   2       2362.26       2385.09        64.77 o
  -7  -1   2        285.74        257.63        24.01 o
  -6  -1   2       3340.33       2984.00       110.33 o
  -5  -1   2      10400.82      10068.59       305.59 o
  -4  -1   2          0.54         12.23        10.41 o
  -3  -1   2        523.01        466.94        21.15 o
  -2  -1   2        102.53        137.13        11.49 o
  -1  -1   2       9816.59        796.03      3975.54 o
   1  -1   2       8105.12       8142.29       104.65 o
   2  -1   2      23868.40      25320.26       539.69 o
   3  -1   2      49302.89      49698.33      1542.26 o
   4  -1   2       1294.73       1555.40        38.50 o
   5  -1   2       3017.30       3171.89        85.48 o
   6  -1   2       1605.81       1521.04        78.68 o
   7  -1   2        729.46        727.80        64.27 o
   8  -1   2       1000.53        949.55        52.08 o
   9  -1   2       1058.63       1252.38       107.22 o
  10  -1   2        237.17        173.20       111.83 o
  11  -1   2        446.96        624.86        63.77 o
 -11   0   2        112.68         95.98        39.14 o
 -10   0   2        224.26        199.60        31.99 o
  -9   0   2       1585.89       1582.97        85.84 o
  -8   0   2       1755.98       1752.50        70.83 o
  -7   0   2       2851.18       2932.02        59.68 o
  -6   0   2       4071.05       3914.53       138.75 o
  -5   0   2         94.19         80.07        22.27 o
  -4   0   2       2059.26       2062.94        51.79 o
  -3   0   2        631.85        607.18        15.73 o
  -2   0   2        982.67        910.25        15.06 o
  -1   0   2        810.67        619.76         7.82 o
   1   0   2       6017.84       5394.50        80.79 o
   2   0   2       5386.87       5231.62        97.20 o
   3   0   2       4479.97       4994.98        85.06 o
   4   0   2      13497.99      14246.96       437.36 o
   5   0   2       3217.07       3226.37        88.03 o
   6   0   2        446.78        544.42        48.52 o
   7   0   2        124.92        152.33        33.91 o
   8   0   2        981.08        987.95        51.89 o
   9   0   2         37.46         27.05        18.05 o
  10   0   2        638.63        697.08        93.35 o
  11   0   2         39.56         33.88        24.49 o
  12   0   2        404.84        509.77        62.12 o
 -11   1   2          0.94         -9.37        14.72 o
 -10   1   2        207.92        262.00        34.80 o
  -9   1   2        600.96        582.27        99.72 o
  -8   1   2        214.21        206.79        14.53 o
  -7   1   2       3598.39       3276.48        80.61 o
  -6   1   2         65.95         61.25         8.36 o
  -5   1   2       4110.03       4005.62        71.87 o
  -4   1   2       4877.76       4448.32        66.10 o
  -3   1   2       1595.48       1599.00        22.78 o
  -2   1   2          7.50         13.59         3.22 o
  -1   1   2       3053.54       3441.22       104.52 o
   1   1   2       2332.56       2634.17        35.61 o
   2   1   2        906.32        751.33        19.42 o
   3   1   2        491.95        487.22        14.71 o
   4   1   2      10886.01      11187.38       515.26 o
   5   1   2         80.31        120.27        22.67 o
   6   1   2         13.74          0.12         5.97 o
   7   1   2        163.25        136.90        23.04 o
   8   1   2         77.44         63.11        16.47 o
   9   1   2        580.69        605.73        44.32 o
  10   1   2        600.30        671.25        84.41 o
  11   1   2         56.82         54.96        25.46 o
  12   1   2        584.57        821.86        73.40 o
 -11   2   2          2.42          2.57        21.78 o
 -10   2   2          1.93          1.13        13.39 o
  -9   2   2          0.81         -7.70        14.93 o
  -8   2   2        992.73       1144.56        55.65 o
  -7   2   2        274.61        368.81        23.95 o
  -6   2   2        135.15        154.41        17.50 o
  -5   2   2       3766.21       3727.11       123.07 o
  -4   2   2       1351.17       1279.71        63.11 o
  -3   2   2          0.42          1.35         5.38 o
  -2   2   2        513.57        396.42        26.48 o
  -1   2   2        756.92        809.17        20.53 o
   0   2   2       6340.61       6288.01       136.61 o
   1   2   2         38.26         42.02         8.11 o
   2   2   2       1036.84        982.64        50.04 o
   3   2   2       5884.81       5605.30       157.17 o
   4   2   2       4270.59       4060.42       167.03 o
   5   2   2          4.10         20.86         7.57 o
   6   2   2        326.06        343.75        16.69 o
   7   2   2        360.69        306.29        28.86 o
   8   2   2        479.19        685.01        69.22 o
   9   2   2        282.51        242.19        50.47 o
  10   2   2        235.62        245.77        33.55 o
  11   2   2        146.92        149.26        54.67 o
  12   2   2        150.72        120.99        59.37 o
 -10   3   2          5.83          7.56        23.73 o
  -9   3   2        283.73        244.48        62.89 o
  -8   3   2        939.09       1226.16        74.29 o
  -7   3   2       1017.70        931.57        56.42 o
  -6   3   2        212.51        192.74        21.13 o
  -5   3   2        544.42        563.73        27.34 o
  -4   3   2         16.68         19.15        10.00 o
  -3   3   2         72.32         69.51        11.74 o
  -2   3   2        224.62        219.00        22.85 o
  -1   3   2       1321.80       1375.59        74.58 o
   0   3   2       1660.40       1707.65        28.23 o
   1   3   2      68427.55      69628.62      2071.44 o
   2   3   2        668.28        605.05        22.10 o
   3   3   2       3820.91       3854.01        68.82 o
   4   3   2        630.25        590.74        17.97 o
   5   3   2        106.27        116.19        18.54 o
   6   3   2        222.43        178.73        12.08 o
   7   3   2         10.35         11.73         8.82 o
   8   3   2          0.61         12.44        14.36 o
   9   3   2        380.81        436.96        45.07 o
  10   3   2         65.84         26.41        30.61 o
  11   3   2        225.91        247.73        37.26 o
  12   3   2        152.18        116.10        58.52 o
 -10   4   2          0.08         -9.32        15.15 o
  -9   4   2        149.58        188.14        33.79 o
  -8   4   2        896.04       1037.95        78.26 o
  -7   4   2          5.60         -0.36        12.74 o
  -6   4   2        165.74        159.94        30.13 o
  -5   4   2        174.01        164.23        18.55 o
  -4   4   2         58.06         48.79        12.96 o
  -3   4   2       1007.44        751.31        29.60 o
  -2   4   2         22.60         15.96         3.14 o
  -1   4   2         75.05         96.73         7.43 o
   0   4   2       4893.08       4882.74       217.72 o
   1   4   2       5386.83       5137.20        83.67 o
   2   4   2      10109.37       9914.69       172.70 o
   3   4   2       1079.21        830.39        19.04 o
   4   4   2         81.46         64.64         8.12 o
   5   4   2       7438.77       7130.14       147.87 o
   6   4   2        202.84        300.21        23.92 o
   7   4   2        215.11        217.89        14.61 o
   8   4   2        579.32        618.01        48.97 o
   9   4   2         40.52         36.03        20.79 o
  10   4   2        229.56        181.04        27.98 o
  11   4   2       1131.11       1348.29       120.51 o
  12   4   2          0.02         -8.96        18.19 o
 -10   5   2          0.14          4.67        14.85 o
  -9   5   2        151.98        186.86        35.81 o
  -8   5   2         60.17         58.76        22.85 o
  -7   5   2       1344.15       1558.22        94.84 o
  -6   5   2       1192.16       1251.16        54.92 o
  -5   5   2        465.25        437.87        29.62 o
  -4   5   2       2788.70       2770.72        85.12 o
  -3   5   2        301.71        263.32        33.89 o
  -2   5   2        943.52        887.95        37.80 o
  -1   5   2        763.33        707.30        22.17 o
   0   5   2         29.43         31.14         6.74 o
   1   5   2      10927.20      11626.02       224.81 o
   2   5   2      15407.49      15499.77       302.93 o
   3   5   2         17.59          6.47         4.64 o
   4   5   2       6314.27       6125.78       109.13 o
   5   5   2       4168.73       4288.44        81.40 o
   6   5   2        354.01        350.91        18.39 o
   7   5   2       1098.09       1239.69        85.86 o
   8   5   2         97.77         79.18        20.95 o
   9   5   2        379.32        404.53        30.17 o
  10   5   2       2396.40       2838.11       166.24 o
  11   5   2        936.47       1128.22        61.73 o
  12   5   2        470.81        541.07        89.07 o
  -9   6   2         19.03          7.70        15.51 o
  -8   6   2        202.68        276.49        40.14 o
  -7   6   2       1147.51       1386.98        58.57 o
  -6   6   2        398.22        438.36        29.15 o
  -5   6   2       1268.03       1462.03        57.27 o
  -4   6   2        673.41        571.31        57.94 o
  -3   6   2          0.45         -1.70        13.14 o
  -2   6   2        949.62        865.88        20.24 o
  -1   6   2       2760.93       2944.57       116.73 o
   0   6   2       1248.76       1287.03        37.66 o
   1   6   2      19909.18      19444.36       413.97 o
   2   6   2       9560.03       9963.27       299.21 o
   3   6   2       2230.02       2593.15        69.71 o
   4   6   2       2641.21       2367.37        44.67 o
   5   6   2        656.69        744.34        30.70 o
   6   6   2       3876.79       4138.68       116.23 o
   7   6   2        870.25        850.76        74.97 o
   8   6   2        506.91        552.22        46.94 o
   9   6   2        225.11        284.10        42.08 o
  10   6   2       1040.26       1231.66        73.81 o
  11   6   2         29.59         37.92        26.46 o
  12   6   2        878.53       1006.62       115.46 o
  -9   7   2         20.45         42.22        21.94 o
  -8   7   2        521.67        556.28        56.08 o
  -7   7   2        983.23       1034.00        66.44 o
  -6   7   2          5.30         -2.17         9.26 o
  -5   7   2       1140.98       1104.74        60.40 o
  -4   7   2         16.26         39.87        28.15 o
  -3   7   2        643.07        665.53        23.18 o
  -2   7   2       2650.81       2551.04        49.95 o
  -1   7   2        175.01        240.63        19.09 o
   0   7   2        570.21        589.93        21.13 o
   1   7   2       3716.91       3797.64       120.64 o
   2   7   2        439.13        551.91        28.18 o
   3   7   2       5349.96       5113.50        99.67 o
   4   7   2        572.45        533.49        22.79 o
   5   7   2        483.94        512.63        24.92 o
   6   7   2       3032.69       2843.23        79.87 o
   7   7   2        144.01        153.00        21.20 o
   8   7   2         14.45         31.22        12.10 o
   9   7   2        275.88        291.27        34.51 o
  10   7   2          5.58         -4.20        13.31 o
  11   7   2        418.49        448.20        40.43 o
  12   7   2        355.39        503.87        47.50 o
  -8   8   2        244.09        241.47        41.86 o
  -7   8   2          1.45         -6.26        14.81 o
  -6   8   2        677.73        812.63        53.96 o
  -5   8   2        159.75        147.42        23.93 o
  -4   8   2        292.48        318.40        31.34 o
  -3   8   2       1607.11       1631.37       107.19 o
  -2   8   2        346.59        310.55        14.32 o
  -1   8   2        145.17        166.98        20.82 o
   0   8   2        824.24        847.52        47.20 o
   1   8   2          2.50          1.91         4.90 o
   2   8   2       2020.96       1781.77        45.36 o
   3   8   2       3318.08       3350.40       136.79 o
   4   8   2         11.47          0.75         5.96 o
   5   8   2       1974.97       1860.31        49.19 o
   6   8   2         70.51         72.86        10.98 o
   7   8   2        119.12         89.62        18.11 o
   8   8   2         56.70         64.01        13.25 o
   9   8   2          6.73         13.85        11.34 o
  10   8   2        402.15        434.58        54.03 o
  11   8   2        593.89        680.76        61.92 o
  12   8   2        137.14        124.17        38.93 o
  -8   9   2         20.99         27.87        19.73 o
  -7   9   2        241.73        256.00        32.86 o
  -6   9   2        879.79        995.94        51.61 o
  -5   9   2        167.92        152.46        26.03 o
  -4   9   2         59.29         54.59        18.90 o
  -3   9   2         35.61         28.24         7.56 o
  -2   9   2        291.31        314.99        18.78 o
  -1   9   2        118.67        113.65        10.00 o
   0   9   2        374.51        434.05        28.50 o
   1   9   2       1484.95       1372.67        57.68 o
   2   9   2       3257.62       3496.75        63.60 o
   3   9   2       1924.39       2007.05        44.09 o
   4   9   2        144.58        161.81        16.11 o
   5   9   2         62.59         77.13        14.03 o
   6   9   2         16.53         15.82        10.71 o
   7   9   2        355.73        461.85        31.16 o
   8   9   2         75.54         72.25        19.55 o
   9   9   2         67.79         59.81        15.57 o
  10   9   2        391.40        414.71        31.93 o
  11   9   2        584.57        630.02        54.39 o
  12   9   2          0.29          1.26        12.30 o
  -7  10   2        175.73        169.94        37.14 o
  -6  10   2        254.24        306.26        32.89 o
  -5  10   2         65.51         78.92        18.49 o
  -4  10   2         81.93         56.92        35.00 o
  -3  10   2         56.37         49.47         8.87 o
  -2  10   2        639.68        688.86        25.71 o
  -1  10   2        410.83        471.35        27.21 o
   0  10   2          7.72          0.03         7.62 o
   1  10   2         49.68         70.97        15.94 o
   2  10   2       2859.95       3104.92        60.90 o
   3  10   2        297.03        378.60        18.49 o
   4  10   2        128.05        126.60         9.89 o
   5  10   2        141.94        209.26        14.62 o
   6  10   2        139.25        205.70        25.47 o
   7  10   2        317.67        317.56        20.59 o
   8  10   2         26.06         46.28        10.22 o
   9  10   2        112.55        122.84        21.68 o
  10  10   2        289.81        358.78        31.33 o
  11  10   2         17.63          0.71        11.15 o
  12  10   2        207.21        210.45        44.36 o
  -6  11   2         13.30          1.73        19.54 o
  -5  11   2        187.83        237.46        27.96 o
  -4  11   2        102.87         70.32        23.45 o
  -3  11   2         11.31         10.02         6.61 o
  -2  11   2        574.05        553.61        25.73 o
  -1  11   2        169.50        163.56        54.77 o
   0  11   2         42.54         54.06        11.31 o
   1  11   2        763.70        899.61        45.64 o
   2  11   2       1050.85       1023.92        29.82 o
   3  11   2       1814.72       1952.20        64.72 o
   4  11   2       2495.36       2721.83        75.16 o
   5  11   2        301.35        289.02        18.07 o
   6  11   2        551.56        518.16        19.92 o
   7  11   2        561.02        638.78        37.58 o
   8  11   2          1.90          0.35        12.46 o
   9  11   2        142.11        153.79        21.03 o
  10  11   2        151.54        137.19        30.88 o
  11  11   2        225.64        218.82        34.77 o
  12  11   2        634.14        692.74        70.58 o
  -5  12   2        316.84        274.18        52.40 o
  -4  12   2         18.20         29.58        20.10 o
  -3  12   2        234.94        230.81        39.30 o
  -2  12   2        183.86        179.69        15.37 o
  -1  12   2        137.56        169.25        23.46 o
   0  12   2        754.91        752.80        25.91 o
   1  12   2        644.96        605.15        25.98 o
   2  12   2         13.94          8.53         7.27 o
   3  12   2       3771.50       3978.06        97.61 o
   4  12   2        640.02        659.64        22.93 o
   5  12   2        277.69        295.81        31.92 o
   6  12   2        562.92        531.21        33.42 o
   7  12   2        159.34        150.93        17.07 o
   8  12   2       1316.61       1301.22        91.90 o
   9  12   2        390.86        423.48        28.36 o
  10  12   2         21.35          8.26        11.36 o
  11  12   2        732.00        872.88        89.66 o
  -5  13   2        224.11        227.55        38.31 o
  -4  13   2         34.85         11.36        31.17 o
  -3  13   2         27.44         30.63        33.53 o
  -2  13   2        186.12        189.24        36.98 o
  -1  13   2        705.54        680.91        27.57 o
   0  13   2        293.08        320.66        40.11 o
   1  13   2          1.16          7.46        12.49 o
   2  13   2        786.25        762.60        35.87 o
   3  13   2       1875.28       1932.07        79.04 o
   4  13   2        185.94        176.79        17.37 o
   5  13   2        734.67        735.37        40.25 o
   6  13   2         24.51         24.07        10.18 o
   7  13   2       1333.22       1391.61        59.57 o
   8  13   2        749.75        781.05        36.75 o
   9  13   2         24.14         12.40        14.72 o
  10  13   2        129.21        109.63        22.60 o
  11  13   2        289.47        297.01        45.72 o
  -4  14   2        140.85        160.49        32.73 o
  -3  14   2          0.20         -3.39        15.17 o
  -2  14   2        256.60        172.49        36.73 o
  -1  14   2        208.76        205.85        28.98 o
   0  14   2         21.18         17.23        11.80 o
   1  14   2        151.13        151.64        24.21 o
   2  14   2        640.14        690.83        41.50 o
   3  14   2         13.81         16.29        14.96 o
   4  14   2        595.53        561.98        29.25 o
   5  14   2        113.46         89.17        20.65 o
   6  14   2        294.04        353.04        38.15 o
   7  14   2        269.96        259.12        18.42 o
   8  14   2         55.87         50.60        14.52 o
   9  14   2        159.75        144.50        21.68 o
  10  14   2         80.59         80.85        20.17 o
  -2  15   2        107.08        135.21        52.43 o
  -1  15   2         69.53         57.30        21.63 o
   0  15   2          0.41          7.00        14.73 o
   1  15   2        226.17        252.85        36.57 o
   2  15   2        104.86        104.94        17.50 o
   3  15   2         56.05         47.50        15.19 o
   4  15   2        655.60        611.46        38.57 o
   5  15   2        176.13        192.48        20.62 o
   6  15   2          0.32          0.35        11.89 o
   7  15   2         21.03         16.08        15.08 o
   8  15   2         85.53         96.03        18.46 o
   9  15   2         22.02         16.10        18.12 o
  10  15   2          2.46         -5.91        16.61 o
  -1  16   2          9.47         14.58        13.26 o
   0  16   2        164.96        194.47        52.92 o
   1  16   2        232.07        220.95        36.03 o
   2  16   2         95.89         62.61        21.31 o
   3  16   2         53.55         52.47        14.83 o
   4  16   2        251.75        266.60        33.27 o
   5  16   2         26.32         19.06        16.81 o
   6  16   2        168.78        119.80        26.57 o
   7  16   2          7.85          4.52         8.97 o
   8  16   2        212.53        179.84        31.77 o
   9  16   2        160.08        120.83        30.50 o
   1  17   2         75.23         86.32        20.81 o
   2  17   2          0.09          4.76        12.93 o
   3  17   2        216.05        167.31        30.80 o
   4  17   2         30.79         34.85        15.54 o
   5  17   2        171.89        164.07        39.50 o
   6  17   2         74.98         71.33        19.59 o
   7  17   2         75.75         31.18        21.33 o
  -6 -17   3        165.75        165.22        47.40 o
  -5 -17   3          1.70         -2.32        32.13 o
  -4 -17   3          3.27         -5.07        19.46 o
  -3 -17   3          3.93         -1.08        26.12 o
  -2 -17   3         15.83         -0.60        23.76 o
  -1 -17   3          2.06         -4.97        26.85 o
  -8 -16   3         15.08          8.05        23.97 o
  -7 -16   3         78.19        127.34        42.06 o
  -6 -16   3         36.90          7.20        37.98 o
  -5 -16   3         60.54         99.96        35.85 o
  -4 -16   3        154.63        152.02        63.80 o
  -3 -16   3         86.51        102.21        31.96 o
  -2 -16   3          2.28          2.31        10.35 o
  -1 -16   3        246.22        228.41        48.15 o
   0 -16   3        213.57        167.81        24.64 o
   1 -16   3          1.03          4.01         7.41 o
  -9 -15   3        214.25        127.99        74.04 o
  -8 -15   3          1.18         30.47        50.16 o
  -7 -15   3        132.13        134.84        67.07 o
  -6 -15   3          1.87          9.13        20.86 o
  -5 -15   3        516.93        652.04       108.82 o
  -4 -15   3        394.17        418.83       126.34 o
  -3 -15   3         15.14         11.27        11.25 o
  -2 -15   3        136.86        110.51        20.94 o
  -1 -15   3        232.70        248.02        29.29 o
   0 -15   3          2.92          1.87         8.21 o
   1 -15   3        120.63         89.43        19.69 o
   2 -15   3          8.04         15.71        14.38 o
  -9 -14   3         40.46         34.78        51.13 o
  -8 -14   3        321.68        365.99        56.68 o
  -7 -14   3        169.53        190.77        72.64 o
  -6 -14   3        324.76        290.65        35.98 o
  -5 -14   3       1409.33       1412.78       132.88 o
  -4 -14   3        172.73         65.61        40.80 o
  -3 -14   3         40.96         44.88        12.13 o
  -2 -14   3        249.07        236.64        53.41 o
  -1 -14   3         23.01         29.96        15.14 o
   0 -14   3        260.15        275.97        23.31 o
   1 -14   3        374.57        363.09        22.87 o
   2 -14   3         84.22         83.83        15.51 o
   3 -14   3        510.22        483.35        36.25 o
   4 -14   3         58.88         40.95        26.67 o
  -9 -13   3        165.14        164.26        48.32 o
  -8 -13   3        578.81        584.41        38.44 o
  -7 -13   3         20.71          9.81         7.23 o
  -6 -13   3        876.81        919.43        37.35 o
  -5 -13   3        647.37        704.81        24.68 o
  -4 -13   3        307.20        296.23        24.07 o
  -3 -13   3       1078.49       1127.75       145.35 o
  -2 -13   3        372.40        308.85        33.84 o
  -1 -13   3        132.47        158.04        25.75 o
   0 -13   3       1215.96       1233.55        93.22 o
   1 -13   3        101.33         84.29        13.62 o
   2 -13   3        407.69        404.80        23.72 o
   3 -13   3        153.55        133.26        21.76 o
   4 -13   3         96.14         74.27        29.10 o
   5 -13   3        257.19        269.74        35.43 o
 -11 -12   3         57.72         45.68        30.47 o
 -10 -12   3         15.38         24.59        20.39 o
  -9 -12   3        411.62        420.37        45.57 o
  -8 -12   3        204.43        263.70       118.00 o
  -7 -12   3        451.26        564.48       228.80 o
  -6 -12   3       1083.52       1184.55        39.99 o
  -5 -12   3        108.30        154.11        10.76 o
  -4 -12   3       2385.10       2613.40       117.92 o
  -3 -12   3        984.60        620.95       284.25 o
  -2 -12   3        716.89        744.72        32.61 o
  -1 -12   3         74.50         53.83        16.95 o
   0 -12   3        681.01        693.52        29.33 o
   1 -12   3          0.36          0.62         5.80 o
   2 -12   3         47.71         45.70        13.64 o
   3 -12   3         11.46          7.18         7.37 o
   4 -12   3        507.48        496.84        30.78 o
   5 -12   3        158.30        185.28        28.74 o
   6 -12   3         11.51         10.66        16.61 o
 -11 -11   3          9.38          1.97        10.20 o
 -10 -11   3         19.46         23.52        18.18 o
  -9 -11   3        212.18        201.69        28.34 o
  -8 -11   3         31.00         36.54        11.41 o
  -7 -11   3        350.14        406.22        21.84 o
  -6 -11   3         78.45         84.53         9.78 o
  -5 -11   3       1283.16       1468.78        28.63 o
  -4 -11   3        919.15        939.88        27.45 o
  -3 -11   3         28.47          7.75         4.46 o
  -2 -11   3        318.56        318.76        17.15 o
  -1 -11   3         56.61         64.87        11.05 o
   0 -11   3          3.96         -2.14         7.48 o
   1 -11   3        230.19        188.79        19.10 o
   2 -11   3        239.26        261.21        21.23 o
   3 -11   3        135.74        136.03        11.98 o
   4 -11   3        596.10        587.90        65.48 o
   5 -11   3         61.50         56.24        37.13 o
   6 -11   3          1.36         10.27        21.48 o
 -11 -10   3         59.63         41.40        29.15 o
 -10 -10   3          0.28          3.93         9.53 o
  -9 -10   3         29.14         38.37        16.97 o
  -8 -10   3        451.97        463.71        18.96 o
  -7 -10   3        332.76        361.69        17.45 o
  -6 -10   3        191.36        187.55        12.44 o
  -5 -10   3        222.26        281.06        12.22 o
  -4 -10   3        124.71        113.30         7.27 o
  -3 -10   3          0.01          1.57         3.60 o
  -2 -10   3         12.53         13.93         6.62 o
  -1 -10   3         19.85         10.34         7.64 o
   0 -10   3         24.73         25.27        10.45 o
   1 -10   3        696.98        766.50        18.58 o
   2 -10   3        113.88        122.77        12.19 o
   3 -10   3        306.80        301.32        15.95 o
   4 -10   3        222.80        256.55        20.45 o
   5 -10   3          8.34          0.65        12.75 o
   6 -10   3         93.95         84.65        31.68 o
   7 -10   3         15.20         29.80        20.02 o
 -11  -9   3         26.12         21.18        14.99 o
 -10  -9   3        179.98        165.40        74.58 o
  -9  -9   3          4.22          5.19         9.51 o
  -8  -9   3        625.90        635.44        31.05 o
  -7  -9   3        126.43        114.27        14.41 o
  -6  -9   3       1839.96       1973.94        38.52 o
  -5  -9   3       1140.16       1105.12        22.50 o
  -4  -9   3          3.65         10.83         4.58 o
  -3  -9   3       2583.99       2720.27        40.63 o
  -2  -9   3        574.41        607.87        43.21 o
  -1  -9   3         70.24         70.29        10.25 o
   0  -9   3        588.65        654.90        21.27 o
   1  -9   3       1350.21       1340.62        29.91 o
   2  -9   3          0.24          0.02         5.38 o
   3  -9   3        954.73        999.46        25.86 o
   4  -9   3         54.04         47.73        11.36 o
   5  -9   3        672.23        790.65        58.21 o
   6  -9   3        538.47        555.18        56.72 o
   7  -9   3         99.35        111.77        26.97 o
   8  -9   3         22.63         18.57        19.70 o
 -12  -8   3        112.81        131.11        46.72 o
 -11  -8   3        402.13        482.44        64.71 o
 -10  -8   3        364.74        360.43        37.89 o
  -9  -8   3         68.29         53.99        11.14 o
  -8  -8   3       1769.21       1799.65        54.48 o
  -7  -8   3        296.37        285.43        16.75 o
  -6  -8   3       3653.62       3926.19        71.62 o
  -5  -8   3       1556.03       1657.97        28.58 o
  -4  -8   3       2531.47       2731.26        40.06 o
  -3  -8   3       5512.20       5606.72        73.78 o
  -2  -8   3       4022.14       4198.83        63.51 o
  -1  -8   3        878.41       1006.74        28.70 o
   0  -8   3         76.85         78.27         8.73 o
   1  -8   3         71.69         61.29         6.29 o
   2  -8   3       1643.89       1658.24        73.67 o
   3  -8   3       3120.34       3117.38        62.41 o
   4  -8   3       1419.82       1334.75        40.77 o
   5  -8   3       1623.01       1796.66        82.02 o
   6  -8   3        544.09        580.58        56.30 o
   7  -8   3          0.07          5.33        13.33 o
   8  -8   3         95.09        109.73        23.74 o
 -12  -7   3        369.74        428.98        71.48 o
 -11  -7   3        245.91        239.00        50.80 o
 -10  -7   3         18.45         21.94        17.62 o
  -9  -7   3        752.40        823.17        37.50 o
  -8  -7   3         71.86         49.42        12.79 o
  -7  -7   3       3199.53       3150.45       106.58 o
  -6  -7   3       2617.66       2598.61        86.15 o
  -5  -7   3        139.77        125.45         8.11 o
  -4  -7   3       6637.19       6790.89       150.97 o
  -3  -7   3        633.59        573.52        11.85 o
  -2  -7   3        450.72        377.80         8.35 o
  -1  -7   3       3266.58       3401.15        56.81 o
   0  -7   3        570.51        576.77        16.59 o
   1  -7   3        644.11        586.65        15.85 o
   2  -7   3       7351.46       7414.56       123.89 o
   3  -7   3          0.88          0.73         5.03 o
   4  -7   3       4166.48       4181.43       199.09 o
   5  -7   3        174.53        197.05        21.76 o
   6  -7   3          2.12         -1.07        13.82 o
   7  -7   3        345.17        308.24        34.16 o
   8  -7   3        103.81         87.06        21.02 o
   9  -7   3         16.23          9.86        25.51 o
 -12  -6   3         63.69         62.12        40.76 o
 -11  -6   3          6.57          8.55        16.24 o
 -10  -6   3          2.07          8.81        10.27 o
  -9  -6   3        376.88        361.58        24.11 o
  -8  -6   3        898.17        895.90        28.10 o
  -7  -6   3       4589.69       4772.05       153.65 o
  -6  -6   3         52.40         50.65         8.30 o
  -5  -6   3       1192.18       1046.84        50.86 o
  -4  -6   3       2997.75       3154.59        61.86 o
  -3  -6   3        326.81        290.83         6.91 o
  -2  -6   3       1207.22       1080.51        61.65 o
  -1  -6   3       1151.18       1030.79        20.39 o
   0  -6   3        450.83        511.51        11.21 o
   1  -6   3       3581.53       3463.22        42.45 o
   2  -6   3        605.97        558.44        13.51 o
   3  -6   3       1086.35        950.18        42.17 o
   4  -6   3       1626.71       1544.08        60.34 o
   5  -6   3        543.40        440.54        39.42 o
   6  -6   3        908.17        801.63       130.81 o
   7  -6   3        570.70        470.04        45.15 o
   8  -6   3         81.33         92.88        27.02 o
   9  -6   3         20.75         26.06        29.09 o
 -12  -5   3         48.54         24.32        19.66 o
 -11  -5   3        315.08        300.20        36.65 o
 -10  -5   3         79.50         88.40        13.42 o
  -9  -5   3         68.87         55.20        17.94 o
  -8  -5   3        616.06        627.15        27.46 o
  -7  -5   3        992.86        943.11        52.00 o
  -6  -5   3       1587.80       1574.24        58.66 o
  -5  -5   3       1152.75       1088.03        37.53 o
  -4  -5   3       3178.49       3560.98        67.60 o
  -3  -5   3       2483.07       2456.19        34.68 o
  -2  -5   3       1351.45       1198.04        39.44 o
  -1  -5   3       1628.29       1568.56        41.66 o
   0  -5   3          1.20          3.31         2.66 o
   1  -5   3        742.36        718.97        12.01 o
   2  -5   3       1628.84       1460.73        35.98 o
   3  -5   3       3740.71       2335.48       982.73 o
   4  -5   3       2456.14       2294.78        52.76 o
   5  -5   3       1543.38       1576.16        85.57 o
   6  -5   3        220.60        209.71        21.67 o
   7  -5   3        112.35         78.99        14.70 o
   8  -5   3         12.17          5.77         5.45 o
   9  -5   3          7.39         -5.38        12.23 o
  10  -5   3          1.52         -4.01        15.06 o
 -12  -4   3        109.54         92.53        21.41 o
 -11  -4   3         41.04         49.48        20.46 o
 -10  -4   3         32.01         29.16        12.71 o
  -9  -4   3         24.08         28.97        14.76 o
  -8  -4   3          0.77         -8.23         8.23 o
  -7  -4   3        249.01        267.66        15.96 o
  -6  -4   3       2050.53       2084.92        73.42 o
  -5  -4   3       4155.97       4190.72       115.19 o
  -4  -4   3         82.69        116.42         8.34 o
  -3  -4   3       1487.12       1462.00        42.19 o
  -2  -4   3       3940.35       3713.79        49.32 o
  -1  -4   3       3000.26       3412.82        58.25 o
   0  -4   3        127.11        136.39         4.23 o
   1  -4   3        206.32        167.93         5.93 o
   2  -4   3       2140.59       2281.51        36.86 o
   3  -4   3       6328.92       5684.73       156.93 o
   4  -4   3          5.83          0.27         4.60 o
   5  -4   3        806.34        873.77        24.90 o
   6  -4   3         54.88         67.67        11.34 o
   7  -4   3          6.92          1.55         5.50 o
   8  -4   3         32.18         19.08        19.91 o
   9  -4   3         32.77         29.81        21.36 o
  10  -4   3          0.67          8.84        14.93 o
 -12  -3   3         12.32         27.17        20.95 o
 -11  -3   3          2.31          2.70         9.53 o
 -10  -3   3          5.56         15.21        10.67 o
  -9  -3   3         73.59         97.48        18.83 o
  -8  -3   3         82.76         61.10        11.59 o
  -7  -3   3        700.73        694.19        30.97 o
  -6  -3   3       3622.60       3643.72        64.67 o
  -5  -3   3          9.65         25.69         6.00 o
  -4  -3   3       1382.81       1452.75        31.92 o
  -3  -3   3        923.84        839.40        16.15 o
  -2  -3   3        585.86        512.54        11.59 o
  -1  -3   3       2586.70       2881.80        55.16 o
   0  -3   3       7492.15       7030.99        86.77 o
   1  -3   3        268.07        286.82         6.17 o
   2  -3   3       7762.03       7671.29       123.73 o
   3  -3   3       1560.79       1625.27        43.57 o
   4  -3   3       1357.26       1458.54        69.85 o
   5  -3   3       1256.46       1166.31        33.46 o
   6  -3   3         84.72         71.94        10.37 o
   7  -3   3       1077.94       1092.83        39.13 o
   8  -3   3        142.89        105.94        23.01 o
   9  -3   3         48.61         32.43        11.25 o
  10  -3   3        130.88        159.70        36.31 o
  11  -3   3        109.05        142.70        69.86 o
 -11  -2   3          2.04         10.24        12.71 o
 -10  -2   3         91.18         81.66        31.27 o
  -9  -2   3        185.38        178.69        24.11 o
  -8  -2   3         74.02         69.03        11.93 o
  -7  -2   3       1219.53       1252.44        40.76 o
  -6  -2   3       1935.98       1892.04        47.71 o
  -5  -2   3       1358.75       1235.82        32.87 o
  -4  -2   3       2529.03       2259.29        53.36 o
  -3  -2   3        215.67        180.93         7.11 o
  -2  -2   3         42.74         38.70         3.96 o
  -1  -2   3        255.13        240.60         5.47 o
   0  -2   3      11270.87      11680.99       139.54 o
   1  -2   3       1082.50       1245.29        24.34 o
   2  -2   3       1144.76       1018.79        21.24 o
   3  -2   3         45.27         23.91         5.27 o
   4  -2   3      12322.45      12408.51       346.11 o
   5  -2   3       2079.73       1841.48       111.15 o
   6  -2   3       2760.09       2112.76       507.15 o
   7  -2   3       1417.36       1425.69        62.90 o
   8  -2   3       1174.57       1187.32        48.55 o
   9  -2   3         25.07         15.99        10.22 o
  10  -2   3        181.73        195.44        62.43 o
  11  -2   3          0.55         -5.32        19.44 o
 -11  -1   3        171.10        146.20        41.93 o
 -10  -1   3        222.88        246.20        33.94 o
  -9  -1   3        540.16        591.34        56.58 o
  -8  -1   3          1.58         10.86         6.60 o
  -7  -1   3       3008.15       2930.79        68.91 o
  -6  -1   3        109.53        130.45        12.11 o
  -5  -1   3      13625.03      13490.37       284.56 o
  -4  -1   3       2156.53       1909.40        31.57 o
  -3  -1   3         39.06         19.15         6.07 o
  -2  -1   3         25.82         32.90         2.80 o
  -1  -1   3       4265.35       3913.30        46.24 o
   0  -1   3       3794.37       3857.57        37.93 o
   1  -1   3       9890.12       8765.36       218.57 o
   2  -1   3        103.75         68.09         8.45 o
   3  -1   3       5231.57       5456.93       110.42 o
   4  -1   3      30407.79      31124.46      1274.44 o
   5  -1   3       2475.54       2733.16       125.86 o
   6  -1   3       1024.31       1145.44        77.00 o
   7  -1   3       1058.70       1238.12        84.52 o
   8  -1   3          2.97         -0.85        10.04 o
   9  -1   3        569.59        597.18        78.51 o
  10  -1   3        104.96         54.51        34.43 o
  11  -1   3        239.83        225.11        71.43 o
 -11   0   3        149.59        147.67        26.22 o
 -10   0   3          5.48        -16.09        16.09 o
  -9   0   3         12.53         -4.92         5.51 o
  -8   0   3       1960.49       1938.76        50.21 o
  -7   0   3        582.22        588.37        21.69 o
  -6   0   3       1617.18       1511.25        34.86 o
  -5   0   3      15897.02      15476.11       328.90 o
  -4   0   3        172.46        149.19         6.88 o
  -3   0   3       1471.48       1163.90       237.48 o
  -2   0   3       1056.66        935.42        12.17 o
  -1   0   3        979.91       1041.63        21.79 o
   0   0   3       6619.11       6589.87        79.00 o
   1   0   3        378.24        386.11        11.20 o
   2   0   3        152.30        239.88        10.76 o
   3   0   3      11934.70      11410.79       212.19 o
   4   0   3       6181.93       6983.34       133.25 o
   5   0   3       2117.27       2453.12        66.09 o
   6   0   3       1697.76       1695.65        90.69 o
   7   0   3         29.04         38.03        17.65 o
   8   0   3        580.28        656.22        69.12 o
   9   0   3        254.47        190.00        30.41 o
  10   0   3          1.17         14.01        30.14 o
  11   0   3        409.21        478.70        52.66 o
  12   0   3         89.72         81.49        59.51 o
 -11   1   3         15.11         12.47        26.51 o
 -10   1   3         93.24        121.38        28.75 o
  -9   1   3        794.16        782.00        87.73 o
  -8   1   3        133.30        148.59        10.40 o
  -7   1   3        445.64        425.48        20.85 o
  -6   1   3       6370.32       6942.52       118.28 o
  -5   1   3       2628.78       2505.58        41.74 o
  -4   1   3       2356.89       2174.84       360.56 o
  -3   1   3       3234.09       2920.35        45.00 o
  -2   1   3        786.96        723.23        17.44 o
  -1   1   3      37396.48      37150.05      1095.93 o
   0   1   3       1452.41       1781.64        57.90 o
   1   1   3       2361.49       2633.46        38.02 o
   2   1   3       4331.57       4004.30        66.52 o
   3   1   3       1045.10       1069.22        25.46 o
   4   1   3       1520.78       1514.31        58.53 o
   5   1   3       5259.10       5197.57       102.53 o
   6   1   3        400.00        464.72        22.82 o
   7   1   3       1072.90       1317.73       107.19 o
   8   1   3         45.46         61.98        22.56 o
   9   1   3        376.30        261.46        54.25 o
  10   1   3        124.87        142.23        29.56 o
  11   1   3         21.18         27.97        36.87 o
  12   1   3         50.93         38.81        48.50 o
 -11   2   3          0.43          5.52        14.48 o
 -10   2   3        124.15        138.20        43.80 o
  -9   2   3         83.30         76.71        32.78 o
  -8   2   3         94.87         97.24        22.81 o
  -7   2   3        203.71        216.99        24.76 o
  -6   2   3        409.78        462.59        28.01 o
  -5   2   3       1238.62       1237.95        32.98 o
  -4   2   3       5945.73       5996.16       191.95 o
  -3   2   3       1095.43       1129.62        52.33 o
  -2   2   3        348.64        405.52         8.04 o
  -1   2   3       3275.68       3270.85        73.80 o
   0   2   3       2841.23       3042.04        53.36 o
   1   2   3         91.56        158.02        17.81 o
   2   2   3         33.90         37.32         5.88 o
   3   2   3        445.32        497.82        15.33 o
   4   2   3       6185.87       6249.73       146.28 o
   5   2   3       4659.11       4459.76       189.37 o
   6   2   3         53.03         78.23        12.25 o
   7   2   3         92.57         84.80        19.59 o
   8   2   3        148.99        196.64        36.06 o
   9   2   3         18.15         13.12        17.88 o
  10   2   3         13.05         29.10        32.39 o
  11   2   3          2.87         -4.43        15.23 o
  12   2   3         85.12         85.70        31.75 o
 -10   3   3          8.53         20.65        20.16 o
  -9   3   3          7.45         10.33        13.06 o
  -8   3   3         59.94         71.23        17.63 o
  -7   3   3       1401.64       1562.47        77.52 o
  -6   3   3        133.10        138.12        19.47 o
  -5   3   3        929.31        926.33        41.44 o
  -4   3   3       4705.66       4452.76       153.24 o
  -3   3   3        114.10        140.88        14.39 o
  -2   3   3          6.33          3.36         2.18 o
  -1   3   3        700.69        779.46        31.93 o
   0   3   3       3673.03       3947.82        85.81 o
   1   3   3         70.83         94.05         6.71 o
   2   3   3        969.60        826.58        24.66 o
   3   3   3        100.60        102.08        17.96 o
   4   3   3       9827.42       9437.44       190.39 o
   5   3   3       1062.49       1185.91        50.29 o
   6   3   3          0.34          3.84         8.34 o
   7   3   3         86.47        111.47        15.43 o
   8   3   3         65.20         85.31        16.01 o
   9   3   3        287.72        275.84        26.86 o
  10   3   3        182.47        150.16        25.89 o
  11   3   3        100.05         94.93        47.44 o
  12   3   3        338.44        431.23        52.33 o
 -10   4   3          4.54         18.54        17.62 o
  -9   4   3          4.31          7.96        15.43 o
  -8   4   3        594.42        684.59        48.93 o
  -7   4   3        442.94        492.80        38.15 o
  -6   4   3        517.49        517.01        45.94 o
  -5   4   3       2820.17       2991.48       136.43 o
  -4   4   3        730.13        758.64        35.15 o
  -3   4   3        158.03        203.58        18.09 o
  -2   4   3        302.61        388.58        31.35 o
  -1   4   3        554.82        576.08        24.26 o
   0   4   3       2682.40       2761.33        49.65 o
   1   4   3      22235.65      21776.56       641.35 o
   2   4   3       3384.72       3255.83        54.75 o
   3   4   3      11871.84      11837.51       270.49 o
   4   4   3        303.63        240.86        18.25 o
   5   4   3        651.07        751.72        32.28 o
   6   4   3       3500.73       3226.70       142.20 o
   7   4   3        226.20        216.96        19.41 o
   8   4   3        455.55        439.80        37.77 o
   9   4   3        604.58        608.88        30.60 o
  10   4   3        309.05        317.14        26.58 o
  11   4   3         43.39         63.70        22.85 o
  12   4   3        366.68        491.43        87.72 o
  -9   5   3        108.28        139.59        33.01 o
  -8   5   3        415.14        513.26        45.90 o
  -7   5   3         31.74         35.80        18.43 o
  -6   5   3        252.83        258.96        27.64 o
  -5   5   3       4422.13       4443.41       195.92 o
  -4   5   3        308.87        284.72        26.27 o
  -3   5   3       2928.53       2779.39       107.97 o
  -2   5   3       3124.57       3145.61       183.86 o
  -1   5   3        363.38        367.72        17.78 o
   0   5   3       2305.02       2222.63        56.06 o
   1   5   3        487.79        502.07        21.08 o
   2   5   3       5500.68       5393.69       119.25 o
   3   5   3      20747.86      20480.57       455.42 o
   4   5   3        169.14        155.00        13.18 o
   5   5   3       6999.55       6876.65       134.28 o
   6   5   3      11354.13      11615.00       518.61 o
   7   5   3       1107.46       1047.28        86.50 o
   8   5   3        117.18        155.30        26.14 o
   9   5   3        185.79        218.43        42.37 o
  10   5   3        301.88        286.46        29.96 o
  11   5   3        698.91        741.30       117.60 o
  12   5   3         48.23         52.14        25.77 o
  -9   6   3         49.77         53.94        28.30 o
  -8   6   3         60.27         57.42        34.80 o
  -7   6   3        124.09        123.25        38.46 o
  -6   6   3        646.17        593.82       133.77 o
  -5   6   3        150.56        165.72        26.93 o
  -3   6   3       3966.76       3909.67       114.14 o
  -2   6   3        376.24        435.16        31.81 o
  -1   6   3        461.98        438.05        29.40 o
   0   6   3        399.94        398.55        17.96 o
   1   6   3        460.96        426.83        23.05 o
   2   6   3      10309.29       9902.44       247.70 o
   3   6   3       5966.28       6097.47       215.41 o
   4   6   3        552.88        584.97        25.79 o
   5   6   3      16156.06      15827.21       598.17 o
   6   6   3        761.58        795.69        45.56 o
   7   6   3       1043.70       1054.11        36.37 o
   8   6   3        427.09        425.94        34.61 o
   9   6   3        248.30        239.73        34.09 o
  10   6   3        942.48       1011.67        84.36 o
  11   6   3        344.94        441.85        43.14 o
  12   6   3         79.31         88.53        21.87 o
  -9   7   3         20.07         28.58        34.90 o
  -8   7   3         62.70         59.08        37.13 o
  -7   7   3       1038.56       1301.56        95.07 o
  -6   7   3        887.13       1025.43        91.70 o
  -5   7   3          0.21          2.69        20.08 o
  -4   7   3       3019.45       3004.66       108.47 o
  -3   7   3          2.08          1.91         2.41 o
  -2   7   3          0.52          1.24         3.36 o
  -1   7   3        484.22        596.90        32.74 o
   0   7   3        521.35        575.59        29.39 o
   1   7   3       1856.48       1585.45        36.53 o
   2   7   3       3282.56       3377.46       150.67 o
   3   7   3         36.18         40.79         7.80 o
   4   7   3       2439.65       2072.85        51.99 o
   5   7   3        711.88        712.15        23.93 o
   6   7   3        680.02        686.27        30.79 o
   7   7   3       2232.70       2368.25       118.54 o
   8   7   3        272.81        273.21        34.20 o
   9   7   3        185.92        209.85        31.93 o
  10   7   3        335.35        396.89        27.37 o
  11   7   3         68.22         77.85        21.56 o
  12   7   3        157.44        166.81        30.14 o
  -8   8   3        201.75        223.51        40.71 o
  -7   8   3        516.46        512.16        49.63 o
  -6   8   3         96.58        121.76        26.92 o
  -5   8   3        218.11        195.80        52.31 o
  -4   8   3        411.54        415.03        58.60 o
  -3   8   3        595.99        636.38        15.32 o
  -2   8   3        377.36        393.29       106.16 o
  -1   8   3          0.79          1.22         6.26 o
   0   8   3       1808.40       1795.95        45.68 o
   1   8   3       1383.60       1367.48        34.92 o
   2   8   3         36.27         24.42         7.78 o
   3   8   3        195.99        164.07        20.68 o
   4   8   3        858.58        809.66        31.51 o
   5   8   3         67.69         63.14         9.94 o
   6   8   3       1526.10       1584.39        35.92 o
   7   8   3        229.44        179.21        24.14 o
   8   8   3         71.98         89.89        21.44 o
   9   8   3        129.00        179.00        23.99 o
  10   8   3          6.55          6.00        10.77 o
  11   8   3         72.24        107.57        22.80 o
  12   8   3        125.25        152.43        31.35 o
  -7   9   3         60.19         59.28        37.11 o
  -6   9   3        164.92        150.12        42.10 o
  -5   9   3        691.66        798.34        56.55 o
  -4   9   3        106.72         80.94        37.34 o
  -3   9   3        465.66        448.40        14.54 o
  -2   9   3        857.75        909.67        26.56 o
  -1   9   3        180.69        212.50        19.46 o
   0   9   3          2.16         10.36         6.70 o
   1   9   3         55.46         54.91        10.81 o
   2   9   3       1156.76       1269.60        39.43 o
   3   9   3       3658.63       3842.51       178.21 o
   4   9   3       1170.03       1135.54        26.59 o
   5   9   3        420.45        458.06        27.67 o
   6   9   3       2007.35       1869.70        59.57 o
   7   9   3         20.46         27.26        10.20 o
   8   9   3          6.64          7.51         8.77 o
   9   9   3          3.12         -6.50         9.72 o
  10   9   3         80.24        118.63        21.86 o
  11   9   3        534.91        577.65        46.30 o
  12   9   3        440.04        558.16        64.10 o
  -7  10   3          0.38         -3.93        17.44 o
  -6  10   3        263.75        317.06        56.53 o
  -5  10   3        376.40        366.57        72.74 o
  -4  10   3          0.29         -6.73        13.74 o
  -3  10   3        594.23        645.58        22.20 o
  -2  10   3          3.90         -1.94         6.40 o
  -1  10   3         94.96         86.51        11.98 o
   0  10   3         22.88         39.14        16.48 o
   1  10   3        142.15        124.71        20.61 o
   2  10   3        745.56        832.49        30.28 o
   3  10   3       3557.11       3758.12        83.29 o
   4  10   3        526.22        579.79        44.63 o
   5  10   3        435.17        443.38        21.77 o
   6  10   3        257.12        302.65        26.91 o
   7  10   3          4.81          4.91         8.07 o
   8  10   3         40.81         43.45        15.43 o
   9  10   3         47.94         58.95        21.92 o
  10  10   3        262.66        222.40        36.70 o
  11  10   3        608.86        665.49        53.73 o
  12  10   3        159.43        183.44        25.80 o
  -6  11   3        353.06        380.98        39.19 o
  -5  11   3        183.36        168.80        61.21 o
  -4  11   3        182.16        190.41        54.40 o
  -3  11   3        196.41        182.46        14.48 o
  -2  11   3        189.80        191.39        19.54 o
  -1  11   3        465.36        536.92        25.25 o
   0  11   3        208.03        176.93        19.56 o
   1  11   3         38.48         60.45        18.69 o
   2  11   3       1294.33       1288.37        42.12 o
   3  11   3       1649.28       1919.43        66.07 o
   4  11   3        662.10        737.01        24.70 o
   5  11   3       1339.66       1398.21        41.97 o
   6  11   3        100.88         82.59        11.14 o
   7  11   3       1895.39       1852.24       108.92 o
   8  11   3        645.88        649.63        32.06 o
   9  11   3          4.48          1.87        10.53 o
  10  11   3        170.54        232.23        22.59 o
  11  11   3        171.21        176.43        38.78 o
  12  11   3         18.98         11.36        16.09 o
  -5  12   3         54.51         68.56        21.36 o
  -4  12   3        338.50        295.76        68.00 o
  -3  12   3          9.55          1.93         6.20 o
  -2  12   3        646.97        572.12        28.84 o
  -1  12   3        254.68        306.44        86.32 o
   0  12   3        100.26         97.63        11.77 o
   1  12   3        333.40        439.21        27.70 o
   2  12   3        755.28        844.65        43.57 o
   3  12   3        286.41        330.36        32.11 o
   4  12   3       1378.19       1393.68        56.43 o
   5  12   3        500.94        570.83        37.03 o
   6  12   3        494.64        528.05        36.14 o
   7  12   3       1471.71       1383.24        41.05 o
   8  12   3         31.29         23.80        12.22 o
   9  12   3        426.23        463.53        42.58 o
  10  12   3        168.64        131.44        31.89 o
  11  12   3        115.64        125.93        26.14 o
  -4  13   3        237.25        241.60        41.85 o
  -3  13   3        120.11         89.57        47.65 o
  -2  13   3        446.50        387.60        20.79 o
  -1  13   3         98.61         94.69        21.66 o
   0  13   3        374.02        418.64        41.05 o
   1  13   3         94.85        107.14        19.00 o
   2  13   3        200.19        163.47        27.87 o
   3  13   3       1773.87       2016.59        80.14 o
   4  13   3       1574.45       1681.87        68.02 o
   5  13   3          0.24          1.37         6.18 o
   6  13   3        817.43        828.05        36.12 o
   7  13   3          9.99         -0.19        10.81 o
   8  13   3        765.72        729.56        37.03 o
   9  13   3        294.62        336.62        91.42 o
  10  13   3         56.29         56.69        19.05 o
  11  13   3        274.03        252.34        30.71 o
  -3  14   3        149.42        174.14        62.08 o
  -2  14   3         23.23         20.86        12.28 o
  -1  14   3        511.74        474.18        24.79 o
   0  14   3        294.98        286.55        46.57 o
   1  14   3          0.62          0.89         9.38 o
   2  14   3        424.77        476.18        43.17 o
   3  14   3        943.25        962.60        57.41 o
   4  14   3        280.14        256.12        23.69 o
   5  14   3        290.64        306.60        32.72 o
   6  14   3         41.65         53.69        16.04 o
   7  14   3        280.67        333.71        26.35 o
   8  14   3        269.85        221.41        32.09 o
   9  14   3         56.78         54.43        13.87 o
  10  14   3        150.99        116.64        22.75 o
  -2  15   3         10.58         25.38        35.04 o
  -1  15   3        148.65        112.15        25.70 o
   0  15   3        103.57         98.53        25.86 o
   1  15   3          1.45          0.75         8.89 o
   2  15   3         72.75         77.86        17.27 o
   3  15   3        226.84        197.49        32.53 o
   4  15   3         27.28         18.48        12.49 o
   5  15   3        365.41        363.86        37.70 o
   6  15   3         57.16         42.98        11.82 o
   7  15   3        106.49        133.78        19.94 o
   8  15   3        107.34        113.03        16.53 o
   9  15   3          2.82          7.13        16.33 o
  10  15   3          1.39         21.10        21.12 o
  -1  16   3         21.43         13.68        17.49 o
   0  16   3          0.55         -6.01        15.61 o
   1  16   3          7.93          5.39         8.35 o
   2  16   3         56.35         45.26        11.88 o
   3  16   3         17.51         18.69        11.04 o
   4  16   3        193.08        142.09        30.14 o
   5  16   3        529.65        569.19        48.58 o
   6  16   3          9.68          8.21        15.85 o
   7  16   3        112.66        105.47        27.82 o
   8  16   3          5.36         -5.02        15.71 o
   9  16   3         72.24         82.92        20.98 o
   1  17   3        115.48        160.00        52.25 o
   2  17   3         82.97         97.94        21.69 o
   3  17   3         23.84         13.47        17.21 o
   4  17   3        399.01        388.36        57.56 o
   5  17   3        142.07        110.75        21.50 o
   6  17   3        127.17         71.24        26.96 o
   7  17   3         25.81         24.63        15.46 o
  -6 -17   4         54.03         41.03        57.69 o
  -5 -17   4         83.82         95.26        39.14 o
  -4 -17   4         11.71          2.32        30.24 o
  -3 -17   4         55.89         87.77        56.74 o
  -2 -17   4         46.35         57.59        28.52 o
  -1 -17   4         48.12         65.43        45.75 o
  -7 -16   4          3.17         -2.52        19.64 o
  -6 -16   4        196.74        212.05        48.09 o
  -5 -16   4        130.89        171.56        72.94 o
  -4 -16   4         27.80         30.32        25.90 o
  -3 -16   4        155.53        206.85        40.36 o
  -2 -16   4        175.26        141.46        58.08 o
  -1 -16   4          0.84         14.86        18.28 o
   0 -16   4         98.12         69.54        15.06 o
   1 -16   4         98.81         78.20        24.70 o
  -9 -15   4         86.87         62.12        61.85 o
  -8 -15   4        210.54        212.19        81.82 o
  -7 -15   4          7.72          2.05        31.77 o
  -6 -15   4        317.39        416.06        56.57 o
  -5 -15   4         39.80         48.46        28.15 o
  -4 -15   4        165.85        177.25        65.76 o
  -3 -15   4        116.12        132.97        56.99 o
  -2 -15   4         19.58          5.21         6.96 o
  -1 -15   4        326.63        260.00        20.95 o
   0 -15   4        246.57        276.02        24.15 o
   1 -15   4          2.39         -3.78         9.90 o
   2 -15   4        187.52        176.80        29.97 o
  -9 -14   4        405.57        486.73        64.15 o
  -8 -14   4         67.61         96.36        36.10 o
  -7 -14   4        307.30        364.58        53.11 o
  -6 -14   4        138.88        129.23        62.80 o
  -5 -14   4        285.49        364.39        49.12 o
  -4 -14   4       1255.79       1175.00       259.60 o
  -3 -14   4         60.03         47.54        15.54 o
  -2 -14   4        251.05        252.23        36.24 o
  -1 -14   4        644.12        614.88        50.74 o
   0 -14   4        159.82        145.12        17.94 o
   1 -14   4        125.04        104.46        15.70 o
   2 -14   4        231.05        214.11        19.99 o
   3 -14   4         66.42         42.49        12.85 o
   4 -14   4        399.46        410.51        51.01 o
  -9 -13   4        278.27        287.62        49.68 o
  -8 -13   4         41.10         59.10        28.67 o
  -7 -13   4         75.18         56.01        15.47 o
  -6 -13   4        241.01        179.36        48.60 o
  -5 -13   4       1277.14        731.99       360.77 o
  -4 -13   4        867.46        633.77        77.07 o
  -3 -13   4        178.73        131.37        12.04 o
  -2 -13   4        672.33        686.32        56.86 o
  -1 -13   4        714.52        697.96        51.36 o
   0 -13   4          2.19          9.26         7.66 o
   1 -13   4        446.73        425.04        30.14 o
   2 -13   4         89.36         74.31        16.78 o
   3 -13   4        339.22        331.53        49.65 o
   4 -13   4        208.26        157.52        34.02 o
   5 -13   4          3.10         -2.44        10.08 o
  -9 -12   4         90.75         87.44        46.39 o
  -8 -12   4        337.31        338.91        85.68 o
  -7 -12   4         82.67         98.63       103.47 o
  -6 -12   4        231.07        213.38        23.04 o
  -5 -12   4       1288.44       1194.71       103.09 o
  -4 -12   4         51.46         49.24         7.13 o
  -3 -12   4        528.82        504.97        54.24 o
  -2 -12   4        401.53        321.83        44.18 o
  -1 -12   4        124.31        126.93        11.70 o
   0 -12   4         76.11         71.23        12.05 o
   1 -12   4        354.08        344.92        17.90 o
   2 -12   4         24.98         18.64        11.06 o
   3 -12   4        117.20         98.10        14.50 o
   4 -12   4          0.06          2.53        10.25 o
   5 -12   4         96.86         89.43        22.60 o
   6 -12   4        146.96        133.58        29.68 o
 -11 -11   4         56.43         35.38        15.96 o
 -10 -11   4          0.65         -0.95        13.16 o
  -9 -11   4        171.81        177.67        34.79 o
  -8 -11   4        309.56        282.06        30.11 o
  -7 -11   4         53.29         84.36        13.92 o
  -6 -11   4        409.93        429.68        15.42 o
  -5 -11   4          0.13          1.56         3.17 o
  -4 -11   4       1200.35       1212.23        47.05 o
  -3 -11   4        140.66        117.68        11.34 o
  -2 -11   4        562.33        581.55        35.95 o
  -1 -11   4         50.61         28.93         8.53 o
   0 -11   4        123.27        108.27        14.77 o
   1 -11   4         54.86         65.13        10.22 o
   2 -11   4         51.58         63.01         9.05 o
   3 -11   4         18.31         13.15         8.31 o
   4 -11   4        152.39        110.97        22.33 o
   5 -11   4        490.17        547.79        41.42 o
   6 -11   4         64.11         66.82        22.43 o
 -11 -10   4        115.49         85.39        34.11 o
 -10 -10   4         17.65          9.74        14.82 o
  -9 -10   4         67.92         41.63        36.79 o
  -8 -10   4        102.54        120.69        23.56 o
  -7 -10   4         48.79         82.47        12.68 o
  -6 -10   4        106.20        110.96         8.90 o
  -5 -10   4        937.74        913.91        19.01 o
  -4 -10   4       3318.96       3506.31        47.17 o
  -3 -10   4        189.73        191.17        16.16 o
  -2 -10   4          0.23          5.91         9.21 o
  -1 -10   4          2.17          9.52         7.24 o
   0 -10   4        244.60        214.25        11.98 o
   1 -10   4         69.48         82.02         9.99 o
   2 -10   4         72.71         66.77         8.56 o
   3 -10   4          8.57          8.86         6.21 o
   4 -10   4        512.34        506.47        31.67 o
   5 -10   4        430.42        497.60        51.73 o
   6 -10   4          3.35          6.51        11.70 o
   7 -10   4         82.28         90.36        21.44 o
 -11  -9   4         63.22         33.72        27.45 o
 -10  -9   4         11.79          9.97        10.42 o
  -9  -9   4         51.72         37.90        16.90 o
  -8  -9   4         48.32         52.98        13.11 o
  -7  -9   4        827.93        873.10        33.80 o
  -6  -9   4        297.97        308.41        16.24 o
  -5  -9   4       1493.65       1827.06        34.49 o
  -4  -9   4       3828.71       3719.79        61.22 o
  -3  -9   4        167.46        133.95        24.66 o
  -2  -9   4        615.52        552.61        37.41 o
  -1  -9   4       1240.65       1307.99        32.19 o
   0  -9   4          2.42          0.39         3.05 o
   1  -9   4        209.82        230.36        12.89 o
   2  -9   4        670.77        738.73        20.61 o
   3  -9   4          0.64          2.24         5.87 o
   4  -9   4        421.10        403.87        26.70 o
   5  -9   4        132.43        122.38        21.88 o
   6  -9   4        279.70        268.82        26.18 o
   7  -9   4        281.03        328.75        37.42 o
   8  -9   4          5.50          2.68        20.17 o
 -11  -8   4         35.88         30.39        27.55 o
 -10  -8   4        146.62        127.43        26.73 o
  -9  -8   4        211.56        193.29        27.05 o
  -8  -8   4        217.61        244.35        21.05 o
  -7  -8   4       2185.98       2135.77        55.14 o
  -6  -8   4          2.16          0.83         4.93 o
  -5  -8   4       4021.27       4097.39        75.20 o
  -4  -8   4       1032.76       1088.12        16.42 o
  -3  -8   4       1567.87       1425.01       116.40 o
  -2  -8   4       6598.46       6096.46       649.28 o
  -1  -8   4        558.89        534.41        13.13 o
   0  -8   4         14.59          9.24         4.27 o
   1  -8   4       2363.69       2304.27        34.72 o
   2  -8   4       1170.15       1155.91        32.67 o
   3  -8   4        829.28        891.72        32.26 o
   4  -8   4        391.67        369.91        24.27 o
   5  -8   4        189.02        192.41        23.62 o
   6  -8   4       1775.07       2013.28        90.47 o
   7  -8   4        180.96        203.53        25.31 o
   8  -8   4         32.92         16.84        25.47 o
 -12  -7   4        203.44        112.33        64.17 o
 -11  -7   4        681.94        685.57        47.53 o
 -10  -7   4        190.57        202.82        21.59 o
  -9  -7   4         22.84         23.13        10.57 o
  -8  -7   4        873.11        853.37        31.70 o
  -7  -7   4        594.59        636.54        26.98 o
  -6  -7   4       2206.55       2357.24        52.37 o
  -5  -7   4        384.24        359.85        15.68 o
  -4  -7   4        838.61        854.12        18.57 o
  -3  -7   4       8389.34       8955.14       363.03 o
  -2  -7   4       1847.44       1733.52        77.40 o
  -1  -7   4       1583.67       1593.09        47.28 o
   0  -7   4       1491.87       1508.95        23.61 o
   1  -7   4        899.54        931.30        16.97 o
   2  -7   4       1855.51       1981.82        72.64 o
   3  -7   4       3028.59       2973.37        63.67 o
   4  -7   4         75.01         57.68        10.63 o
   5  -7   4       1998.28       1950.33        78.80 o
   6  -7   4       1540.19       1527.29       158.12 o
   7  -7   4          1.93          1.98        14.55 o
   8  -7   4        127.37        170.21        43.07 o
   9  -7   4         10.40          7.02        18.60 o
 -12  -6   4        694.68        710.80        53.61 o
 -11  -6   4        269.18        250.89       151.49 o
 -10  -6   4         49.66         33.18        13.08 o
  -9  -6   4        342.98        368.56        33.55 o
  -8  -6   4          0.23          4.03         7.71 o
  -7  -6   4        991.76       1067.78        34.54 o
  -6  -6   4       2206.70       2116.70        41.00 o
  -5  -6   4        519.36        598.58        22.16 o
  -4  -6   4       6049.99       6107.69       109.85 o
  -3  -6   4       6399.82       6124.84       100.09 o
  -2  -6   4        468.18        621.61        42.14 o
  -1  -6   4        905.49        925.49        12.55 o
   0  -6   4        132.47        167.62         9.97 o
   1  -6   4        148.05         98.51         7.59 o
   2  -6   4       1249.64       1331.04        27.61 o
   3  -6   4       1761.23       1921.21        79.14 o
   4  -6   4       3132.62       3260.06       122.43 o
   5  -6   4        471.17        440.10        36.53 o
   6  -6   4        174.60        119.33        16.00 o
   7  -6   4        568.77        439.87       103.10 o
   8  -6   4        163.40        133.30        89.90 o
   9  -6   4          9.76         27.82        21.65 o
 -12  -5   4        252.93        296.16        50.65 o
 -11  -5   4         22.04         28.29         9.98 o
 -10  -5   4          0.28          4.94        12.42 o
  -9  -5   4        226.36        253.59        20.55 o
  -8  -5   4        687.72        726.86        38.04 o
  -7  -5   4        781.86        767.57        27.54 o
  -6  -5   4        742.54        734.98        23.89 o
  -5  -5   4        103.58        102.96         7.40 o
  -4  -5   4       1529.33       1354.65        28.94 o
  -3  -5   4        116.72        131.32        17.32 o
  -2  -5   4        150.07        136.60        23.33 o
  -1  -5   4         12.68         49.26         8.41 o
   0  -5   4       1061.21        923.08        13.89 o
   1  -5   4        459.72        545.01        14.90 o
   2  -5   4       1903.52       1787.14        29.93 o
   3  -5   4         41.41         27.20        17.57 o
   4  -5   4       3012.78       3001.25        61.59 o
   5  -5   4          4.50         -2.02         6.99 o
   6  -5   4         79.02         74.60        11.60 o
   7  -5   4       1106.26       1084.99       147.19 o
   8  -5   4          5.35          4.09         7.03 o
   9  -5   4          1.03         18.30        34.90 o
  10  -5   4          2.61         10.59        20.86 o
 -11  -4   4        150.96        138.13        17.76 o
 -10  -4   4        102.37         98.43        31.51 o
  -9  -4   4        112.00        110.45        15.61 o
  -8  -4   4         17.81         34.10        13.42 o
  -7  -4   4        178.25        151.55        13.03 o
  -6  -4   4         12.15         19.58         9.30 o
  -5  -4   4       1368.47       1333.65        34.52 o
  -4  -4   4        127.65        122.93         8.36 o
  -3  -4   4        574.89        561.05        12.81 o
  -2  -4   4       2772.88       2219.01       111.46 o
  -1  -4   4       4124.32       4444.61        87.14 o
   0  -4   4       8365.60       8570.09       122.13 o
   1  -4   4         15.69         21.96         4.02 o
   2  -4   4        524.54        535.19        13.70 o
   3  -4   4        344.49        339.72        17.93 o
   4  -4   4        573.63        498.06        16.89 o
   5  -4   4         52.36         81.03        10.75 o
   6  -4   4       1822.31       1905.23        55.80 o
   7  -4   4        549.05        526.78        58.96 o
   8  -4   4         31.63         25.77        11.32 o
   9  -4   4         10.96         -0.47         6.44 o
  10  -4   4          0.47          2.07        27.28 o
 -11  -3   4        217.78        194.99        33.83 o
 -10  -3   4        147.75        144.54        18.36 o
  -9  -3   4         19.74         13.15         6.24 o
  -8  -3   4         52.01         57.70        14.62 o
  -7  -3   4         29.74         58.20        13.20 o
  -6  -3   4       2618.64       2720.33        49.63 o
  -5  -3   4       3748.89       3522.22        64.46 o
  -4  -3   4         56.79         65.29         8.59 o
  -3  -3   4       6557.06       6698.70        91.72 o
  -2  -3   4       9349.69       8838.61       130.41 o
  -1  -3   4        286.04        251.50        15.83 o
   0  -3   4        214.69        214.20         6.63 o
   1  -3   4       1129.97       1191.71        18.75 o
   2  -3   4        133.29        141.42         7.10 o
   3  -3   4       4842.23       4895.24        79.77 o
   4  -3   4       3614.14       3697.00        59.80 o
   5  -3   4       1976.61       2085.26        62.25 o
   6  -3   4       1823.16       1921.35       145.07 o
   7  -3   4        141.37        104.59        17.32 o
   8  -3   4        301.03        217.99        23.85 o
   9  -3   4        108.14         70.59        17.98 o
  10  -3   4         11.50         25.75        38.56 o
  11  -3   4        218.93        181.06        43.90 o
 -11  -2   4        326.34        351.12        40.67 o
 -10  -2   4         72.49        112.00        15.56 o
  -9  -2   4         20.21         21.81         6.45 o
  -8  -2   4        528.75        614.10        30.55 o
  -7  -2   4        126.72        129.82        15.61 o
  -6  -2   4       2589.20       2456.51        58.12 o
  -5  -2   4       7460.11       7543.45       147.83 o
  -4  -2   4        227.67        259.42         9.24 o
  -3  -2   4       5658.72       5549.58        94.49 o
  -2  -2   4       3731.31       3822.85        51.06 o
  -1  -2   4       3028.61       3326.15        48.25 o
   0  -2   4        127.28        105.39         3.88 o
   1  -2   4        757.43        763.19        15.06 o
   2  -2   4       2047.59       2047.04        39.99 o
   3  -2   4       4182.59       4088.11        56.78 o
   4  -2   4        144.07        128.03        12.20 o
   5  -2   4       3864.24       3878.08        85.27 o
   6  -2   4        903.72        994.58        25.35 o
   7  -2   4        647.45        575.02        28.27 o
   8  -2   4       2479.07       2673.25        74.73 o
   9  -2   4        203.57        131.81        55.92 o
  10  -2   4         14.27          6.64        10.33 o
  11  -2   4        380.25        295.67        58.49 o
 -11  -1   4         25.15         24.74        18.53 o
 -10  -1   4         16.95         34.82        11.00 o
  -9  -1   4        604.18        551.64        64.35 o
  -8  -1   4          3.16          8.94         7.84 o
  -7  -1   4        110.59         77.75         9.98 o
  -6  -1   4       4711.73       4937.56       140.65 o
  -5  -1   4        387.51        417.08        20.07 o
  -4  -1   4       7468.41       6567.04       229.36 o
  -3  -1   4       5352.45       5453.78        86.23 o
  -2  -1   4        551.33        620.15        12.71 o
  -1  -1   4      58195.43      60575.24      1216.48 o
   0  -1   4       7930.46       7369.31        86.95 o
   1  -1   4          1.20         21.61         4.96 o
   2  -1   4       1673.67       1523.43        23.60 o
   3  -1   4        772.67        773.97        21.04 o
   4  -1   4       7230.06       7001.95       282.82 o
   5  -1   4       3160.35       3092.76        68.87 o
   6  -1   4        176.37        201.11        18.71 o
   7  -1   4       3704.79       3917.15       122.07 o
   8  -1   4        303.91        398.84        36.06 o
   9  -1   4         97.72        119.66        27.05 o
  10  -1   4        112.14         68.38        33.31 o
  11  -1   4         16.16         -2.19        16.29 o
 -11   0   4         32.08         20.25        20.63 o
 -10   0   4        219.78        274.15        47.68 o
  -9   0   4        543.19        557.82        44.99 o
  -8   0   4         13.69          8.12         5.46 o
  -7   0   4        176.61        197.42        11.86 o
  -6   0   4       1314.98       1212.91        26.27 o
  -5   0   4       4136.66       4008.46        62.98 o
  -4   0   4       9192.13       9005.75       168.90 o
  -3   0   4         81.08         69.68        16.92 o
  -2   0   4       3065.62       2584.82        38.79 o
  -1   0   4      30698.99      32463.00       536.35 o
   0   0   4       2420.76       2486.87        32.84 o
   1   0   4         71.55         24.00         7.45 o
   2   0   4          2.14          1.94         3.54 o
   3   0   4       1711.75       1561.26        38.32 o
   4   0   4      14163.47      14858.04       662.20 o
   5   0   4        536.12        512.94        29.91 o
   6   0   4       1298.44       1274.38        50.85 o
   7   0   4        850.84        928.33        66.84 o
   8   0   4         26.34         41.24        22.17 o
   9   0   4         60.93         56.26        36.33 o
  10   0   4          1.58        -12.87        17.24 o
  11   0   4         61.98        102.03        53.32 o
  12   0   4        341.74        350.55        54.61 o
 -11   1   4        172.70        195.38        37.73 o
 -10   1   4         23.15         14.17        17.13 o
  -9   1   4          6.57          1.44        15.54 o
  -8   1   4         29.73         19.12         4.92 o
  -7   1   4        121.24         94.11        10.24 o
  -6   1   4       2096.50       2093.40        40.46 o
  -5   1   4       8911.29       9162.08       160.17 o
  -4   1   4       1311.34       1373.82        24.54 o
  -3   1   4        916.72        929.87        23.30 o
  -2   1   4       1256.47       1548.96        19.55 o
  -1   1   4       6008.97       6196.42        82.58 o
   0   1   4       6149.88       6377.70        99.81 o
   1   1   4      14184.77      14285.53       351.26 o
   2   1   4       3052.68       3394.94       112.00 o
   3   1   4       6549.35       6344.10       110.27 o
   4   1   4       3862.72       3309.44        65.66 o
   5   1   4        523.82        551.77        18.82 o
   6   1   4       1265.44       1281.56        49.18 o
   7   1   4         66.64         63.49        14.15 o
   8   1   4        154.80        191.61        22.24 o
   9   1   4        393.21        571.54        51.74 o
  10   1   4         39.88         50.76        38.23 o
  11   1   4          6.63         23.85        20.91 o
  12   1   4        107.65        106.02        35.56 o
 -10   2   4         52.04         40.83        22.69 o
  -9   2   4         50.33         63.49        18.29 o
  -8   2   4        324.26        378.56        28.04 o
  -7   2   4          6.26         11.96         9.89 o
  -6   2   4        115.72        138.89        18.40 o
  -5   2   4       2096.27       2037.89        96.31 o
  -4   2   4         19.51         32.66        10.93 o
  -3   2   4       1915.27       1590.57        45.50 o
  -2   2   4         39.74         38.99         4.96 o
  -1   2   4       2734.87        494.40      1402.21 o
   0   2   4       3962.83       3943.05       170.95 o
   1   2   4       7555.84       7205.21       147.75 o
   2   2   4        330.08        259.97         9.47 o
   3   2   4       2449.06       2298.59        42.16 o
   4   2   4        734.00        812.62        24.10 o
   5   2   4       2080.35       1811.03        43.46 o
   6   2   4       1187.62       1287.33        48.91 o
   7   2   4         75.67         84.93        16.61 o
   8   2   4        957.81       1105.69        94.59 o
   9   2   4        134.94         89.48        16.59 o
  10   2   4         77.59         91.54        18.62 o
  11   2   4          7.62          1.16        22.67 o
  12   2   4          1.47        -40.69        45.58 o
 -10   3   4         35.61         34.96        23.89 o
  -9   3   4        108.51         78.67        25.01 o
  -8   3   4         62.32         79.01        30.52 o
  -7   3   4          3.04         -5.65        16.33 o
  -6   3   4        840.37       1031.75        57.50 o
  -5   3   4       1118.09       1144.81        48.71 o
  -4   3   4       2582.17       2892.93       114.41 o
  -3   3   4       2151.83       2045.99        81.64 o
  -2   3   4       1153.68       1047.30        43.02 o
  -1   3   4        479.36        421.12        21.64 o
   0   3   4         37.44         78.35         8.41 o
   1   3   4        252.70        208.24         8.93 o
   2   3   4       5358.88       4931.66        82.82 o
   3   3   4        112.27        151.25         8.49 o
   4   3   4       3573.04       3376.87        65.11 o
   5   3   4       8692.33       8213.03       191.09 o
   6   3   4       1864.15       1798.36        46.31 o
   7   3   4       1519.08       1498.70        66.79 o
   8   3   4        157.90        214.86        18.53 o
   9   3   4          0.08         -0.28         8.97 o
  10   3   4         38.24         51.14        15.78 o
  11   3   4         35.96         38.09        16.55 o
 -10   4   4         13.86          7.55        26.44 o
  -9   4   4         24.72         16.14        26.07 o
  -8   4   4          3.90          8.43        14.99 o
  -7   4   4         23.95         34.22        17.03 o
  -6   4   4        842.71        913.95        44.40 o
  -5   4   4         68.66         85.96        33.22 o
  -4   4   4       3191.94       3103.48        94.62 o
  -3   4   4       4988.60       4899.85       131.32 o
  -2   4   4        390.77        520.01        30.84 o
  -1   4   4        778.52        780.50        24.35 o
   0   4   4         19.22         37.32        10.79 o
   1   4   4        276.34        253.00        12.90 o
   2   4   4       3940.43       4172.43        82.10 o
   3   4   4        356.62        437.66        16.67 o
   4   4   4       5090.79       5057.67       119.95 o
   5   4   4      13882.86      13659.06       373.59 o
   6   4   4        136.44        201.09        23.35 o
   7   4   4       2727.92       2971.43       113.81 o
   8   4   4        153.22        155.69        45.06 o
   9   4   4        395.61        391.42        26.24 o
  10   4   4        485.26        567.28        61.57 o
  11   4   4         66.75         82.70        22.92 o
  12   4   4        248.33        243.12        41.21 o
  -9   5   4         13.59         18.74        20.53 o
  -8   5   4        166.07        167.01        52.78 o
  -7   5   4         53.78         59.23        17.20 o
  -6   5   4          0.05         -8.90        10.24 o
  -5   5   4       1606.89       1662.96        72.41 o
  -4   5   4       6564.19       6705.95       254.33 o
  -3   5   4        140.79        202.54        34.01 o
  -2   5   4       1338.45       1201.35        86.03 o
  -1   5   4       3220.37       3485.58       137.37 o
   0   5   4       1532.81       1645.49        37.77 o
   1   5   4       2263.04       2078.44        59.06 o
   2   5   4       3733.73       3726.33        79.22 o
   3   5   4       2917.37       3070.48        52.32 o
   4   5   4      11493.99      10882.42       217.84 o
   5   5   4       1002.75       1037.99        51.91 o
   6   5   4       2428.15       2107.29        98.36 o
   7   5   4       5123.14       5019.64       238.35 o
   8   5   4        316.27        303.68        20.46 o
   9   5   4       2517.57       2629.88       172.54 o
  10   5   4        316.23        297.37        43.61 o
  11   5   4         27.59         45.16        20.91 o
  12   5   4        268.24        392.21        44.80 o
  -9   6   4         93.15         90.16        31.67 o
  -8   6   4        485.34        610.43        54.65 o
  -7   6   4         78.88         92.26        25.38 o
  -6   6   4          0.25         -1.66        13.02 o
  -5   6   4       1390.93       1520.28       107.60 o
  -4   6   4         52.85         49.68        17.35 o
  -3   6   4       4893.55       4621.30       136.35 o
  -2   6   4        735.18        694.58        31.06 o
  -1   6   4          0.53          3.62         8.46 o
   0   6   4       2718.62       2761.78        58.51 o
   1   6   4       3182.84       3279.52        89.87 o
   2   6   4         91.96        145.85        26.05 o
   3   6   4       2399.48       2173.16        60.53 o
   4   6   4       1863.81       1884.70        36.32 o
   5   6   4       1667.83       1317.44        30.92 o
   6   6   4       6891.70       6892.66       286.06 o
   7   6   4        583.79        636.44        29.78 o
   8   6   4        201.65        198.60        21.37 o
   9   6   4        392.46        403.33        41.43 o
  10   6   4        299.08        268.59        47.42 o
  11   6   4        232.73        358.04        37.56 o
  12   6   4          3.46        -11.38        31.65 o
  -8   7   4         68.41         52.20        21.78 o
  -7   7   4         75.32         66.68        20.75 o
  -6   7   4        567.12        558.35        37.00 o
  -5   7   4        606.55        720.78        79.09 o
  -4   7   4        973.41        907.70        49.99 o
  -3   7   4       2090.99       2222.76       113.68 o
  -2   7   4        716.19        594.64        38.33 o
  -1   7   4       1252.01       1216.27        47.64 o
   0   7   4        131.10        146.87        14.31 o
   1   7   4        344.54        346.05        22.98 o
   2   7   4       1925.50       1679.31        99.87 o
   3   7   4        242.95        193.54        13.25 o
   4   7   4       1730.26       1729.22        34.63 o
   5   7   4       3410.23       3315.38        69.96 o
   6   7   4       3011.20       2803.71       154.38 o
   7   7   4       1660.81       1521.28        66.47 o
   8   7   4          1.35          4.75        12.83 o
   9   7   4         11.87         21.03        10.81 o
  10   7   4        504.10        519.72        51.49 o
  11   7   4        120.72        124.63        35.80 o
  12   7   4          8.39          9.46        16.68 o
  -8   8   4         25.52         29.95        24.97 o
  -7   8   4        301.68        344.57        43.84 o
  -6   8   4        467.39        556.73        90.08 o
  -5   8   4         22.34          8.36        14.90 o
  -4   8   4        499.89        487.31        64.06 o
  -3   8   4       1990.46       1953.99        75.33 o
  -2   8   4         20.31         18.60         9.22 o
  -1   8   4         74.95         68.11        13.56 o
   0   8   4        193.20        209.41        17.22 o
   1   8   4       3124.12       3278.33        83.25 o
   2   8   4       1176.58       1228.21        33.76 o
   3   8   4        498.96        488.02        20.65 o
   4   8   4        270.60        247.95        15.56 o
   5   8   4       2198.39       2078.62        50.58 o
   6   8   4         10.37          8.45        11.18 o
   7   8   4        383.77        417.26        25.02 o
   8   8   4         14.60          5.59        11.13 o
   9   8   4        372.30        419.06        25.06 o
  10   8   4        162.31        167.08        34.10 o
  11   8   4         94.27        124.27        25.83 o
  12   8   4          6.85          5.73        16.95 o
  -7   9   4        186.25        191.90        31.01 o
  -6   9   4         46.27         42.83        17.95 o
  -5   9   4         24.50          0.87        21.01 o
  -4   9   4        760.28        886.66        56.66 o
  -3   9   4        143.60        102.65        10.84 o
  -2   9   4        727.33        715.73        32.96 o
  -1   9   4        164.91        183.98        19.90 o
   0   9   4          0.21          1.79        10.48 o
   1   9   4        712.12        832.13        39.42 o
   2   9   4        205.37        235.86        13.99 o
   3   9   4          2.79          2.67         6.71 o
   4   9   4       2350.89       2541.44        58.23 o
   5   9   4        602.72        569.89        24.74 o
   6   9   4        333.44        340.20        21.23 o
   7   9   4       1973.04       1971.87        91.60 o
   8   9   4         70.77         43.35        14.16 o
   9   9   4        159.94        157.37        29.57 o
  10   9   4         14.28          9.85        10.15 o
  11   9   4          3.15          7.97        19.43 o
  12   9   4         43.11         52.25        18.63 o
  -7  10   4         21.44          7.63        26.18 o
  -6  10   4         66.07         58.66        20.82 o
  -5  10   4         59.89         56.84        25.32 o
  -4  10   4        314.60        279.92        58.52 o
  -3  10   4         37.73         34.35         6.44 o
  -2  10   4        809.57        817.05       220.09 o
  -1  10   4        191.34        156.35        20.88 o
   0  10   4         94.39         98.93        13.21 o
   1  10   4          0.73         -2.42         6.76 o
   2  10   4          1.13         20.73         8.06 o
   3  10   4       1003.17       1118.24        36.78 o
   4  10   4       1701.66       1586.03        91.88 o
   5  10   4         31.32         45.63        15.71 o
   6  10   4       2030.63       2027.67        56.01 o
   7  10   4       2450.11       2304.16        65.20 o
   8  10   4         17.03         21.48        16.65 o
   9  10   4         10.13          8.02        11.21 o
  10  10   4         16.39          7.61        11.01 o
  11  10   4        208.19        275.93        34.27 o
  12  10   4        282.88        271.95        35.63 o
  -6  11   4         59.63         64.63        39.39 o
  -5  11   4        468.90        529.51        56.24 o
  -4  11   4         86.77         70.65        25.03 o
  -3  11   4        391.36        369.27        34.37 o
  -2  11   4       1035.03        998.34        49.17 o
  -1  11   4         94.72         73.63        12.83 o
   0  11   4        141.32        147.17        20.20 o
   1  11   4         73.33         71.68        12.41 o
   2  11   4        546.81        583.53        25.13 o
   3  11   4       1481.64       1812.91        53.71 o
   4  11   4        483.95        465.33        26.25 o
   5  11   4        208.16        236.58        17.66 o
   6  11   4       2164.53       2155.34        86.35 o
   7  11   4          9.76         22.43        16.52 o
   8  11   4        687.95        673.80        34.31 o
   9  11   4        327.85        335.54        28.02 o
  10  11   4        163.96        194.27        27.10 o
  11  11   4        458.71        511.55        58.01 o
  12  11   4        254.83        284.31        39.16 o
  -5  12   4        177.17        149.35        64.36 o
  -4  12   4         25.14         25.81        21.67 o
  -3  12   4        680.88        823.76        97.85 o
  -2  12   4         56.65         38.86        14.01 o
  -1  12   4        575.83        604.11        30.12 o
   0  12   4         62.90         40.10        20.90 o
   1  12   4        254.43        249.22        26.72 o
   2  12   4       2094.68       2102.55        58.41 o
   3  12   4        340.59        485.53        29.33 o
   4  12   4          2.06         -5.01        11.97 o
   5  12   4        995.79       1092.09        53.18 o
   6  12   4        193.92        174.16        19.28 o
   7  12   4       1002.28        883.14        39.33 o
   8  12   4        615.44        677.84        37.14 o
   9  12   4          6.09         11.95        12.04 o
  10  12   4        531.69        532.89        52.18 o
  11  12   4        152.86        152.77        26.99 o
  -4  13   4        336.12        303.19        78.53 o
  -3  13   4        140.10        125.52        32.73 o
  -2  13   4        377.91        370.08        26.19 o
  -1  13   4        832.07        800.06       224.78 o
   0  13   4          9.03          3.36         6.00 o
   1  13   4        654.07        805.13        57.15 o
   2  13   4         96.63         71.05        17.07 o
   3  13   4        227.79        153.98        28.43 o
   4  13   4       1427.55       1481.37        68.19 o
   5  13   4        760.98        774.14        48.24 o
   6  13   4        113.47         91.52        17.30 o
   7  13   4       1465.65       1494.68        54.53 o
   8  13   4         59.77         43.30        15.43 o
   9  13   4        388.59        429.02        32.96 o
  10  13   4         57.84         50.36        18.52 o
  11  13   4         55.80         46.57        16.61 o
  -3  14   4          1.93          8.47        31.57 o
  -2  14   4        271.78        243.05        64.71 o
  -1  14   4         32.26         24.43        16.60 o
   0  14   4        254.57        301.71        25.98 o
   1  14   4        131.15        131.46        22.03 o
   2  14   4          8.21          3.69         9.73 o
   3  14   4        392.16        437.51        42.69 o
   4  14   4       1178.59       1287.44        67.18 o
   5  14   4        267.15        276.52        29.54 o
   6  14   4        188.67        171.97        44.67 o
   7  14   4        370.30        315.92        37.69 o
   8  14   4          7.02          8.20        15.19 o
   9  14   4         16.77         22.60        14.38 o
  10  14   4        164.68        117.46        19.72 o
  -2  15   4         70.18         95.07        30.30 o
  -1  15   4          7.87          9.55        12.88 o
   0  15   4         55.41         35.74        14.58 o
   1  15   4          0.14          5.37        11.72 o
   2  15   4         38.75         43.73        22.94 o
   3  15   4        206.24        216.49        26.47 o
   4  15   4        346.97        426.67        43.82 o
   5  15   4         31.83         13.16        12.17 o
   6  15   4        126.75        108.59        27.34 o
   7  15   4         12.15          8.12        11.71 o
   8  15   4        191.71        116.98        30.05 o
   9  15   4        177.02        175.84        25.88 o
  10  15   4          0.19         16.21        20.56 o
  -1  16   4         43.46         40.38        39.31 o
   0  16   4         42.98         30.46        14.40 o
   1  16   4          1.93          2.24        10.13 o
   2  16   4          0.85          1.79         8.73 o
   3  16   4         34.92         25.79        15.86 o
   4  16   4         67.18         45.10        23.24 o
   5  16   4         82.41         72.11        26.45 o
   6  16   4        304.15        255.45        42.12 o
   7  16   4          2.84          1.75        13.90 o
   8  16   4        232.15        224.88        30.00 o
   9  16   4         76.24        106.50        19.33 o
   1  17   4         31.74         26.55        13.56 o
   2  17   4         86.38         63.42        20.09 o
   3  17   4         45.00         72.30        15.07 o
   4  17   4         78.35         60.01        27.39 o
   5  17   4        593.64        554.62        55.97 o
   6  17   4        137.62        107.69        23.24 o
   7  17   4        142.98        106.35        32.24 o
  -5 -17   5          1.68        -35.87        51.69 o
  -4 -17   5         18.05         44.90        51.58 o
  -3 -17   5         34.41         42.43        28.88 o
  -2 -17   5        119.15        159.64        39.45 o
  -7 -16   5         78.42         87.64        67.77 o
  -6 -16   5         33.72         49.99        33.28 o
  -5 -16   5         87.76         91.99        62.45 o
  -4 -16   5         49.75         59.59        30.43 o
  -3 -16   5         75.25         81.62        53.38 o
  -2 -16   5        276.20        302.85        76.75 o
  -1 -16   5        165.05        136.82        55.08 o
   0 -16   5         14.60          0.91        21.73 o
  -8 -15   5         82.53         95.43        38.50 o
  -7 -15   5        168.53        213.74        81.33 o
  -6 -15   5         46.06         53.61        54.19 o
  -5 -15   5        552.71        715.93        70.71 o
  -4 -15   5         68.72         64.69        50.84 o
  -3 -15   5        149.13        179.78        37.57 o
  -2 -15   5        171.03        209.91        37.32 o
  -1 -15   5          0.17          3.66        14.18 o
   0 -15   5        134.90         88.02        15.88 o
   1 -15   5        135.88         86.28        18.18 o
   2 -15   5          4.79          7.23         9.60 o
  -8 -14   5        266.07        333.99        52.45 o
  -7 -14   5          4.76         43.63        27.41 o
  -6 -14   5        599.46        730.30        68.21 o
  -5 -14   5        353.00        399.25        88.04 o
  -4 -14   5        332.56        302.19        45.64 o
  -3 -14   5        584.58        769.17        61.37 o
  -2 -14   5         21.80         13.40         5.63 o
  -1 -14   5        441.39        394.33        34.05 o
   0 -14   5        726.02        620.96        78.34 o
   1 -14   5        165.59        142.79        14.93 o
   2 -14   5        144.26        107.96        15.57 o
   3 -14   5        337.49        280.94        25.02 o
  -9 -13   5        687.44        826.60       125.83 o
  -8 -13   5        246.35        274.35        76.48 o
  -7 -13   5         17.98         44.69        44.28 o
  -6 -13   5         77.45        132.21        33.57 o
  -5 -13   5        161.11        250.01        68.39 o
  -4 -13   5       1177.31       1379.69        82.20 o
  -3 -13   5        158.00        160.59        54.25 o
  -2 -13   5        167.39        177.94        10.84 o
  -1 -13   5        941.78        892.80        71.89 o
   0 -13   5        641.02        591.91        48.55 o
   1 -13   5         98.81         91.00        13.49 o
   2 -13   5         88.07         87.75        11.70 o
   3 -13   5         30.12         28.24         9.60 o
   4 -13   5         79.61         49.17        24.17 o
  -9 -12   5        226.62        169.43        65.24 o
  -8 -12   5          2.59         -4.18        27.70 o
  -7 -12   5         70.23         25.98        23.68 o
  -6 -12   5          2.71         45.89        40.03 o
  -5 -12   5        238.06        332.43        40.30 o
  -4 -12   5        882.38        988.45       102.24 o
  -3 -12   5        104.07         85.72        24.80 o
  -2 -12   5        601.64        539.22        38.95 o
  -1 -12   5        397.11        365.26        25.29 o
   0 -12   5         36.77         44.97         9.78 o
   1 -12   5          2.18         -2.02         5.71 o
   2 -12   5         38.76         27.44         7.53 o
   3 -12   5          0.59          5.68         9.57 o
   4 -12   5        173.27        183.41        30.84 o
   5 -12   5         21.24         15.18        20.25 o
 -10 -11   5         55.82         36.24        22.46 o
  -9 -11   5          0.54          4.38         9.65 o
  -8 -11   5         34.88         34.90        11.86 o
  -7 -11   5        254.02        220.88        28.09 o
  -6 -11   5         27.63          9.16        13.18 o
  -5 -11   5        710.57        749.45        51.81 o
  -4 -11   5        609.64        572.51        73.55 o
  -3 -11   5        306.58        288.14        33.02 o
  -2 -11   5         41.62         24.22         4.51 o
  -1 -11   5        447.81        385.16        14.15 o
   0 -11   5        498.51        491.57        32.48 o
   1 -11   5        114.52        103.74        13.22 o
   2 -11   5         61.74         45.61         9.30 o
   3 -11   5        114.80         95.31        16.78 o
   4 -11   5        155.81        142.14        17.00 o
   5 -11   5         17.36         10.21        18.33 o
   6 -11   5        110.67        100.54        24.54 o
 -11 -10   5         56.71         37.35        14.25 o
 -10 -10   5         26.62          0.60         6.66 o
  -9 -10   5         19.52         23.12        14.72 o
  -8 -10   5        120.90        129.30        16.15 o
  -7 -10   5        342.60        395.77        27.59 o
  -6 -10   5         11.30          4.61         5.51 o
  -5 -10   5        299.02        299.54        55.99 o
  -4 -10   5        580.18        696.52        46.04 o
  -3 -10   5       2608.21       2699.94        99.67 o
  -2 -10   5        754.63        562.80        50.50 o
  -1 -10   5        134.20         87.01         9.37 o
   0 -10   5        891.56        988.30        37.80 o
   1 -10   5        624.30        619.51        23.73 o
   2 -10   5          0.29          0.39         5.74 o
   3 -10   5        249.34        285.00        22.21 o
   4 -10   5          0.21         12.28         8.77 o
   5 -10   5        311.07        271.02        38.89 o
   6 -10   5        305.44        355.50        34.56 o
   7 -10   5         25.88         22.22        25.70 o
 -11  -9   5        186.75        105.28        20.04 o
 -10  -9   5          3.09         -3.25         7.03 o
  -9  -9   5        118.12        168.82        24.43 o
  -8  -9   5        163.94        158.89        18.22 o
  -7  -9   5        485.06        469.34        21.91 o
  -6  -9   5        162.27        139.26        10.89 o
  -5  -9   5        103.95        108.53         8.51 o
  -4  -9   5        982.03        856.30        45.72 o
  -3  -9   5       4647.21       5432.57       218.52 o
  -2  -9   5         57.98         30.64        23.37 o
  -1  -9   5        623.87        659.13        24.70 o
   0  -9   5       1452.56       1319.77        25.76 o
   1  -9   5        291.23        342.68        18.71 o
   2  -9   5         75.07         66.27        11.67 o
   3  -9   5         24.72         10.83         6.53 o
   4  -9   5        367.99        305.77        19.62 o
   5  -9   5       1132.11       1328.11        98.14 o
   6  -9   5        150.98        144.53        24.65 o
   7  -9   5        152.83        141.53        39.03 o
   8  -9   5         97.44         92.14        23.27 o
 -11  -8   5         76.92         80.80        15.20 o
 -10  -8   5          1.60          5.44         7.18 o
  -9  -8   5        518.81        462.30        36.16 o
  -8  -8   5        139.54        153.74        17.32 o
  -7  -8   5        263.06        320.00        19.27 o
  -6  -8   5       1097.27       1186.05        30.74 o
  -5  -8   5        192.70        219.68        13.58 o
  -4  -8   5       6638.17       7020.08       213.95 o
  -3  -8   5       2215.06       2015.10       101.94 o
  -2  -8   5       1882.26       1801.53        64.01 o
  -1  -8   5       2810.13       2655.78        83.93 o
   0  -8   5        735.82        829.97        17.09 o
   1  -8   5       1224.71       1362.69        45.61 o
   2  -8   5       1093.69       1121.32        25.68 o
   3  -8   5        511.96        498.39        18.20 o
   4  -8   5        349.71        318.12        22.32 o
   5  -8   5        454.44        440.64        47.50 o
   6  -8   5        179.90        162.15        34.46 o
   7  -8   5        723.06        841.33       102.09 o
   8  -8   5         22.39         33.28        21.86 o
 -11  -7   5        263.26        215.40        36.08 o
 -10  -7   5        113.88         76.20        22.37 o
  -9  -7   5        587.78        613.03        41.89 o
  -8  -7   5        412.98        442.53        31.09 o
  -7  -7   5       1500.58       1446.97        41.64 o
  -6  -7   5        280.64        286.50        15.52 o
  -5  -7   5       1152.69       1147.17        27.60 o
  -4  -7   5       2496.64       2323.86       114.61 o
  -3  -7   5       1993.89       1856.87        88.76 o
  -2  -7   5       3419.86       3530.89       129.02 o
  -1  -7   5       1263.02       1135.61        47.86 o
   0  -7   5       1353.06       1345.02        20.02 o
   1  -7   5       2792.40       2767.81        36.10 o
   2  -7   5       1605.72       1735.14        38.14 o
   3  -7   5        268.35        266.77        22.18 o
   4  -7   5       1078.72       1107.86        43.84 o
   5  -7   5         12.70          7.40         6.78 o
   6  -7   5       1252.51        934.32       196.09 o
   7  -7   5        465.14        357.46        80.24 o
   8  -7   5        189.51        197.93        33.66 o
   9  -7   5         94.09        104.92        29.40 o
 -11  -6   5        856.23        873.50        65.28 o
 -10  -6   5        116.21         99.37        16.47 o
  -9  -6   5          7.50         -5.05         6.23 o
  -8  -6   5        996.79        998.63        45.29 o
  -7  -6   5        517.06        562.14        30.06 o
  -6  -6   5         50.47         57.66        11.58 o
  -5  -6   5       2169.64       2144.88        46.65 o
  -4  -6   5         37.80         34.60         4.22 o
  -3  -6   5       5323.80       5175.90       172.78 o
  -2  -6   5       7773.03       7694.04       240.32 o
  -1  -6   5        156.48        181.13        11.59 o
   0  -6   5        306.73        283.67        10.68 o
   1  -6   5       1806.68       1850.28        85.49 o
   2  -6   5        147.64        140.76        18.19 o
   3  -6   5        677.71        612.45        30.74 o
   4  -6   5         71.48         64.05        10.95 o
   5  -6   5        551.17        499.25        36.40 o
   6  -6   5       2125.71       2192.94        71.05 o
   7  -6   5         28.19         21.57        10.38 o
   8  -6   5        237.68        154.66        80.51 o
   9  -6   5          2.29         12.03        14.86 o
 -11  -5   5        509.59        506.38        58.74 o
 -10  -5   5         53.01         75.21        14.60 o
  -9  -5   5         11.64         28.65         8.60 o
  -8  -5   5         98.33         66.88        34.98 o
  -7  -5   5          1.23          1.01         3.88 o
  -6  -5   5        743.03        699.42        28.40 o
  -5  -5   5         30.38         27.82         4.28 o
  -4  -5   5       1840.41       1882.59        32.91 o
  -3  -5   5       4008.32       3567.72        41.53 o
  -2  -5   5        114.53        118.04         9.64 o
  -1  -5   5        235.96        198.33        18.83 o
   0  -5   5       1575.30       1920.83        28.08 o
   1  -5   5         26.32         19.39         4.52 o
   2  -5   5        886.70        933.98        31.44 o
   3  -5   5        190.60        201.31        16.45 o
   4  -5   5          0.15         -1.41         6.81 o
   5  -5   5       1638.62       1729.83        54.28 o
   6  -5   5        819.59        717.51        30.14 o
   7  -5   5         72.75         39.56        13.84 o
   8  -5   5        143.77        122.91        33.10 o
   9  -5   5         56.62         63.03        44.94 o
  10  -5   5          9.19         37.71        26.64 o
 -11  -4   5        176.60        162.92        22.38 o
 -10  -4   5         17.29         22.70        11.20 o
  -9  -4   5         22.03         18.07        11.53 o
  -8  -4   5          6.82         15.33         6.78 o
  -7  -4   5        187.76        198.23        14.02 o
  -6  -4   5        224.45        214.48         9.86 o
  -5  -4   5        100.02         84.81         8.60 o
  -4  -4   5       1778.94       1842.66        29.90 o
  -3  -4   5       2054.55       1982.49        34.67 o
  -2  -4   5       2777.86       2818.07       107.16 o
  -1  -4   5       1514.67       1306.83        30.40 o
   0  -4   5          0.78          4.57         2.28 o
   1  -4   5        374.05        549.71        10.24 o
   2  -4   5        583.14        577.38        11.68 o
   3  -4   5       2769.67       3003.00        44.87 o
   4  -4   5         85.02         75.09         9.77 o
   5  -4   5        818.87        882.00        29.95 o
   6  -4   5        126.54        115.86        12.12 o
   7  -4   5        903.01        931.03        44.85 o
   8  -4   5        617.63        520.31       100.01 o
   9  -4   5         67.35         39.80        23.77 o
  10  -4   5         27.11          5.67        17.90 o
 -11  -3   5         28.96         41.75        19.23 o
 -10  -3   5        160.25        149.60        16.11 o
  -9  -3   5        269.87        303.26        24.06 o
  -8  -3   5         77.35         62.53         9.78 o
  -7  -3   5        131.61        123.94        11.55 o
  -6  -3   5        358.53        373.54        14.50 o
  -5  -3   5        622.64        675.92        18.62 o
  -4  -3   5       2367.75       2319.37        37.01 o
  -3  -3   5         64.70         58.48         4.99 o
  -2  -3   5       9185.29       9295.10       138.24 o
  -1  -3   5       8430.47       8492.45        95.53 o
   0  -3   5       2989.77       3073.80        39.81 o
   1  -3   5        306.70        271.17         9.09 o
   2  -3   5       2302.62       1650.20       523.04 o
   3  -3   5         12.63          7.52         4.27 o
   4  -3   5       1382.41       1379.88        23.41 o
   5  -3   5        134.82        150.25        10.73 o
   6  -3   5       1385.86       1372.23        41.59 o
   7  -3   5       4386.49       4444.40       117.79 o
   8  -3   5        356.30        326.43        67.16 o
   9  -3   5        201.57        153.57        52.35 o
  10  -3   5        134.43        117.68        57.61 o
  11  -3   5          3.54         37.92        28.46 o
 -11  -2   5        367.13        366.77        63.50 o
 -10  -2   5        508.28        442.40        41.41 o
  -9  -2   5        264.76        245.10        18.87 o
  -8  -2   5        185.97        146.39        12.93 o
  -7  -2   5        809.48        778.11        80.20 o
  -6  -2   5        286.17        293.36        12.19 o
  -5  -2   5       2195.20       2170.98        40.89 o
  -4  -2   5       2331.12       2332.48        38.14 o
  -3  -2   5        230.48        192.94         8.42 o
  -2  -2   5      10505.69       9088.63       292.44 o
  -1  -2   5       7207.14       7662.81        87.83 o
   0  -2   5        559.52        568.23        10.06 o
   1  -2   5       1171.90       1299.00        19.44 o
   2  -2   5         49.01         58.15         5.86 o
   3  -2   5       3920.92       3714.65        88.97 o
   4  -2   5       4119.93       4351.76        69.81 o
   5  -2   5        157.95        186.89        16.18 o
   6  -2   5       6231.08       7148.18       193.48 o
   7  -2   5       1231.52       1395.49        48.57 o
   8  -2   5         69.53         54.13        14.60 o
   9  -2   5       1100.31        915.55       106.47 o
  10  -2   5         17.46         17.31        15.99 o
  11  -2   5        143.07        143.88        38.71 o
 -11  -1   5        555.13        666.48        55.67 o
 -10  -1   5        168.49        199.35        25.13 o
  -9  -1   5          1.11          4.37         6.76 o
  -8  -1   5          1.60         -1.23         4.96 o
  -7  -1   5          1.06         -2.84         5.38 o
  -6  -1   5       2994.30       3097.62        56.84 o
  -5  -1   5       3672.58       3277.51       242.88 o
  -4  -1   5       1213.03       1267.14        30.40 o
  -3  -1   5       4771.64       4461.35        65.21 o
  -2  -1   5      11857.05      11934.39       155.28 o
  -1  -1   5       2537.20       2812.87        39.83 o
   0  -1   5         16.93         24.29         2.74 o
   1  -1   5       5481.81       5502.78        71.18 o
   2  -1   5       1332.09       1157.76        20.79 o
   3  -1   5       8969.18       9436.31       187.46 o
   4  -1   5        462.10        424.51        24.72 o
   5  -1   5       2636.04       2646.67        84.52 o
   6  -1   5       2180.80       2242.34       116.39 o
   7  -1   5        369.93        329.66        28.02 o
   8  -1   5        694.26        843.65        48.64 o
   9  -1   5        777.42        725.99       434.57 o
  10  -1   5        222.84        200.45        19.70 o
  11  -1   5        134.81         59.45        46.55 o
 -11   0   5        237.72        220.99        38.52 o
 -10   0   5        106.62        134.48        39.62 o
  -9   0   5        232.31        222.68        18.63 o
  -8   0   5        244.54        290.47        18.62 o
  -7   0   5        180.37        143.83        11.25 o
  -6   0   5       1979.85       2203.95        38.57 o
  -5   0   5        147.20        147.49        11.57 o
  -4   0   5       2464.17       2649.78        41.62 o
  -3   0   5       6922.44       7122.48       177.24 o
  -2   0   5       1074.47       1237.01        68.95 o
  -1   0   5      22952.34      23848.19       361.66 o
   0   0   5        370.24        360.01        15.90 o
   1   0   5       2468.12       2118.03        43.17 o
   2   0   5       1799.32       1650.08        25.70 o
   3   0   5       5765.67       5641.02       248.86 o
   4   0   5       1818.56       1979.02        65.79 o
   5   0   5       2729.27       2527.59       118.37 o
   6   0   5         39.43         51.76        16.92 o
   7   0   5       1909.40       1903.37       100.91 o
   8   0   5       1660.01       2045.76        94.10 o
   9   0   5        104.36         58.52        20.06 o
  10   0   5         17.75         15.46        31.28 o
  11   0   5          4.83         -3.06        15.69 o
 -10   1   5        331.36        313.95        40.19 o
  -9   1   5        348.41        424.24        38.57 o
  -8   1   5          4.56         15.05         4.83 o
  -7   1   5          2.41          5.58         4.28 o
  -6   1   5         24.75         22.10         5.81 o
  -5   1   5       1541.33       1473.96        87.76 o
  -4   1   5       4853.27       4633.95        84.95 o
  -3   1   5          7.31          7.48         3.51 o
  -2   1   5       8262.35       8622.53       301.46 o
  -1   1   5      22999.10      23120.91       403.30 o
   0   1   5         28.51         32.48        13.64 o
   1   1   5       6404.77       7103.97       118.61 o
   2   1   5        792.32        703.11        29.36 o
   3   1   5       1092.63       1159.46        24.98 o
   4   1   5       3019.76       2867.94        50.84 o
   5   1   5       1481.32       1547.73        33.69 o
   6   1   5        309.56        416.27        33.86 o
   7   1   5       3299.79       3333.56       129.20 o
   8   1   5        144.70        113.04        16.86 o
   9   1   5         23.70         13.54        11.22 o
  10   1   5          1.14          0.65        11.11 o
  11   1   5         37.66         14.22        33.24 o
  12   1   5         31.35         39.27        27.24 o
 -10   2   5        364.97        453.38       111.41 o
  -9   2   5          2.42         -1.33        12.85 o
  -8   2   5         15.28          1.99        10.38 o
  -7   2   5          0.31          6.43        11.24 o
  -6   2   5          0.53          1.26         6.37 o
  -5   2   5       1515.08       1707.36        87.02 o
  -4   2   5       2991.58       3152.37        88.86 o
  -3   2   5        215.35        168.16        46.01 o
  -2   2   5       2570.08       2576.14        65.25 o
  -1   2   5       1083.94       1138.73        23.89 o
   0   2   5       2095.53       2312.85       106.73 o
   1   2   5       1710.90       1630.68        31.33 o
   2   2   5        126.72        162.24        14.05 o
   3   2   5       1680.29       1591.17        48.64 o
   4   2   5        499.97        409.15        15.07 o
   5   2   5       1631.25       1451.74        47.86 o
   6   2   5        816.01        738.51        37.14 o
   7   2   5        649.43        692.06        43.57 o
   8   2   5         32.11         26.74        12.14 o
   9   2   5        373.37        338.84        48.09 o
  10   2   5         33.83         34.59        15.01 o
  11   2   5          4.62          9.15        12.40 o
 -10   3   5         55.74         74.08        40.55 o
  -9   3   5         46.38         64.74        33.99 o
  -8   3   5         13.94         -3.75        11.56 o
  -7   3   5        239.34        221.79        27.79 o
  -6   3   5         31.41         18.39        12.89 o
  -5   3   5       1140.93       1062.67        47.77 o
  -3   3   5        570.87        437.44        89.95 o
  -2   3   5       2003.72       1979.99        48.74 o
  -1   3   5          5.17          6.11         5.92 o
   0   3   5        828.36        832.36        33.95 o
   1   3   5        144.57        181.71        42.28 o
   2   3   5        260.01        217.09        16.26 o
   3   3   5         42.28         29.08         7.41 o
   4   3   5       2192.22       2294.56        58.48 o
   5   3   5        242.38        208.33        12.93 o
   6   3   5       2036.57       2171.45        47.54 o
   7   3   5         17.29          6.86        11.96 o
   8   3   5       1191.40       1175.40        90.65 o
   9   3   5       1688.06       1881.25       118.13 o
  10   3   5         35.01         18.94        26.55 o
  11   3   5         14.76         -0.62        19.32 o
  12   3   5         68.36         85.78        31.24 o
  -9   4   5         72.60         74.81        22.41 o
  -8   4   5        190.59        226.42        27.38 o
  -7   4   5        227.63        227.46        40.39 o
  -6   4   5        271.71        319.12        34.24 o
  -4   4   5          0.37         13.14        11.22 o
  -3   4   5       3336.37       3099.92        48.38 o
  -2   4   5       1952.51       1975.40        40.67 o
  -1   4   5         21.18          6.77        12.98 o
   0   4   5       4719.61       4143.52        96.06 o
   1   4   5       2091.94       2055.60        79.90 o
   2   4   5        564.59        572.99        16.29 o
   3   4   5        316.47        271.97        12.01 o
   4   4   5          4.64          4.19         5.86 o
   5   4   5       8456.94       7657.95       171.06 o
   6   4   5       8469.01       8647.25       187.35 o
   7   4   5         69.44         65.73        20.72 o
   8   4   5       1452.75       1576.08        82.08 o
   9   4   5       1428.95       1517.60       141.36 o
  10   4   5          8.72         -0.05        19.70 o
  11   4   5        183.51        205.53        32.80 o
  12   4   5         12.73         33.97        27.03 o
  -9   5   5        210.18        239.95        48.56 o
  -8   5   5          2.45          6.08        14.82 o
  -7   5   5         25.88         36.47        26.53 o
  -6   5   5        303.43        333.57        61.97 o
  -5   5   5        327.49        374.33        34.13 o
  -4   5   5       5810.65       5684.63       225.29 o
  -3   5   5       2410.03        997.06      1016.30 o
  -2   5   5       1043.44       1047.80        50.03 o
  -1   5   5      10693.04      11230.15       319.39 o
   0   5   5        416.18        398.60        15.82 o
   1   5   5       1352.04       1390.60        41.75 o
   2   5   5       1336.56       1227.35        71.05 o
   3   5   5        547.34        666.39        29.26 o
   4   5   5       3359.70       2892.06        80.09 o
   5   5   5       6692.91       6445.37       202.54 o
   6   5   5       4442.85       4380.15       114.82 o
   7   5   5       7117.72       7046.23       183.13 o
   8   5   5        252.49        300.85        26.62 o
   9   5   5        116.09         92.18        29.47 o
  10   5   5        980.86       1027.07        46.90 o
  11   5   5         75.98         71.72        18.97 o
  12   5   5        182.50        179.17        37.73 o
  -9   6   5         55.55         89.07        26.85 o
  -8   6   5        215.97        254.36        39.90 o
  -7   6   5        128.48        140.40        28.61 o
  -6   6   5        637.30        755.33        55.91 o
  -5   6   5       1385.63       1510.57       111.63 o
  -4   6   5       2932.79       2907.38       103.99 o
  -3   6   5       1423.43        828.28       647.83 o
  -2   6   5       2184.98       2137.29       112.63 o
  -1   6   5       3067.55       3305.29       101.21 o
   0   6   5       1464.66       1563.38        34.51 o
   1   6   5       1127.89        995.84        29.40 o
   2   6   5         18.54         32.94         8.70 o
   3   6   5        364.43        359.59        23.86 o
   4   6   5       2565.90       2420.88        63.01 o
   5   6   5       3150.76       2943.61        66.45 o
   6   6   5       1594.63       1378.80        40.97 o
   7   6   5       3255.03       3094.61       133.52 o
   8   6   5         96.39         88.55        16.89 o
   9   6   5       1201.99       1298.58        56.26 o
  10   6   5        504.69        595.34        40.98 o
  11   6   5         44.50         37.58        18.58 o
  12   6   5         11.28          5.13        14.00 o
  -8   7   5        253.43        273.02        59.28 o
  -7   7   5        137.76        152.21        44.10 o
  -6   7   5          0.98          2.15        23.00 o
  -5   7   5        819.40        887.43        56.12 o
  -4   7   5        537.72        571.58        69.10 o
  -3   7   5        777.55        511.84        88.79 o
  -2   7   5       2923.27       3139.13       137.36 o
  -1   7   5         18.64         12.94         7.78 o
   0   7   5       2313.81       2471.31        70.55 o
   1   7   5       1766.51       1759.65        37.92 o
   2   7   5        697.66        533.39        30.19 o
   3   7   5          7.61         14.24         7.45 o
   4   7   5        182.61        201.03        20.57 o
   5   7   5       1630.42       1599.96        50.26 o
   6   7   5       3713.73       3342.85       111.69 o
   7   7   5        351.79        358.18        24.14 o
   8   7   5        608.25        680.70        46.62 o
   9   7   5       1073.14       1164.50        52.43 o
  10   7   5         13.74         29.49        16.20 o
  11   7   5        118.86        118.51        22.15 o
  12   7   5         21.32         24.69        20.34 o
  -8   8   5        103.42        117.72        29.01 o
  -7   8   5          0.27        -19.82        19.82 o
  -6   8   5         81.02         70.07        26.79 o
  -5   8   5        246.14        246.01        59.99 o
  -4   8   5          0.25        -10.27        14.10 o
  -3   8   5       2342.44       1853.94       332.43 o
  -2   8   5       1124.56       1307.32        76.36 o
  -1   8   5        371.09        392.85        28.62 o
   0   8   5        326.53        273.45        19.82 o
   1   8   5         28.28         31.80         8.24 o
   2   8   5        433.66        418.80        28.47 o
   3   8   5        614.23        706.63        21.93 o
   4   8   5         59.03         62.95         9.03 o
   5   8   5       1464.58       1452.39        52.43 o
   6   8   5       2211.38       2320.76        52.72 o
   7   8   5       1296.21       1299.17        46.39 o
   8   8   5        409.36        429.81        30.07 o
   9   8   5         33.35         11.69        17.36 o
  10   8   5        108.59         75.57        17.09 o
  11   8   5         96.25        108.92        24.13 o
  12   8   5         18.62         17.92        24.49 o
  -7   9   5         53.83         49.63        37.01 o
  -6   9   5         81.73         63.20        27.68 o
  -5   9   5         66.72         75.51        25.67 o
  -4   9   5        259.11        245.35        56.39 o
  -3   9   5       1197.01       1098.15       118.80 o
  -2   9   5        667.93        712.65        40.11 o
  -1   9   5        293.08        389.78        27.79 o
   0   9   5         10.72          8.86         7.52 o
   1   9   5        149.61        167.71        14.10 o
   2   9   5        553.91        508.72        24.66 o
   3   9   5        183.47        208.44        23.66 o
   4   9   5        140.86        127.82        19.85 o
   5   9   5       1134.01       1144.85        37.36 o
   6   9   5       3328.24       3370.05        84.10 o
   7   9   5         25.41         32.40        10.58 o
   8   9   5        607.36        661.60        30.02 o
   9   9   5         19.08          4.94         8.84 o
  10   9   5        332.70        370.66        45.42 o
  11   9   5        242.47        226.15        30.15 o
  12   9   5         17.94         13.24        17.78 o
  -6  10   5         84.38        133.12        32.76 o
  -5  10   5         56.17         38.67        39.50 o
  -4  10   5         56.13         56.45        22.56 o
  -3  10   5        694.62        650.22        52.73 o
  -2  10   5          9.83          8.45         7.23 o
  -1  10   5        434.11        461.98        42.92 o
   0  10   5          2.30          7.56        13.58 o
   1  10   5        241.81        247.84        17.95 o
   2  10   5       1235.49       1450.00        39.52 o
   3  10   5          5.59         18.70        14.05 o
   4  10   5        186.93        172.76        16.96 o
   5  10   5       1177.53       1266.92        41.85 o
   6  10   5         48.22         16.21        10.76 o
   7  10   5       2888.33       2836.62       119.76 o
   8  10   5       1506.37       1556.12        56.45 o
   9  10   5          8.91          5.94        11.02 o
  10  10   5        245.02        297.75        32.12 o
  11  10   5         27.05         31.77        21.37 o
  12  10   5          0.95          0.07        25.00 o
  -6  11   5         11.18         -3.90        13.65 o
  -5  11   5          6.39         -3.33        27.41 o
  -4  11   5        247.69        269.78        65.95 o
  -3  11   5         53.34         33.63        10.02 o
  -2  11   5       1181.65       1269.63       353.95 o
  -1  11   5        993.04       1109.26        53.78 o
   0  11   5         20.50         24.45        18.47 o
   1  11   5        558.90        687.90        48.38 o
   2  11   5         97.94         65.81        12.75 o
   3  11   5        183.75        181.26        27.85 o
   4  11   5        429.05        501.38        28.94 o
   5  11   5          3.50         10.69         7.84 o
   6  11   5       1003.19        987.00        40.06 o
   7  11   5       2217.68       2326.21        72.38 o
   8  11   5          0.31          0.98        10.56 o
   9  11   5        509.07        557.69        47.79 o
  10  11   5         71.08         65.40        28.07 o
  11  11   5         58.17         79.06        19.36 o
  12  11   5        368.19        367.10        58.92 o
  -5  12   5        280.58        327.63        52.00 o
  -4  12   5        131.01        144.42        58.35 o
  -3  12   5        223.69        227.09        39.10 o
  -2  12   5       1562.00       1542.69       123.61 o
  -1  12   5        289.79        307.32        26.77 o
   0  12   5        340.65        354.17        25.29 o
   1  12   5        242.48        221.88        51.17 o
   2  12   5        599.78        671.53        51.62 o
   3  12   5       1787.15       2060.79        67.29 o
   4  12   5        536.83        489.07        30.18 o
   5  12   5        251.04        227.67        30.84 o
   6  12   5       1934.36       1888.64        78.58 o
   7  12   5        540.11        531.68        33.81 o
   8  12   5        345.89        342.34        51.07 o
   9  12   5        291.66        247.24        38.59 o
  10  12   5        256.51        278.79        31.78 o
  11  12   5        419.99        489.00        80.97 o
  -4  13   5          0.03         -1.90        16.70 o
  -3  13   5        279.04        274.12        73.26 o
  -2  13   5        273.67        237.21        30.13 o
  -1  13   5        242.56        273.90        21.66 o
   0  13   5        424.91        402.75        47.48 o
   1  13   5        168.26        156.08        24.29 o
   2  13   5       1751.37       1899.68        88.87 o
   3  13   5        580.70        607.22        36.88 o
   4  13   5         57.61         69.99        13.86 o
   5  13   5        823.86        700.29        68.78 o
   6  13   5        781.05        746.24        40.43 o
   7  13   5        175.90        136.47        29.00 o
   8  13   5        910.45        844.93        47.81 o
   9  13   5         21.80         31.29        13.33 o
  10  13   5        410.93        476.55        38.70 o
  11  13   5        194.91        171.30        41.65 o
  -3  14   5        143.56        154.87        37.65 o
  -2  14   5         11.61         -6.71        28.54 o
  -1  14   5        436.36        377.62       121.21 o
   0  14   5         86.89         88.09        21.66 o
   1  14   5        109.79        125.78        19.23 o
   2  14   5        164.07        159.90        33.51 o
   3  14   5          3.47          4.04        11.90 o
   4  14   5         40.84         41.94        15.61 o
   5  14   5        374.89        415.19        30.74 o
   6  14   5         56.46         47.40        13.29 o
   7  14   5        315.51        302.37        28.17 o
   8  14   5        650.48        653.47        39.67 o
   9  14   5         29.73         14.66        19.25 o
  10  14   5          2.31         17.60        22.19 o
  -2  15   5         16.86         28.75        39.95 o
  -1  15   5        153.29         86.68        64.06 o
   0  15   5         10.11         15.67        11.42 o
   1  15   5          0.26         -3.25        16.06 o
   2  15   5         97.57         96.88        21.29 o
   3  15   5        127.18        171.00        35.01 o
   4  15   5        135.59        159.02        33.31 o
   5  15   5         96.71         96.92        16.56 o
   6  15   5          0.27         -1.10         9.82 o
   7  15   5        221.91        245.77        23.42 o
   8  15   5        164.23        135.80        33.72 o
   9  15   5         26.73         17.23        21.22 o
   0  16   5         34.35         13.70        13.93 o
   1  16   5         32.34         34.70        16.03 o
   2  16   5          3.56         -0.54         9.31 o
   3  16   5         58.55         59.86        27.92 o
   4  16   5        185.43        189.17        37.84 o
   5  16   5        177.02        174.13        21.50 o
   6  16   5         10.31         15.77        14.44 o
   7  16   5        263.44        187.26        37.39 o
   8  16   5         10.12         16.35        15.83 o
   2  17   5         76.10         58.02        20.37 o
   3  17   5        188.58        168.09        29.17 o
   4  17   5         99.46         75.18        30.38 o
   5  17   5         17.07         19.37        16.42 o
   6  17   5        353.02        307.39        34.14 o
   7  17   5         86.19         85.48        36.85 o
  -6 -16   6        176.50        195.34        82.28 o
  -5 -16   6        138.25        177.06        44.96 o
  -4 -16   6         19.94         16.93        40.45 o
  -3 -16   6         21.27         22.83        41.07 o
  -2 -16   6         87.25        108.98        33.91 o
  -1 -16   6        237.96        325.15        45.46 o
   0 -16   6         43.14         55.21        42.85 o
  -8 -15   6          0.19         14.05        25.87 o
  -7 -15   6        245.23        268.39        53.51 o
  -6 -15   6        368.66        399.77       102.30 o
  -5 -15   6         11.53         -7.53        35.71 o
  -4 -15   6        487.90        574.16        61.23 o
  -3 -15   6         23.39         28.44        23.93 o
  -2 -15   6        269.28        380.69        80.04 o
  -1 -15   6        275.78        292.55        68.70 o
   0 -15   6          2.41          0.93        12.56 o
   1 -15   6         61.69         63.98        40.07 o
   2 -15   6        109.29         75.80        19.93 o
  -8 -14   6         28.62         82.43        60.79 o
  -7 -14   6        191.17        215.81        46.26 o
  -6 -14   6          5.65         -4.14        18.22 o
  -5 -14   6        515.79        596.31       103.42 o
  -4 -14   6        123.41        162.68        36.54 o
  -3 -14   6        662.89        741.06       100.60 o
  -2 -14   6        804.96        915.44       108.96 o
  -1 -14   6         51.05         32.41         8.60 o
   0 -14   6        242.79        177.82        23.55 o
   1 -14   6        301.56        300.78        21.33 o
   2 -14   6         55.04         34.89        11.34 o
   3 -14   6         92.49         59.87        14.84 o
  -8 -13   6        289.08        327.67        83.79 o
  -7 -13   6        118.93         76.61        51.62 o
  -6 -13   6        170.53        197.54        38.98 o
  -5 -13   6        711.62        912.44        70.21 o
  -4 -13   6         23.21         12.52        32.44 o
  -3 -13   6        524.79        619.43        86.40 o
  -2 -13   6         43.53         41.52        21.40 o
  -1 -13   6        128.28        108.55         8.99 o
   0 -13   6        587.86        471.95        43.15 o
   1 -13   6        141.51        110.61        17.04 o
   2 -13   6         30.92         27.83        12.60 o
   3 -13   6         69.32         74.24        14.31 o
   4 -13   6         89.63         75.30        18.57 o
  -9 -12   6        605.82        735.81       109.60 o
  -8 -12   6        125.21        135.13        58.15 o
  -7 -12   6         17.62          4.80        27.10 o
  -6 -12   6        104.73        123.45        52.93 o
  -5 -12   6        113.67        116.87        30.26 o
  -4 -12   6        262.71        233.24        61.77 o
  -3 -12   6        101.59         88.57        25.42 o
  -2 -12   6        216.97        241.73        33.02 o
  -1 -12   6       1103.30       1017.05        69.71 o
   0 -12   6        524.89        456.02        33.00 o
   1 -12   6          2.64          1.84         6.40 o
   2 -12   6          5.92         -0.69         7.75 o
   3 -12   6         34.80         26.35        13.14 o
   4 -12   6          0.52          0.99        11.65 o
   5 -12   6         45.40         34.50        23.57 o
  -9 -11   6        249.78        247.36        67.32 o
  -8 -11   6         44.77         22.41         8.72 o
  -7 -11   6         17.11          8.08         4.58 o
  -6 -11   6        218.34        218.24        57.11 o
  -5 -11   6         32.99         16.97        17.10 o
  -4 -11   6        320.01        376.69        39.14 o
  -3 -11   6        347.10        389.83        37.14 o
  -2 -11   6        256.69        236.99        50.28 o
  -1 -11   6        317.05        283.46        15.81 o
   0 -11   6         13.09         16.00         6.18 o
   1 -11   6         99.90         76.78        11.03 o
   2 -11   6          0.62          0.56         6.35 o
   3 -11   6         15.03         11.27        10.41 o
   4 -11   6        121.87        107.25        17.98 o
   5 -11   6        222.91        176.18        34.31 o
   6 -11   6          8.95          5.24        13.40 o
 -10 -10   6        194.63         60.51        23.94 o
  -9 -10   6         47.30         39.06        11.56 o
  -8 -10   6          0.40          8.78         6.94 o
  -7 -10   6          6.45         10.47         5.83 o
  -6 -10   6          7.57         -1.08        18.94 o
  -5 -10   6        232.16        183.31        48.04 o
  -4 -10   6        661.30        802.31        50.69 o
  -3 -10   6          7.04         26.60        15.83 o
  -2 -10   6       1957.42       2273.47       124.53 o
  -1 -10   6        320.01        273.03         9.06 o
   0 -10   6         89.06         66.96         7.63 o
   1 -10   6       1139.60       1128.68        41.98 o
   2 -10   6        488.47        475.92        19.78 o
   3 -10   6         20.04         23.45         8.85 o
   4 -10   6        657.03        612.44        35.81 o
   5 -10   6        101.63        107.15        27.88 o
   6 -10   6         85.07         74.97        17.33 o
   7 -10   6         31.64         37.84        28.48 o
 -11  -9   6        141.47         82.34        24.46 o
 -10  -9   6        122.09         74.29        14.67 o
  -9  -9   6          0.34         -3.87         6.29 o
  -8  -9   6        377.10        326.55        22.06 o
  -7  -9   6        521.23        619.22        30.65 o
  -6  -9   6        249.38        208.50         8.71 o
  -5  -9   6          3.22          7.49        21.18 o
  -4  -9   6        802.28        739.30        44.53 o
  -3  -9   6        705.18        627.69        66.13 o
  -2  -9   6       1731.02       1784.47       102.48 o
  -1  -9   6          0.04          2.15         3.98 o
   0  -9   6       1938.08       2065.87        59.62 o
   1  -9   6       1979.74       2236.48        93.34 o
   2  -9   6        103.48         74.56         9.29 o
   3  -9   6         84.75         82.59         8.86 o
   4  -9   6        251.40        213.67        16.44 o
   5  -9   6        269.47        227.79        33.47 o
   6  -9   6        554.69        580.05        34.77 o
   7  -9   6         67.23         41.19        27.84 o
   8  -9   6        225.83        189.55        35.14 o
 -11  -8   6        483.03        456.25        60.43 o
 -10  -8   6         31.95         26.68        10.77 o
  -9  -8   6        563.92        549.42        31.30 o
  -8  -8   6        882.07        876.75        32.32 o
  -7  -8   6        405.20        370.28        15.85 o
  -6  -8   6          0.72          2.04         3.95 o
  -5  -8   6       2012.65       1957.82       173.51 o
  -4  -8   6         52.42         49.56        16.62 o
  -3  -8   6       5645.52       5960.45       229.00 o
  -2  -8   6       1118.42       1140.40        74.44 o
  -1  -8   6       3729.20       3057.71       291.20 o
   0  -8   6       3107.28       2929.48        40.38 o
   1  -8   6        938.51        955.53        23.17 o
   2  -8   6        278.66        237.11        13.46 o
   3  -8   6        651.75        774.80        31.48 o
   4  -8   6          0.37          3.79         6.66 o
   5  -8   6        928.92        924.45        76.12 o
   6  -8   6        661.49        647.13        69.84 o
   7  -8   6        124.22         94.56        25.19 o
   8  -8   6        470.84        514.80        52.28 o
 -11  -7   6        134.35         97.83        23.30 o
 -10  -7   6         38.50         25.67         9.80 o
  -9  -7   6       1417.92       1435.00        43.68 o
  -8  -7   6         83.63         91.28        14.43 o
  -7  -7   6          1.88          4.94         6.31 o
  -6  -7   6        533.33        577.33        17.82 o
  -5  -7   6         33.42         23.32         4.63 o
  -4  -7   6       3644.97       3682.72       112.75 o
  -3  -7   6       4881.79       4824.36       140.55 o
  -2  -7   6         20.31         13.46        17.88 o
  -1  -7   6       2864.78       2735.25        56.85 o
   0  -7   6        131.27        133.81         6.79 o
   1  -7   6          5.09          3.92         3.67 o
   2  -7   6       2361.34       2382.85        42.11 o
   3  -7   6         26.05         17.83         6.21 o
   4  -7   6         45.68         31.12         9.80 o
   5  -7   6       1139.00       1072.43       110.98 o
   6  -7   6         12.59         12.78         9.44 o
   7  -7   6        605.56        493.41       122.06 o
   8  -7   6        102.04         56.00        39.80 o
   9  -7   6         65.59         61.50        28.04 o
 -11  -6   6        111.08         84.54        17.48 o
 -10  -6   6        347.15        388.14        25.13 o
  -9  -6   6        224.13        224.40        25.23 o
  -8  -6   6       1115.27       1152.55        39.79 o
  -7  -6   6        873.49        780.30        30.50 o
  -6  -6   6        283.29        316.61        14.84 o
  -5  -6   6         48.40         47.42         5.61 o
  -4  -6   6       1115.84       1169.94        19.06 o
  -3  -6   6         94.10         99.21        15.23 o
  -2  -6   6       3176.71       3051.80        60.71 o
  -1  -6   6       3045.76       3059.39        59.35 o
   0  -6   6          8.48          7.01         3.05 o
   1  -6   6       1572.80       1310.36        34.81 o
   2  -6   6        182.47        233.97        12.50 o
   3  -6   6         93.45         82.25        28.11 o
   4  -6   6        193.36        148.20        16.50 o
   5  -6   6        158.92        106.21        18.36 o
   6  -6   6        520.76        445.51        52.28 o
   7  -6   6        597.24        511.63        81.01 o
   8  -6   6         22.02         10.50        13.58 o
   9  -6   6        321.67        425.81        50.78 o
 -11  -5   6        354.85        321.13        34.21 o
 -10  -5   6        326.37        281.89        21.85 o
  -9  -5   6         22.36         21.20         9.53 o
  -8  -5   6        217.64        217.29        13.77 o
  -7  -5   6         11.28         20.16         7.41 o
  -6  -5   6         51.55         32.98         7.02 o
  -5  -5   6          9.53          8.10         4.76 o
  -4  -5   6          7.13          4.04         3.56 o
  -3  -5   6       2233.72       2297.74        61.53 o
  -2  -5   6       4517.14       4192.24        96.98 o
  -1  -5   6         76.48        134.90        12.69 o
   0  -5   6       3592.86       3791.53        55.55 o
   1  -5   6        538.43        492.83        14.58 o
   2  -5   6        233.98        243.41        11.98 o
   3  -5   6        645.37        675.79        21.37 o
   4  -5   6         55.66         57.84         8.06 o
   5  -5   6          3.98          6.59         5.91 o
   6  -5   6       1125.92       1101.80        40.11 o
   7  -5   6        772.89        651.06       108.21 o
   8  -5   6         96.72         88.68        34.88 o
   9  -5   6         73.84         55.41        23.81 o
  10  -5   6          8.95         20.08        40.72 o
 -11  -4   6        637.83        648.69        37.60 o
 -10  -4   6        284.40        268.24        27.34 o
  -9  -4   6          0.13          3.78         7.08 o
  -8  -4   6        241.88        236.13        20.30 o
  -7  -4   6         46.07         40.75        10.76 o
  -6  -4   6        184.66        187.79        10.78 o
  -5  -4   6        573.86        633.46        18.31 o
  -4  -4   6        633.77        674.38        15.59 o
  -3  -4   6       6149.86       6387.79        76.42 o
  -2  -4   6       3032.69       2734.01        36.55 o
  -1  -4   6         87.81         90.83         3.34 o
   0  -4   6       2350.95       2459.13        37.24 o
   1  -4   6          7.16          4.07         2.97 o
   2  -4   6        449.54        562.17        14.36 o
   3  -4   6        988.55       1061.15        21.06 o
   4  -4   6        547.59        474.49        17.83 o
   5  -4   6         17.68         23.36        12.00 o
   6  -4   6       2164.91       2280.03        72.99 o
   7  -4   6         84.31         81.58        19.71 o
   8  -4   6        447.12        423.36        37.82 o
   9  -4   6         95.67         51.93        21.49 o
  10  -4   6         32.24         20.41        38.87 o
 -11  -3   6        510.00        505.55        59.08 o
 -10  -3   6         14.64         26.54        10.42 o
  -9  -3   6        157.59        132.68        12.27 o
  -8  -3   6        180.28        193.63        18.91 o
  -7  -3   6        261.37        251.93        18.38 o
  -6  -3   6        760.39        801.66        22.26 o
  -5  -3   6        543.76        481.89        17.09 o
  -4  -3   6        198.45        186.72         8.59 o
  -3  -3   6       6067.66       5959.21        90.55 o
  -2  -3   6        646.48        458.60       180.53 o
  -1  -3   6       7586.95       7703.49        90.40 o
   0  -3   6       2968.67       3103.15        37.86 o
   1  -3   6        201.71        233.02         7.70 o
   2  -3   6       1033.47        986.08        23.83 o
   3  -3   6        804.82        884.17        19.36 o
   4  -3   6        882.83        972.64        21.22 o
   5  -3   6       1476.77       1597.58        32.99 o
   6  -3   6        516.24        512.61        20.98 o
   7  -3   6        816.23        869.36        38.54 o
   8  -3   6       1410.59       1075.76       192.62 o
   9  -3   6         97.77         59.51        34.13 o
  10  -3   6        365.68        383.07        50.16 o
  11  -3   6        268.41        243.03        82.74 o
 -11  -2   6         54.46         84.93        24.84 o
 -10  -2   6        331.20        323.54        39.63 o
  -9  -2   6        446.95        480.62        22.89 o
  -8  -2   6         13.29          6.79         7.20 o
  -7  -2   6        822.28        765.44        25.27 o
  -6  -2   6       2564.23       2434.74        46.88 o
  -5  -2   6        279.33        296.03        10.36 o
  -4  -2   6       1783.14       1754.36        34.05 o
  -3  -2   6        669.03        585.80        12.69 o
  -2  -2   6        589.52        532.06        11.27 o
  -1  -2   6      21960.60      22807.61       346.66 o
   0  -2   6          9.55          4.04         2.57 o
   1  -2   6        657.78        642.76        11.88 o
   2  -2   6       2172.67       2029.95        44.65 o
   3  -2   6        478.41        440.06        14.73 o
   4  -2   6        253.78        265.11        17.76 o
   5  -2   6       1353.34       1359.79        32.43 o
   6  -2   6        893.22        793.33        28.15 o
   7  -2   6       3601.79       3905.87        99.61 o
   8  -2   6       2146.78       2414.11        63.54 o
   9  -2   6        270.62        270.55       112.18 o
  10  -2   6        395.25        323.64        56.74 o
  11  -2   6         25.95         15.86        39.64 o
 -11  -1   6        137.47        139.16        32.08 o
 -10  -1   6        858.21        911.08        75.01 o
  -9  -1   6        744.68        701.31        78.29 o
  -8  -1   6         48.42         35.24        10.86 o
  -7  -1   6         92.37        113.10         9.40 o
  -6  -1   6         70.44         75.11        11.05 o
  -5  -1   6        411.07        374.30        11.88 o
  -4  -1   6       1974.50       1978.24        47.57 o
  -3  -1   6        178.09        152.86         6.76 o
  -2  -1   6       7738.26       7438.07        91.45 o
  -1  -1   6      15202.72      15232.45       268.81 o
   0  -1   6       1342.17       1407.93        31.29 o
   1  -1   6        483.76        423.35        12.08 o
   2  -1   6       1386.10       1340.21        30.48 o
   3  -1   6       1767.31       1719.13        52.33 o
   4  -1   6        489.47        417.83        24.72 o
   5  -1   6        121.17        148.61        13.17 o
   6  -1   6       1694.54       1783.09        66.78 o
   7  -1   6       3561.04       4104.65       131.28 o
   8  -1   6          3.83          4.90        16.24 o
   9  -1   6        860.85        581.38       406.24 o
  10  -1   6          2.44          8.76        13.21 o
  11  -1   6        150.68        109.63        87.52 o
 -10   0   6        595.61        739.10        46.76 o
  -9   0   6          1.30          3.48         5.28 o
  -8   0   6        560.23        524.41        22.41 o
  -7   0   6         12.74         13.03         6.13 o
  -6   0   6        270.14        208.25        13.85 o
  -5   0   6       2293.49       2351.55        52.83 o
  -4   0   6        986.51       1000.95        33.53 o
  -3   0   6       3943.26       2748.06      1185.50 o
  -2   0   6      17211.56      17492.42       261.79 o
  -1   0   6        170.64        183.95        16.54 o
   0   0   6       6498.41       5962.89        75.31 o
   1   0   6         73.94         77.97         5.55 o
   2   0   6       1065.11       1022.23        28.06 o
   3   0   6       7813.25       7713.67       205.25 o
   4   0   6        253.62        298.24        22.43 o
   5   0   6         26.61         49.78        10.53 o
   6   0   6       2684.74       2831.22        70.37 o
   7   0   6         84.26         80.79        13.69 o
   8   0   6        910.80        964.29        46.92 o
   9   0   6        888.44        969.44        76.70 o
  10   0   6        114.91         79.61        46.18 o
  11   0   6        153.75         79.98        94.28 o
 -10   1   6         23.81         29.16        29.90 o
  -9   1   6        426.05        281.65       140.94 o
  -8   1   6        245.09        202.63        36.55 o
  -7   1   6          0.09          2.51         5.06 o
  -6   1   6        784.52       1004.51        23.83 o
  -5   1   6          1.73          2.71         4.14 o
  -4   1   6          0.07          2.55         4.84 o
  -3   1   6       2666.30       2330.48       275.11 o
  -2   1   6        767.90        703.23        55.91 o
  -1   1   6      14021.31      13958.85       226.14 o
   0   1   6       9538.43       9982.11       145.42 o
   1   1   6       1551.41       1450.57        42.67 o
   2   1   6        227.30        199.28        11.09 o
   3   1   6       1008.13       1029.57        33.70 o
   4   1   6        748.11        897.25        26.88 o
   5   1   6        688.97        622.43        24.25 o
   6   1   6         71.93         88.19        19.71 o
   7   1   6       1107.22       1127.67        36.85 o
   8   1   6       1796.66       1894.27       149.38 o
   9   1   6        842.45        905.92        64.77 o
  10   1   6        195.66        231.66        31.38 o
  11   1   6          1.69         -4.12        16.46 o
 -10   2   6        191.06        192.21        30.69 o
  -9   2   6        306.81        342.92        74.22 o
  -8   2   6         15.02         22.52        16.00 o
  -7   2   6        309.75        312.03        54.27 o
  -6   2   6          0.61         -5.63        11.03 o
  -4   2   6        159.53        155.85        17.61 o
  -3   2   6       5593.67       5884.88       160.36 o
  -2   2   6         20.63          7.67         4.11 o
  -1   2   6       5574.34       5568.91        78.72 o
   0   2   6      14151.65      14632.46       444.31 o
   1   2   6         13.77         39.63         5.84 o
   2   2   6         11.72         16.62         6.13 o
   3   2   6         54.74         56.65         8.77 o
   4   2   6        614.63        588.07        26.86 o
   5   2   6        424.44        410.01        28.00 o
   6   2   6        199.14        269.46        27.26 o
   7   2   6       1609.72       1542.76        93.75 o
   8   2   6       2644.54       2820.94       177.27 o
   9   2   6          7.53         -2.10        16.34 o
  10   2   6        139.37        161.38        38.79 o
  11   2   6          2.23         46.12        31.30 o
  12   2   6         49.72         28.07        24.80 o
 -10   3   6        154.56        172.74        38.24 o
  -9   3   6        246.37        303.20        40.39 o
  -8   3   6         20.85         24.96        14.40 o
  -7   3   6        371.98        237.00        40.21 o
  -5   3   6        200.19        157.92        21.82 o
  -4   3   6       1620.62       1537.36        79.92 o
  -3   3   6        973.15       1063.56        21.48 o
  -2   3   6         57.34         44.81         6.36 o
  -1   3   6       5936.93       5534.85       121.19 o
   0   3   6        779.62        811.39        24.21 o
   1   3   6         45.29         38.03         7.80 o
   2   3   6        180.15        186.05        12.45 o
   3   3   6         91.20         87.35         8.75 o
   4   3   6       1801.13       1550.82        49.45 o
   5   3   6       1494.89       1453.24        33.52 o
   6   3   6        839.99        886.11        50.01 o
   7   3   6       3079.75       3185.65        83.76 o
   8   3   6         35.23         49.57        22.97 o
   9   3   6        770.08        792.05        61.48 o
  10   3   6        660.96        676.49        61.55 o
  11   3   6          8.43         -3.12        10.93 o
  12   3   6        170.18        205.90        46.24 o
  -9   4   6         66.53         51.88        36.23 o
  -8   4   6        132.60        101.74        54.32 o
  -7   4   6          0.43          9.51        19.59 o
  -6   4   6         88.84         93.54        23.41 o
  -5   4   6        395.20        399.71        32.87 o
  -4   4   6       1136.03       1238.10        50.86 o
  -3   4   6          7.46          4.32         3.20 o
  -2   4   6       2856.30       2862.78        69.77 o
  -1   4   6       3330.54       3533.11        75.61 o
   0   4   6        724.14        746.93        28.33 o
   1   4   6       5132.70       5333.18       207.17 o
   2   4   6         85.30         39.27        14.17 o
   3   4   6        973.52        819.18        33.12 o
   4   4   6       2783.11       2963.09       147.88 o
   5   4   6        823.32        741.94        27.61 o
   6   4   6       3427.16       3362.19        85.97 o
   7   4   6       3237.48       3267.81        73.82 o
   8   4   6         48.74         27.32        19.73 o
   9   4   6       2792.90       2928.42       113.56 o
  10   4   6        904.82       1008.99        47.34 o
  11   4   6        145.73        179.75        30.96 o
  12   4   6         64.99         39.52        26.25 o
  -9   5   6        160.77        157.49        57.83 o
  -8   5   6        363.67        404.72        44.81 o
  -7   5   6         96.26        122.98        26.27 o
  -6   5   6        202.75        175.30        51.79 o
  -5   5   6        171.89        157.77        43.65 o
  -4   5   6         24.32         14.70        22.02 o
  -3   5   6       1703.82       1817.02        39.44 o
  -2   5   6       4095.75       4246.96       175.34 o
  -1   5   6       1575.92       1701.67        81.91 o
   0   5   6      15693.30      15622.49       472.13 o
   1   5   6       6212.69       6177.51       191.39 o
   2   5   6       2450.51       2371.25        54.95 o
   3   5   6          5.31          4.23         6.06 o
   4   5   6        173.34        175.12        12.02 o
   5   5   6       2140.75       1982.46        50.09 o
   6   5   6       5944.29       5833.24       131.70 o
   7   5   6         10.45         10.78        10.44 o
   8   5   6       1347.09       1343.43        67.42 o
   9   5   6       4063.90       4410.01       245.19 o
  10   5   6          9.16          7.46        13.57 o
  11   5   6        290.55        302.83        51.66 o
  12   5   6         37.57         39.78        23.70 o
  -8   6   6        224.97        219.60        54.56 o
  -7   6   6         10.57         -2.09        13.50 o
  -6   6   6        564.84        513.93        47.49 o
  -5   6   6          2.06          0.35        10.00 o
  -4   6   6        713.84        750.26        45.91 o
  -3   6   6       6058.41       5911.93       323.51 o
  -2   6   6        876.57        889.33        30.24 o
  -1   6   6       1469.54       1572.74        46.39 o
   0   6   6       4834.59       4887.00       118.14 o
   1   6   6        802.57        864.35        24.75 o
   2   6   6       3024.98       2994.53        75.47 o
   3   6   6       2567.48       2870.21        73.79 o
   4   6   6        514.88        418.34        20.31 o
   5   6   6       6290.58       6017.14       142.70 o
   6   6   6        678.35        622.99        29.55 o
   7   6   6       1077.51       1062.93        41.89 o
   8   6   6       2109.79       2286.84        89.64 o
   9   6   6        234.78        214.80        27.34 o
  10   6   6        915.56        964.40        71.24 o
  11   6   6        237.73        270.85        35.71 o
  12   6   6        178.97        187.21        35.67 o
  -8   7   6          8.82         -3.97        15.82 o
  -7   7   6        132.55        160.75        26.99 o
  -6   7   6         55.31         83.77        44.98 o
  -5   7   6        292.80        211.12        55.54 o
  -4   7   6       1598.18       1794.65       117.74 o
  -3   7   6        484.54        366.28        49.45 o
  -2   7   6          7.50         -0.62         9.16 o
  -1   7   6       2986.60       3176.07        95.94 o
   0   7   6        121.58        138.85        21.89 o
   1   7   6       1007.51        965.99        32.47 o
   2   7   6         87.49        163.05        23.11 o
   3   7   6         15.94          3.75         8.63 o
   4   7   6        240.17        221.01        23.08 o
   5   7   6        271.75        223.96        18.24 o
   6   7   6        107.13        100.64        12.78 o
   7   7   6        580.11        586.77        26.63 o
   8   7   6         11.50          2.69         7.61 o
   9   7   6        737.47        756.61        42.14 o
  10   7   6        977.36       1116.03        97.40 o
  11   7   6          1.13         -0.74        17.34 o
  12   7   6         73.55         77.32        25.37 o
  -7   8   6         93.78        106.16        42.97 o
  -6   8   6          1.22         13.91        19.11 o
  -5   8   6        178.76        222.17        34.61 o
  -4   8   6        234.21        218.61        30.95 o
  -3   8   6        101.01         66.23        17.23 o
  -2   8   6       1280.42       1535.53        70.40 o
  -1   8   6       1619.25       1718.90        47.66 o
   0   8   6        224.54        257.05        21.59 o
   1   8   6       1457.53       1607.95        46.59 o
   2   8   6         69.18         68.81        17.34 o
   3   8   6         24.67         20.97         9.10 o
   4   8   6          0.98          6.42         7.42 o
   5   8   6          5.69         15.38         7.59 o
   6   8   6        746.46        743.12        43.11 o
   7   8   6       1835.07       1719.18        55.93 o
   8   8   6        343.65        351.67        31.29 o
   9   8   6        381.31        447.43        28.08 o
  10   8   6        764.35        724.81        62.77 o
  11   8   6          6.23         12.94        16.47 o
  12   8   6          6.21         26.13        16.07 o
  -7   9   6         36.87         31.92        23.70 o
  -6   9   6          5.72         15.57        35.46 o
  -5   9   6          4.26          0.43        20.49 o
  -4   9   6         79.55         60.94        22.87 o
  -3   9   6         73.21         53.61         8.43 o
  -2   9   6       2256.21       2558.48        84.80 o
  -1   9   6        313.08        332.58        27.76 o
   0   9   6        121.88        122.29        25.28 o
   1   9   6        846.17        979.36        37.75 o
   2   9   6         38.52         56.47        18.16 o
   3   9   6          3.13          2.79        10.86 o
   4   9   6          8.50          6.36         7.99 o
   5   9   6        255.10        270.83        28.90 o
   6   9   6       1564.34       1489.55        49.35 o
   7   9   6       2435.55       2496.41       102.53 o
   8   9   6          5.62          3.11        15.55 o
   9   9   6        740.46        759.93        58.64 o
  10   9   6         81.51         68.19        22.08 o
  11   9   6         47.09         33.24        18.57 o
  12   9   6         39.81         41.84        25.00 o
  -6  10   6          0.42          8.51        19.98 o
  -5  10   6          4.58         16.35        19.91 o
  -4  10   6          1.79         -3.87        24.86 o
  -3  10   6        624.60        458.69       162.56 o
  -2  10   6        881.10       1083.38        56.55 o
  -1  10   6         22.31         13.23        13.08 o
   0  10   6        626.74        640.23        35.21 o
   1  10   6        185.03        155.92        28.35 o
   2  10   6       1260.39       1192.38        58.25 o
   3  10   6        368.10        362.93        33.98 o
   4  10   6          0.60          3.36        11.95 o
   5  10   6       1233.43       1248.99        37.20 o
   6  10   6       1953.91       2180.97        56.45 o
   7  10   6        185.10        199.65        31.82 o
   8  10   6       1174.57       1228.58        52.64 o
   9  10   6        608.01        639.37        55.30 o
  10  10   6        178.43        173.38        27.54 o
  11  10   6        356.46        386.43        41.60 o
  12  10   6        110.05        135.00        25.79 o
  -5  11   6          1.18         -8.84        19.58 o
  -4  11   6         83.52        108.11        51.75 o
  -3  11   6        432.28        281.99        88.71 o
  -2  11   6         63.28         61.24        12.34 o
  -1  11   6        555.95        653.75        57.58 o
   0  11   6        645.06        765.19        34.66 o
   1  11   6          2.31          4.06        13.08 o
   2  11   6       1999.55       2156.91        86.45 o
   3  11   6         35.44         38.37        19.07 o
   4  11   6         84.52         77.29        16.70 o
   5  11   6        218.02        216.42        21.91 o
   6  11   6         49.35         55.80        21.67 o
   7  11   6       1236.94       1242.48        51.17 o
   8  11   6        889.49        908.14        59.94 o
   9  11   6         69.29         29.02        22.22 o
  10  11   6       1222.45       1245.72        79.39 o
  11  11   6        146.63        151.29        41.73 o
  -5  12   6        116.34        103.99        62.20 o
  -4  12   6        149.01        174.73        66.71 o
  -3  12   6         87.69         87.97        51.62 o
  -2  12   6        457.19        408.02       133.16 o
  -1  12   6       1593.20       1695.63       137.45 o
   0  12   6        175.39        136.19        33.02 o
   1  12   6        552.56        597.39        39.43 o
   2  12   6       1702.10       1821.76        87.35 o
   3  12   6        443.87        433.97        42.81 o
   4  12   6        393.32        367.80        23.32 o
   5  12   6        311.96        342.44        38.17 o
   6  12   6        791.47        772.26        53.73 o
   7  12   6       2666.89       2626.00        83.99 o
   8  12   6        681.51        669.89        34.27 o
   9  12   6        301.33        302.89        26.23 o
  10  12   6        390.93        403.71        37.61 o
  11  12   6         22.09         26.35        18.96 o
  -4  13   6        102.16         81.87        57.71 o
  -3  13   6          6.81        -17.39        21.45 o
  -2  13   6        536.50        649.51        95.20 o
  -1  13   6        431.41        416.74        39.39 o
   0  13   6         36.97         33.91        24.81 o
   1  13   6        265.75        272.37        27.84 o
   2  13   6        241.16        331.60        42.44 o
   3  13   6       1361.11       1378.02        75.50 o
   4  13   6        368.70        359.59        24.80 o
   5  13   6         47.20         71.62        17.77 o
   6  13   6       1252.39       1178.23        44.14 o
   7  13   6       1148.31       1018.67        48.95 o
   8  13   6         15.30          4.33        18.39 o
   9  13   6        324.61        299.89        53.82 o
  10  13   6          1.11          2.16        12.54 o
  11  13   6        248.18        191.55        44.49 o
  -3  14   6        115.98        129.23        62.78 o
  -2  14   6        230.78        205.26        39.97 o
  -1  14   6          8.73          4.68         9.89 o
   0  14   6        220.99        256.38        27.53 o
   1  14   6         16.15         13.66        20.50 o
   2  14   6        233.60        263.27        30.58 o
   3  14   6        221.73        181.93        35.73 o
   4  14   6          0.18         -1.08         8.48 o
   5  14   6         38.95         39.10        15.81 o
   6  14   6        106.49         98.91        21.55 o
   7  14   6         40.10         43.22        23.74 o
   8  14   6        171.39        141.28        33.43 o
   9  14   6        225.07        183.36        28.12 o
  10  14   6          0.96          3.46        16.71 o
  -1  15   6         39.41         43.32        41.88 o
   0  15   6        158.65        106.34        28.65 o
   1  15   6         15.07         -0.93        19.10 o
   2  15   6          6.36          3.54        11.41 o
   3  15   6          6.29         -6.25        24.34 o
   4  15   6        107.19        102.12        18.10 o
   5  15   6          0.84          5.61        11.34 o
   6  15   6          1.62          4.00        15.14 o
   7  15   6         57.05         46.52        19.11 o
   8  15   6        377.19        281.23        45.05 o
   9  15   6        280.63        321.63        95.39 o
   0  16   6        184.86        146.38        22.50 o
   1  16   6         10.64         14.31        10.22 o
   2  16   6        163.10        148.66        39.43 o
   3  16   6          0.85         -8.53        20.16 o
   4  16   6         70.87         74.22        22.39 o
   5  16   6        141.48        151.23        25.94 o
   6  16   6         81.90         86.73        31.19 o
   7  16   6         66.20         38.53        19.20 o
   8  16   6        528.07        509.65        36.85 o
   2  17   6          2.61          0.23        24.95 o
   3  17   6        219.04        185.73        31.68 o
   4  17   6        279.25        294.03        64.40 o
   5  17   6         89.78         77.36        22.96 o
   6  17   6          7.74          5.90        19.48 o
  -6 -16   7         10.41         15.55        45.62 o
  -5 -16   7        145.37        186.83        80.40 o
  -4 -16   7        102.42        118.15        66.69 o
  -3 -16   7         59.31         68.18        32.89 o
  -2 -16   7        126.94        135.81        64.89 o
  -1 -16   7         18.92         16.91        36.70 o
  -7 -15   7          7.83         -3.62        20.72 o
  -6 -15   7        526.79        673.25        74.83 o
  -5 -15   7        509.37        671.14       117.39 o
  -4 -15   7          0.10          0.83        15.84 o
  -3 -15   7        535.19        564.93       101.72 o
  -2 -15   7         41.23         36.51        43.30 o
  -1 -15   7        265.03        246.10        68.95 o
   0 -15   7        175.58        149.93        56.37 o
   1 -15   7         13.70         23.33        19.77 o
  -8 -14   7         11.47         16.15        42.66 o
  -7 -14   7         72.33         33.12        46.82 o
  -6 -14   7        388.20        411.84        57.81 o
  -5 -14   7         56.05         87.64        32.79 o
  -4 -14   7        113.32        123.72        59.18 o
  -3 -14   7          9.81          4.59        28.57 o
  -2 -14   7        866.34       1069.28        77.04 o
  -1 -14   7       1061.17       1291.34        81.27 o
   0 -14   7         15.16          3.48        24.45 o
   1 -14   7        220.65        130.51        27.63 o
   2 -14   7        224.58        195.04        35.37 o
   3 -14   7         53.88         43.69        17.35 o
  -8 -13   7         62.68         78.33        56.24 o
  -7 -13   7        102.99         87.12        55.62 o
  -6 -13   7        171.69        178.43        65.74 o
  -5 -13   7        203.53        259.55        42.58 o
  -4 -13   7        347.83        362.49        76.28 o
  -3 -13   7          0.14        -20.41        20.41 o
  -2 -13   7        532.23        659.84        55.31 o
  -1 -13   7        188.81        133.95        42.47 o
   0 -13   7        134.07         85.72        28.42 o
   1 -13   7        113.57         79.75        13.56 o
   2 -13   7         19.15         13.51         9.15 o
   3 -13   7          7.75         11.44        11.99 o
   4 -13   7         19.18         10.60        16.34 o
  -8 -12   7        309.73        317.41        47.67 o
  -7 -12   7         21.25         24.90        22.17 o
  -6 -12   7          0.08        -26.04        36.70 o
  -5 -12   7        488.24        539.26        51.11 o
  -4 -12   7        149.11        257.54        62.31 o
  -3 -12   7          0.84         -0.31        11.09 o
  -2 -12   7        129.96        118.01        46.14 o
  -1 -12   7         33.89         30.89         5.56 o
   0 -12   7        608.01        484.01        23.30 o
   1 -12   7         31.03         34.59         9.68 o
   2 -12   7         45.36         42.33        10.73 o
   3 -12   7        102.44         72.97        17.08 o
   4 -12   7         94.94         86.09        33.53 o
   5 -12   7         45.52         25.24        15.71 o
  -9 -11   7        539.86        666.40        62.10 o
  -8 -11   7        148.38        207.55        37.28 o
  -7 -11   7         60.46         58.97        24.71 o
  -6 -11   7         11.66         21.65        32.56 o
  -5 -11   7        615.17        789.03        90.08 o
  -4 -11   7        106.65        111.65        26.39 o
  -3 -11   7         48.78         37.51        19.15 o
  -2 -11   7         37.30         45.95        33.12 o
  -1 -11   7        447.58        286.29        49.69 o
   0 -11   7       1106.05       1084.70        45.59 o
   1 -11   7         31.80         34.07         8.28 o
   2 -11   7         22.99         20.61         7.42 o
   3 -11   7         69.90         60.05        11.87 o
   4 -11   7         29.15         20.59        16.30 o
   5 -11   7         36.98         25.06        15.17 o
   6 -11   7         67.88         58.00        17.06 o
  -9 -10   7        465.13        467.93        48.83 o
  -8 -10   7        183.44         88.54        11.81 o
  -7 -10   7          7.49          7.00         4.91 o
  -6 -10   7         82.63         95.13        42.81 o
  -5 -10   7          4.43        -12.11        25.77 o
  -4 -10   7        363.38        398.57        37.28 o
  -3 -10   7        207.03        170.30        45.13 o
  -2 -10   7         64.02         28.71        28.07 o
  -1 -10   7       1900.95       2284.17       129.75 o
   0 -10   7       1133.98       1148.36        39.14 o
   1 -10   7         70.15         72.28        14.86 o
   2 -10   7        284.78        268.00        19.22 o
   3 -10   7        239.38        260.84        22.41 o
   4 -10   7         12.35         26.74        12.08 o
   5 -10   7        248.23        229.83        41.05 o
   6 -10   7         83.45         85.24        17.69 o
   7 -10   7        121.91        106.76        27.21 o
 -10  -9   7        311.35        188.39        33.74 o
  -9  -9   7        850.32        767.01        46.42 o
  -8  -9   7          9.75          4.60         5.99 o
  -7  -9   7         89.29         62.75         8.15 o
  -6  -9   7        202.49        157.54         9.34 o
  -5  -9   7          5.35         -8.88        22.38 o
  -4  -9   7        177.28        198.24        26.68 o
  -3  -9   7        600.83        672.67        68.49 o
  -2  -9   7        334.51        468.18        57.79 o
  -1  -9   7       2040.61       2249.59       120.29 o
   0  -9   7          1.93         -0.39         2.76 o
   1  -9   7       1385.78       1359.62        29.08 o
   2  -9   7       1154.38       1233.73        27.09 o
   3  -9   7          2.63         -0.51         5.90 o
   4  -9   7        412.16        456.60        29.69 o
   5  -9   7        523.81        484.34        52.94 o
   6  -9   7          0.35          3.05         7.95 o
   7  -9   7        265.56        192.86        31.72 o
 -11  -8   7         69.51         57.88        19.71 o
 -10  -8   7        373.90        268.73        69.01 o
  -9  -8   7          7.48         12.14        10.47 o
  -8  -8   7       1438.38       1386.16        49.72 o
  -7  -8   7        764.05        791.55        34.59 o
  -6  -8   7        459.97        408.50        13.42 o
  -5  -8   7        119.51         99.87        35.62 o
  -4  -8   7       1182.28       1111.17        52.52 o
  -3  -8   7        530.68        508.48        34.28 o
  -2  -8   7       2617.22       2630.97       125.50 o
  -1  -8   7         23.98         23.50        11.08 o
   0  -8   7       2710.07       2793.85        87.40 o
   1  -8   7       4571.18       5074.08        77.42 o
   2  -8   7        626.00        556.06        18.91 o
   3  -8   7        316.54        263.29        28.38 o
   4  -8   7        527.81        472.32        33.35 o
   5  -8   7        127.75         90.91        32.12 o
   6  -8   7        220.31        198.71        34.49 o
   7  -8   7        180.86        134.52        22.85 o
   8  -8   7        133.79        122.39        24.40 o
 -11  -7   7        476.42        460.41        38.76 o
 -10  -7   7        184.49        137.45        15.16 o
  -9  -7   7        719.15        637.04        34.70 o
  -8  -7   7       2544.10       2649.45        65.68 o
  -7  -7   7        289.15        273.84        13.03 o
  -6  -7   7          0.25          1.90         4.08 o
  -5  -7   7        906.65        979.82        18.72 o
  -4  -7   7        141.62        117.59        33.10 o
  -3  -7   7       2400.46       2526.46        83.01 o
  -2  -7   7       2551.75       2518.16        79.67 o
  -1  -7   7        628.43        693.97        29.71 o
   0  -7   7       3160.79       2781.90        35.80 o
   1  -7   7       1779.89       1801.66        40.77 o
   2  -7   7          4.48          6.63         4.71 o
   3  -7   7        733.53        783.19        27.10 o
   4  -7   7         13.30          7.79         7.86 o
   5  -7   7        160.70        166.77        14.61 o
   6  -7   7        405.91        346.30        60.16 o
   7  -7   7         41.91         34.46        19.65 o
   8  -7   7        418.85        360.38        99.69 o
   9  -7   7        119.85         53.31        44.55 o
 -11  -6   7        233.37        232.33        20.31 o
 -10  -6   7          0.01          5.54         9.57 o
  -9  -6   7       1307.15       1235.31        69.77 o
  -8  -6   7        376.21        378.56        20.80 o
  -7  -6   7        815.38        756.52        35.12 o
  -6  -6   7         10.35         17.72         6.00 o
  -5  -6   7        287.41        282.28        10.29 o
  -4  -6   7       1717.13       1725.01        47.21 o
  -3  -6   7       2368.35       2263.27        70.71 o
  -2  -6   7        105.19        126.77        14.59 o
  -1  -6   7       1923.95       1819.27        47.13 o
   0  -6   7        826.56        760.81        17.95 o
   1  -6   7        162.06        165.04        10.46 o
   2  -6   7        598.93        498.57        15.81 o
   3  -6   7         81.44         67.41         8.53 o
   4  -6   7       1229.95       1198.02        47.51 o
   5  -6   7        130.20        156.48        22.14 o
   6  -6   7        150.10        161.09        24.52 o
   7  -6   7         18.66         20.67        11.87 o
   8  -6   7        194.84        167.01        46.82 o
   9  -6   7         17.25         17.82        25.30 o
 -11  -5   7         94.13         74.55        15.10 o
 -10  -5   7        102.61         75.65        19.18 o
  -9  -5   7        540.64        542.72        32.89 o
  -8  -5   7          1.94          5.54         8.55 o
  -7  -5   7         90.37         81.04        12.51 o
  -6  -5   7         90.50         93.33        14.99 o
  -5  -5   7        198.62        192.76        11.87 o
  -4  -5   7        179.57        168.90         7.17 o
  -3  -5   7        273.31        265.63         6.53 o
  -2  -5   7        271.58        334.22        26.04 o
  -1  -5   7       2883.78       2921.64        63.55 o
   0  -5   7         55.73         74.51         4.19 o
   1  -5   7       2648.78       2629.15        36.19 o
   2  -5   7       3121.88       3354.66       108.74 o
   3  -5   7         15.68         13.99         4.92 o
   4  -5   7        236.01        214.96        16.03 o
   5  -5   7         23.01         34.09        10.65 o
   6  -5   7          0.21         -0.58         6.83 o
   7  -5   7        307.56        295.63        36.28 o
   8  -5   7        130.16         98.09        23.53 o
   9  -5   7        125.23         81.13        36.61 o
  10  -5   7        325.06        484.16        58.19 o
 -11  -4   7          1.00          7.60         9.42 o
 -10  -4   7        311.49        256.55        30.90 o
  -9  -4   7         40.36         39.63        14.16 o
  -8  -4   7         83.16         87.69        10.17 o
  -7  -4   7        499.33        495.40        27.17 o
  -6  -4   7        483.98        423.01        16.62 o
  -5  -4   7        729.12        707.69        21.43 o
  -4  -4   7         39.66         42.46         6.14 o
  -3  -4   7          4.38          5.88         4.12 o
  -2  -4   7       3375.94       3530.74        77.13 o
  -1  -4   7       4733.75       4789.95        58.51 o
   0  -4   7        549.06        602.04        11.73 o
   1  -4   7       5761.15       6175.30       107.46 o
   2  -4   7       1744.09       1846.73        27.26 o
   3  -4   7        401.13        416.40        17.10 o
   4  -4   7          0.62          2.23         4.26 o
   5  -4   7        322.33        379.38        23.97 o
   6  -4   7        291.64        330.86        37.86 o
   7  -4   7        651.98        546.34        64.37 o
   8  -4   7         27.70         28.52        13.77 o
   9  -4   7        596.70        578.19       113.47 o
  10  -4   7        259.04        223.02        75.74 o
 -11  -3   7        221.52        205.08        42.48 o
 -10  -3   7        567.93        537.89        31.79 o
  -9  -3   7         36.70         23.26        10.42 o
  -8  -3   7        694.14        599.40        41.44 o
  -7  -3   7       1293.73       1274.77        34.60 o
  -6  -3   7        192.67        200.23        15.40 o
  -5  -3   7         79.99         82.38         9.91 o
  -4  -3   7       1385.14       1521.52        31.22 o
  -3  -3   7        291.78        309.81        11.46 o
  -2  -3   7       5992.04       5995.14        70.72 o
  -1  -3   7       3609.65       3572.22        42.58 o
   0  -3   7       4512.67       4702.49        66.56 o
   1  -3   7       8004.47       8277.39       231.25 o
   2  -3   7        632.50        589.49        17.63 o
   3  -3   7        612.21        562.52        13.33 o
   4  -3   7       1437.65       1481.38        32.41 o
   5  -3   7         47.93         59.88         9.78 o
   6  -3   7        711.48        635.61        23.57 o
   7  -3   7       1267.95       1364.99        90.74 o
   8  -3   7        151.06        112.91        15.02 o
   9  -3   7        713.93        698.93        74.66 o
  10  -3   7          2.34         -0.68        14.11 o
 -11  -2   7        304.47        249.82        49.15 o
 -10  -2   7        213.58        217.84        40.58 o
  -9  -2   7         41.02         36.68        10.26 o
  -8  -2   7        662.62        745.81        31.10 o
  -7  -2   7         46.55         44.18         8.22 o
  -6  -2   7       1316.51       1352.61        35.66 o
  -5  -2   7        996.38        995.81        22.56 o
  -4  -2   7         58.51         74.36        11.33 o
  -3  -2   7       4330.92       4297.72        65.08 o
  -2  -2   7       6269.59       6387.53       120.02 o
  -1  -2   7        779.03        782.14        15.51 o
   0  -2   7      11263.13      10618.06       136.03 o
   1  -2   7          3.74          0.06         2.89 o
   2  -2   7       3000.70       2949.25        53.26 o
   3  -2   7       6100.79       6236.76        93.55 o
   4  -2   7        217.65        200.54        12.51 o
   5  -2   7        286.66        281.71        15.17 o
   6  -2   7       1095.41       1201.92        37.21 o
   7  -2   7          6.50         14.96        11.59 o
   8  -2   7       1604.29       1633.74        55.24 o
   9  -2   7        355.96        301.16        88.87 o
  10  -2   7        398.60        350.41       129.06 o
  11  -2   7        537.96        694.62       118.77 o
 -10  -1   7         14.97         11.52        15.32 o
  -9  -1   7       1091.04       1181.37       115.94 o
  -8  -1   7        201.28        153.48        11.19 o
  -7  -1   7         14.48         16.87         7.77 o
  -6  -1   7       2883.40       3067.44        60.35 o
  -5  -1   7         17.36         20.54         8.86 o
  -4  -1   7          4.65          1.72         2.96 o
  -3  -1   7         71.56         39.61        10.04 o
  -2  -1   7          3.33          6.43         3.63 o
  -1  -1   7      13950.06      13533.88       186.78 o
   0  -1   7       1029.19       1045.91        23.65 o
   1  -1   7       2303.98       2459.14        39.85 o
   2  -1   7       4513.63       4051.97        56.84 o
   3  -1   7       1532.18       1615.57        33.32 o
   4  -1   7         43.53         50.22        17.01 o
   5  -1   7        663.56        729.67        30.93 o
   6  -1   7          9.77         12.28        13.76 o
   7  -1   7       1970.67       2049.25        84.70 o
   8  -1   7       1381.91       1305.56       407.79 o
   9  -1   7          5.77         -2.09         9.33 o
  10  -1   7        842.43        861.01        96.04 o
  11  -1   7         58.55         28.34        21.99 o
 -10   0   7       1036.09       1159.27        70.25 o
  -9   0   7        670.69        644.07       101.55 o
  -8   0   7          3.65         -4.97         6.26 o
  -7   0   7        620.91        686.20        24.14 o
  -6   0   7        478.02        488.34        19.07 o
  -5   0   7        472.64        509.21        18.76 o
  -4   0   7         47.04         47.76         5.05 o
  -3   0   7         37.44         49.99         6.00 o
  -2   0   7       7715.14       7673.79       102.81 o
  -1   0   7       8478.82       8789.40       170.09 o
   0   0   7       1211.10       1053.72        23.81 o
   1   0   7       2073.14       1798.10        29.37 o
   2   0   7       1008.72       1019.04        24.03 o
   3   0   7        495.15        509.29        42.80 o
   4   0   7        394.22        427.74        21.56 o
   5   0   7         94.95        120.56        11.18 o
   6   0   7       1800.52       1984.32        69.94 o
   7   0   7       1616.73       1699.97        57.07 o
   8   0   7       1080.16       1142.09        44.69 o
   9   0   7        523.45        559.83        34.70 o
  10   0   7        220.60        251.27        28.86 o
  11   0   7         43.21         29.44        17.80 o
 -10   1   7        761.84        875.65        63.88 o
  -9   1   7         99.47         78.71        19.48 o
  -8   1   7        270.74        264.40        24.61 o
  -7   1   7        503.51        485.81        33.21 o
  -6   1   7         25.88          4.10         3.97 o
  -5   1   7        102.86         61.38        15.44 o
  -4   1   7        183.54        171.83        52.81 o
  -3   1   7        631.87        619.75        28.85 o
  -2   1   7       2114.08       2226.23        42.34 o
  -1   1   7       2208.60       1972.52        33.82 o
   0   1   7       1108.35        931.17        26.25 o
   1   1   7       4881.05       5132.30       103.13 o
   2   1   7       1400.40       1582.82        41.62 o
   3   1   7       1351.17       1281.70        57.71 o
   4   1   7       1335.49       1325.46        48.17 o
   5   1   7        165.44        199.47        22.38 o
   6   1   7         36.58         57.49        13.04 o
   7   1   7        864.49        865.06        39.03 o
   8   1   7         53.74         36.45        16.41 o
   9   1   7       1103.31       1280.63        61.24 o
  10   1   7         31.30         25.71        19.05 o
  11   1   7        206.10        196.99        36.23 o
  12   1   7         96.62         74.00        32.81 o
 -10   2   7        150.37        129.34        39.61 o
  -9   2   7         66.38         46.78        26.00 o
  -8   2   7        469.90        469.16        76.22 o
  -7   2   7        113.42         69.50        25.98 o
  -6   2   7        811.17        943.61        50.73 o
  -5   2   7        527.91        599.23        55.91 o
  -4   2   7        112.91         87.92         9.80 o
  -3   2   7         33.19         44.65         8.22 o
  -2   2   7       1611.97       1667.50        31.18 o
  -1   2   7       1620.41       1736.01        31.53 o
   0   2   7       5517.16       5074.94       208.70 o
   1   2   7       2829.73       2680.48        60.53 o
   2   2   7        237.01        255.45        15.72 o
   3   2   7        824.60        723.10        23.37 o
   4   2   7        236.46        210.64        14.87 o
   5   2   7        167.30        180.48        15.82 o
   6   2   7          2.07          8.55         8.76 o
   7   2   7          0.50          8.73        10.03 o
   8   2   7       2257.44       2413.71        79.74 o
   9   2   7       1596.69       1553.69        89.24 o
  10   2   7          4.54         12.10        12.65 o
  11   2   7        432.04        490.75        39.38 o
  12   2   7         60.78         76.92        36.58 o
  -9   3   7        419.44        468.80       113.22 o
  -8   3   7        155.65        171.74        29.93 o
  -7   3   7         87.74        103.00        18.66 o
  -6   3   7        114.98        115.42        23.54 o
  -5   3   7         34.76         26.27        23.93 o
  -4   3   7         10.24          5.13         4.41 o
  -3   3   7          1.08         -1.16         3.85 o
  -2   3   7        519.46        441.45        15.44 o
  -1   3   7       1380.46       1076.14        22.88 o
   0   3   7       5608.26       5160.54        91.51 o
   1   3   7        444.85        410.03        14.81 o
   2   3   7       1249.39       1116.63        38.60 o
   3   3   7        291.12        323.85        16.79 o
   4   3   7        352.90        327.61        18.31 o
   5   3   7        258.43        273.26        18.29 o
   6   3   7        431.48        354.60        44.43 o
   7   3   7        127.61        102.84        17.43 o
   8   3   7       2048.79       2148.90        85.47 o
   9   3   7       1185.04       1332.81        71.59 o
  10   3   7        220.56        218.96        31.44 o
  11   3   7        263.40        285.82        43.41 o
  12   3   7          0.07          2.67        17.55 o
  -9   4   7        753.93        977.39        97.12 o
  -8   4   7        164.28        186.09        33.10 o
  -7   4   7         18.06          5.47        13.61 o
  -6   4   7        281.02        247.38        54.19 o
  -5   4   7        348.67        435.08        35.19 o
  -4   4   7        254.84        177.81        22.83 o
  -3   4   7        852.39        814.88        30.37 o
  -2   4   7       2520.15       2429.91        82.57 o
  -1   4   7       5943.88       6016.47       114.70 o
   0   4   7       6026.42       5834.56       117.42 o
   1   4   7         99.19        140.75        11.05 o
   2   4   7       1628.50       1698.52        35.09 o
   3   4   7        571.31        677.10        23.99 o
   4   4   7       2859.11       2723.12        84.47 o
   5   4   7       3221.52       3082.08       108.10 o
   6   4   7        171.29        122.49        16.18 o
   7   4   7       1339.97       1299.17        60.66 o
   8   4   7       2713.18       2794.37       108.29 o
   9   4   7          0.68        -15.37        15.37 o
  10   4   7       1254.26       1369.20        89.20 o
  11   4   7        109.29        106.41        29.01 o
  12   4   7        115.43        128.52        39.89 o
  -9   5   7        440.89        554.10       109.25 o
  -8   5   7         92.18         72.93        28.36 o
  -7   5   7        199.84        217.60        27.04 o
  -6   5   7        122.26         77.35        24.80 o
  -5   5   7        908.25        969.69        89.05 o
  -4   5   7       1666.91       1904.21        75.49 o
  -3   5   7         16.86         16.85         5.32 o
  -2   5   7       1259.11       1441.75        36.13 o
  -1   5   7       4645.39       4831.69       108.14 o
   0   5   7        135.01        151.97        12.72 o
   1   5   7      12736.36      12840.81       433.31 o
   2   5   7       7215.04       6768.77       150.28 o
   3   5   7        264.44        239.84        16.18 o
   4   5   7       4203.77       4179.56        88.43 o
   5   5   7          1.10         -1.66         6.70 o
   6   5   7        558.75        519.41        27.02 o
   7   5   7        635.60        639.09        32.97 o
   8   5   7         61.97         64.72        18.31 o
   9   5   7       2068.57       2235.84       107.13 o
  10   5   7       1596.20       1719.09        76.91 o
  11   5   7         76.76         72.95        20.37 o
  12   5   7        143.39        127.28        35.56 o
  -8   6   7        748.62        981.45        61.09 o
  -7   6   7        181.17        225.52        36.04 o
  -6   6   7          0.22         -8.28        27.78 o
  -5   6   7        797.40        809.87        55.64 o
  -4   6   7         28.43         23.23        26.83 o
  -3   6   7        231.44        190.46        10.76 o
  -2   6   7       3081.55       3589.41        93.87 o
  -1   6   7         33.65         24.56        11.01 o
   0   6   7       6468.31       6165.09       231.68 o
   1   6   7       6525.39       6645.92       129.44 o
   2   6   7        726.22        820.01        39.29 o
   3   6   7       2170.74       2061.19        50.98 o
   4   6   7        134.45        113.15        12.53 o
   5   6   7        348.43        365.09        38.51 o
   6   6   7       1483.73       1512.67        61.25 o
   7   6   7        154.31        130.85        18.63 o
   8   6   7       1353.90       1326.52        54.16 o
   9   6   7       3691.17       3750.57       152.94 o
  10   6   7        316.45        382.70        39.35 o
  11   6   7        431.19        504.33        44.34 o
  12   6   7          0.68        -16.51        18.95 o
  -8   7   7        245.63        290.86        48.81 o
  -7   7   7         22.38         20.66        20.31 o
  -6   7   7         44.25         35.17        22.40 o
  -5   7   7         35.69         36.29        34.92 o
  -4   7   7        384.13        414.57        38.42 o
  -3   7   7        677.05        680.78        55.09 o
  -2   7   7       1287.52       1219.16        42.25 o
  -1   7   7       1642.76       1693.42        90.55 o
   0   7   7       3940.46       3956.41        92.67 o
   1   7   7        865.11        794.33        30.58 o
   2   7   7        603.03        559.92        25.56 o
   3   7   7        146.29        218.56        17.75 o
   4   7   7        564.97        471.09        21.60 o
   5   7   7        832.01        808.77        49.83 o
   6   7   7        785.46        785.16        45.70 o
   7   7   7         18.49         12.63        15.49 o
   8   7   7        157.81        217.26        34.63 o
   9   7   7        175.30        148.84        25.77 o
  10   7   7        115.69        122.45        25.60 o
  11   7   7        217.24        184.74        26.54 o
  12   7   7         37.51         37.59        23.18 o
  -7   8   7         23.42          7.21        14.70 o
  -6   8   7         20.92         54.23        44.71 o
  -5   8   7         21.00         11.86        16.97 o
  -4   8   7        287.49        310.20        61.48 o
  -3   8   7        823.23        742.30        47.27 o
  -2   8   7        103.46         93.81        19.76 o
  -1   8   7        253.31        275.49        27.22 o
   0   8   7       2533.34       2652.92        63.41 o
   1   8   7         80.79         63.58        11.73 o
   2   8   7       1493.92       1646.91        70.06 o
   3   8   7         94.77         82.63        14.23 o
   4   8   7        361.90        350.48        30.47 o
   5   8   7        419.85        378.30        24.20 o
   6   8   7          4.23          1.74         6.40 o
   7   8   7          5.20          2.96         9.10 o
   8   8   7       1340.76       1386.81        72.87 o
   9   8   7         97.20         61.53        27.31 o
  10   8   7        336.92        353.18        30.27 o
  11   8   7        367.38        391.58        56.78 o
  12   8   7          2.21         -8.78        20.57 o
  -7   9   7         60.25         69.48        31.27 o
  -6   9   7          6.56         21.01        22.71 o
  -5   9   7          4.30          6.23        27.78 o
  -4   9   7        130.05        139.33        29.99 o
  -3   9   7        342.25        212.86        31.91 o
  -2   9   7        212.24        227.47        43.64 o
  -1   9   7        951.38       1181.99        66.34 o
   0   9   7        656.95        657.17        40.20 o
   1   9   7        412.54        426.70        39.11 o
   2   9   7       1126.90       1136.25        55.18 o
   3   9   7         22.51         60.78        14.15 o
   4   9   7         41.18         59.27        13.69 o
   5   9   7          0.31          3.04         6.41 o
   6   9   7          2.14         -1.67         8.45 o
   7   9   7        726.57        667.37        36.11 o
   8   9   7        548.60        577.22        37.32 o
   9   9   7         85.08         60.44        16.03 o
  10   9   7       1810.11       1877.75        87.53 o
  11   9   7        465.29        570.83        53.03 o
  12   9   7         17.12         35.81        23.42 o
  -6  10   7         32.66         27.96        43.66 o
  -5  10   7          1.22        -15.13        20.49 o
  -4  10   7         34.66         39.20        39.08 o
  -3  10   7        125.58         65.46        31.45 o
  -2  10   7        457.76        488.82        61.96 o
  -1  10   7        836.89        959.33        49.95 o
   0  10   7        166.46        170.50        19.21 o
   1  10   7       1848.62       2167.10        71.36 o
   2  10   7       1405.18       1544.53        71.64 o
   3  10   7        236.94        337.48        36.04 o
   4  10   7         51.10         39.33        18.89 o
   5  10   7          6.29          4.03         9.08 o
   6  10   7       1504.70       1423.97        68.15 o
   7  10   7       1509.69       1359.34        74.25 o
   8  10   7          0.01          0.09         8.85 o
   9  10   7       1182.90       1111.65        54.41 o
  10  10   7        742.48        751.33        42.93 o
  11  10   7         59.39         71.63        35.34 o
  12  10   7        363.86        347.57        61.90 o
  -5  11   7         40.78         64.73        52.37 o
  -4  11   7         72.34         85.55        52.85 o
  -3  11   7        673.06        653.79        95.94 o
  -2  11   7        830.96       1054.32        77.94 o
  -1  11   7         28.65         30.66        16.76 o
   0  11   7        617.52        750.20       112.19 o
   1  11   7       1876.58       2022.86        64.43 o
   2  11   7        121.61        145.17        31.51 o
   3  11   7        451.33        427.87        41.76 o
   4  11   7         56.41         46.06        15.90 o
   5  11   7        578.35        604.46        34.72 o
   6  11   7       1639.21       1528.70        72.87 o
   7  11   7         78.94         94.06        16.16 o
   8  11   7        300.78        283.74        24.22 o
   9  11   7        830.12        839.19        86.00 o
  10  11   7        126.73        135.43        38.49 o
  11  11   7        728.47        630.49        80.82 o
  -4  12   7        133.66        123.00        36.80 o
  -3  12   7        625.78        630.74        61.83 o
  -2  12   7         92.63         65.05        13.94 o
  -1  12   7        155.67        198.55        43.00 o
   0  12   7        783.96       1016.40        72.87 o
   1  12   7         14.04          1.57         9.67 o
   2  12   7       2024.27       2320.15       103.89 o
   3  12   7        618.81        602.62        51.98 o
   4  12   7          8.25          6.65         9.05 o
   5  12   7        800.09        740.30        58.01 o
   6  12   7        208.82        182.26        20.20 o
   7  12   7        228.76        186.35        25.20 o
   8  12   7       1289.45       1243.96        58.35 o
   9  12   7        220.00        191.72        28.56 o
  10  12   7        586.25        545.80        45.97 o
  11  12   7        659.70        610.91        69.16 o
  -3  13   7         51.07         52.41        48.54 o
  -2  13   7         17.35         -6.85        17.64 o
  -1  13   7        411.56        482.97        58.07 o
   0  13   7        348.72        386.87        31.73 o
   1  13   7        131.02        135.91        35.81 o
   2  13   7        447.80        481.32        38.31 o
   3  13   7          1.14          0.87        18.07 o
   4  13   7        426.19        464.42        29.10 o
   5  13   7         11.61          8.67        11.29 o
   6  13   7        119.88        126.14        22.97 o
   7  13   7        736.78        759.45        59.39 o
   8  13   7        839.69        825.27        63.89 o
   9  13   7          9.10          7.35        13.79 o
  10  13   7        298.02        293.80        49.79 o
  -2  14   7        229.44        210.10        69.65 o
  -1  14   7        415.51        468.11        34.13 o
   0  14   7         22.23          2.53        21.33 o
   1  14   7        115.43        106.23        34.50 o
   2  14   7         61.41         75.77        17.80 o
   3  14   7        201.66        180.85        37.61 o
   4  14   7         32.66         32.98        13.79 o
   5  14   7        105.35        113.15        31.19 o
   6  14   7        283.71        347.60        34.14 o
   7  14   7        301.10        264.03        42.84 o
   8  14   7         90.90         79.82        22.01 o
   9  14   7         21.09         16.54        22.30 o
  10  14   7        165.81        144.39        40.60 o
  -1  15   7        131.72         30.59        70.94 o
   0  15   7          0.28         -1.96        19.15 o
   1  15   7        160.80        173.08        25.60 o
   2  15   7         38.45         21.75        16.80 o
   3  15   7         83.85         63.90        30.20 o
   4  15   7          2.95         11.21        11.68 o
   5  15   7         33.47         19.79        21.69 o
   6  15   7         22.76         30.09        17.32 o
   7  15   7         37.29         33.18        15.02 o
   8  15   7          0.21          5.11        13.24 o
   9  15   7        174.82         95.98        35.97 o
   1  16   7        126.24        143.69        30.83 o
   2  16   7        142.26        126.16        40.31 o
   3  16   7        534.27        581.74        49.85 o
   4  16   7         67.94         56.65        22.44 o
   5  16   7         43.57          3.75        16.94 o
   6  16   7         29.83         30.94        25.40 o
   7  16   7         27.06         36.33        16.04 o
   8  16   7        103.70         62.67        23.55 o
   3  17   7          9.82         19.03        15.51 o
   4  17   7        198.17        165.55        45.07 o
   5  17   7        168.47         99.87        26.57 o
   6  17   7          1.36          9.49        21.84 o
  -4 -16   8        108.40        134.42        43.03 o
  -3 -16   8         74.92         45.02        52.22 o
  -2 -16   8         90.02        124.69        66.34 o
  -6 -15   8          0.01        -28.40        29.56 o
  -5 -15   8        245.38        332.72        56.61 o
  -4 -15   8        329.76        447.01       101.05 o
  -3 -15   8         13.36         -2.69        29.77 o
  -2 -15   8        540.63        703.45        69.07 o
  -1 -15   8         88.04         70.25        29.54 o
   0 -15   8        184.92        185.68        37.30 o
   1 -15   8        118.20        109.00        51.94 o
  -8 -14   8        171.05        178.33        46.84 o
  -7 -14   8          0.70        -11.03        39.31 o
  -6 -14   8        216.25        228.96        81.20 o
  -5 -14   8        411.77        455.80        59.32 o
  -4 -14   8         78.37         85.74        55.02 o
  -3 -14   8         94.01         69.82        29.50 o
  -2 -14   8         92.29        109.05        32.42 o
  -1 -14   8        312.98        367.91        48.68 o
   0 -14   8        550.46        577.25        54.09 o
   1 -14   8          0.15          3.08        13.97 o
   2 -14   8        357.13        325.02        67.36 o
  -8 -13   8          6.13         -8.36        20.72 o
  -7 -13   8        210.45        221.51        43.78 o
  -6 -13   8        368.15        413.43        89.71 o
  -5 -13   8        131.12         98.39        32.81 o
  -4 -13   8          2.09          6.19        29.39 o
  -3 -13   8        132.03        175.90        34.80 o
  -2 -13   8         12.59         28.34        36.25 o
  -1 -13   8        639.44        667.71        93.29 o
   0 -13   8        122.66        144.26        51.34 o
   1 -13   8        183.10        128.65        24.16 o
   2 -13   8        215.24        174.87        31.25 o
   3 -13   8          6.15          4.92         8.98 o
   4 -13   8          0.58          0.57        11.54 o
  -9 -12   8        144.46        165.60        40.49 o
  -8 -12   8        104.51        122.60        34.98 o
  -7 -12   8        246.26        307.04        45.33 o
  -6 -12   8         70.50         36.29        41.34 o
  -5 -12   8          7.89         15.11        33.24 o
  -4 -12   8         67.31        110.72        30.10 o
  -3 -12   8        193.51        222.58        59.70 o
  -2 -12   8         19.24         24.07        32.46 o
  -1 -12   8        225.62        279.20        61.44 o
   0 -12   8          1.05         -1.44         4.27 o
   1 -12   8        150.14        112.01        14.32 o
   2 -12   8          0.77         -0.97         5.57 o
   3 -12   8         69.20         44.12        10.50 o
   4 -12   8         63.32         66.06        22.76 o
   5 -12   8         63.15         63.07        19.31 o
  -9 -11   8          0.11          9.91        19.06 o
  -8 -11   8        376.00        443.41        50.11 o
  -7 -11   8        106.54        158.64        33.18 o
  -6 -11   8         15.85          3.02        14.32 o
  -5 -11   8        140.52        148.11        52.52 o
  -4 -11   8        390.48        491.49        46.28 o
  -3 -11   8        235.44        190.89        53.49 o
  -2 -11   8        203.09        182.57        50.57 o
  -1 -11   8        158.73        108.82        43.01 o
   0 -11   8        268.42        238.48        10.72 o
   1 -11   8        512.97        441.35        49.79 o
   2 -11   8          0.10          3.85         5.40 o
   3 -11   8        155.35        148.99        17.20 o
   4 -11   8        253.87        217.38        22.80 o
   5 -11   8        179.23        118.79        30.22 o
   6 -11   8          7.74          4.24        12.01 o
 -10 -10   8         81.17        101.22        51.85 o
  -9 -10   8         28.12         57.34        25.19 o
  -8 -10   8        308.14        339.27        42.14 o
  -7 -10   8        123.78        120.91        27.96 o
  -6 -10   8         12.24          1.39        12.21 o
  -5 -10   8       1004.54       1134.62       102.59 o
  -4 -10   8        557.43        712.73        50.71 o
  -3 -10   8          1.46          1.82        19.75 o
  -2 -10   8        148.66        167.56        45.91 o
  -1 -10   8        140.44        154.38        44.19 o
   0 -10   8       1475.45       1362.15        90.70 o
   1 -10   8        728.95        682.55        29.17 o
   2 -10   8        115.48        105.99        11.64 o
   3 -10   8        363.04        365.93        18.56 o
   4 -10   8        350.76        315.63        31.74 o
   5 -10   8          0.17          9.55         9.18 o
   6 -10   8        193.94        154.03        25.60 o
 -10  -9   8          1.25         -9.31        28.40 o
  -9  -9   8        767.79        609.30        89.32 o
  -8  -9   8       1351.76       1356.66        53.66 o
  -7  -9   8         36.52         26.40         5.03 o
  -6  -9   8        264.77        391.95        64.21 o
  -5  -9   8        223.59        219.70        50.49 o
  -4  -9   8          9.05         19.81        15.81 o
  -3  -9   8        636.67        686.05        70.94 o
  -2  -9   8        135.42        135.42        39.78 o
  -1  -9   8        521.77        651.31        68.66 o
   0  -9   8       2608.75       2757.10        90.05 o
   1  -9   8        132.52        109.81         9.47 o
   2  -9   8       1318.62       1426.03        34.14 o
   3  -9   8        233.49        187.56        12.74 o
   4  -9   8         31.30         33.33        10.55 o
   5  -9   8        461.40        384.26        31.29 o
   6  -9   8        225.03        199.80        32.69 o
   7  -9   8         23.89         32.79        17.46 o
 -10  -8   8        138.86         89.42        25.25 o
  -9  -8   8        685.97        524.12        63.56 o
  -8  -8   8          7.95          3.64         9.60 o
  -7  -8   8        855.97        806.52        63.01 o
  -6  -8   8        405.19        368.36        23.88 o
  -5  -8   8         49.36         21.18        25.34 o
  -4  -8   8        300.02        346.76        31.63 o
  -3  -8   8        590.81        633.18        40.24 o
  -2  -8   8          6.18         21.34        23.64 o
  -1  -8   8       1641.74       1634.30        91.50 o
   0  -8   8        858.57        835.32        15.64 o
   1  -8   8       1265.79       1286.63        26.48 o
   2  -8   8       1580.82       1752.89        49.11 o
   3  -8   8          7.50          1.04         7.12 o
   4  -8   8         52.66         59.84        12.68 o
   5  -8   8        970.79        929.66        79.83 o
   6  -8   8        153.82        110.98        18.68 o
   7  -8   8         72.40         26.42        19.15 o
   8  -8   8         42.38         29.30        20.86 o
 -10  -7   8        656.49        577.63        44.18 o
  -9  -7   8        115.83         96.07        12.23 o
  -8  -7   8       1136.19       1096.58        55.53 o
  -7  -7   8       1922.13       2023.09        60.58 o
  -6  -7   8        301.27        262.36        13.31 o
  -5  -7   8        871.19        852.84        15.20 o
  -4  -7   8       1683.89       1656.67        95.67 o
  -3  -7   8        931.32       1075.67        48.08 o
  -2  -7   8        308.16        319.75        19.16 o
  -1  -7   8        436.93        499.55        22.90 o
   0  -7   8       1569.31       1660.25        40.01 o
   1  -7   8       3775.29       3809.79       107.97 o
   2  -7   8       2300.72       2169.26        89.72 o
   3  -7   8        201.77        141.08        50.69 o
   4  -7   8         12.91         17.45        13.00 o
   5  -7   8        870.63        785.18        46.66 o
   6  -7   8         12.90         -0.60         9.71 o
   7  -7   8         58.55         45.55        13.30 o
   8  -7   8         48.48         42.50        19.82 o
 -10  -6   8        591.45        484.21        35.52 o
  -9  -6   8        163.08        142.19        20.26 o
  -8  -6   8       1537.45       1414.91        99.05 o
  -7  -6   8        465.31        406.35        21.21 o
  -6  -6   8          9.21          5.70         5.07 o
  -5  -6   8        362.09        396.78        14.39 o
  -4  -6   8        200.03        164.62         4.43 o
  -3  -6   8          4.30          6.28         7.85 o
  -2  -6   8       1690.36       1718.02        42.74 o
  -1  -6   8        192.00        183.47        14.13 o
   0  -6   8       1449.07       1276.72        17.81 o
   1  -6   8       2194.10       2235.32        39.08 o
   2  -6   8         38.46         45.42         6.57 o
   3  -6   8       2058.20       2267.06        66.40 o
   4  -6   8         51.38         50.54        11.13 o
   5  -6   8         43.58         33.13         9.44 o
   6  -6   8        586.58        486.74        35.39 o
   7  -6   8         40.33         33.02        14.05 o
   8  -6   8         43.85         29.88        14.93 o
   9  -6   8        221.26        202.25        65.72 o
 -10  -5   8        105.75         89.74        14.69 o
  -9  -5   8        742.33        667.74        30.22 o
  -8  -5   8       1229.04       1250.35        47.72 o
  -7  -5   8         58.63         49.19         9.58 o
  -6  -5   8          5.91          5.55         6.16 o
  -5  -5   8         20.63          9.26         5.38 o
  -4  -5   8        412.44        367.22        10.62 o
  -3  -5   8         14.54          9.13         2.97 o
  -2  -5   8       1003.60        926.96        68.44 o
  -1  -5   8        461.79        490.05         7.84 o
   0  -5   8       1582.30       1652.76        29.60 o
   1  -5   8        170.41        156.29         9.07 o
   2  -5   8       1300.19       1261.71        46.04 o
   3  -5   8        500.74        490.03        18.70 o
   4  -5   8        268.92        251.18        15.81 o
   5  -5   8        293.99        304.68        28.74 o
   6  -5   8        631.52        693.70        33.98 o
   7  -5   8        122.71         77.92        16.94 o
   8  -5   8         94.68         61.23        22.23 o
   9  -5   8        118.19         71.55        29.55 o
 -10  -4   8          2.53         -0.77         6.47 o
  -9  -4   8        126.65        119.57        15.76 o
  -8  -4   8        176.54        152.57        15.11 o
  -7  -4   8        533.41        460.47        21.11 o
  -6  -4   8        121.08        132.54        10.54 o
  -5  -4   8        349.31        337.20        15.40 o
  -4  -4   8          4.48          9.04         4.28 o
  -3  -4   8       1176.24       1129.00        34.86 o
  -2  -4   8         24.58         21.41         2.62 o
  -1  -4   8        197.38        217.46         6.76 o
   0  -4   8       1240.38       1291.47        23.16 o
   1  -4   8        378.01        429.09        15.15 o
   2  -4   8       2830.40       1930.71       853.44 o
   3  -4   8       2591.75       2742.32        62.57 o
   4  -4   8          8.81         13.87         7.37 o
   5  -4   8         18.38         31.75         8.37 o
   6  -4   8        294.54        289.36        21.31 o
   7  -4   8         11.10          7.46        13.55 o
   8  -4   8        320.13        311.35        25.62 o
   9  -4   8          0.85         -5.22        12.00 o
  10  -4   8        529.61        463.01        65.22 o
 -10  -3   8        123.75         91.61        14.79 o
  -9  -3   8        393.43        427.05        25.48 o
  -8  -3   8         34.22         26.36        11.97 o
  -7  -3   8       1529.14       1484.54        44.14 o
  -6  -3   8       2783.04       2930.71        49.60 o
  -5  -3   8        205.55        181.86        13.20 o
  -4  -3   8        242.75        245.49        13.11 o
  -3  -3   8        999.96       1040.66        19.29 o
  -2  -3   8        102.72        123.03         8.09 o
  -1  -3   8       3018.08       2871.60        37.70 o
   0  -3   8        276.69        307.33         9.30 o
   1  -3   8       3649.69       3598.72        43.69 o
   2  -3   8      10873.23      11642.56       266.81 o
   3  -3   8        305.48        312.24        12.52 o
   4  -3   8         87.64        119.74        14.56 o
   5  -3   8        165.75        194.41        15.29 o
   6  -3   8        115.54         87.74        11.42 o
   7  -3   8        697.44        698.30        28.14 o
   8  -3   8        172.34        140.08        21.45 o
   9  -3   8        212.86        167.06        44.84 o
  10  -3   8        940.82        914.33       273.78 o
 -10  -2   8        515.43        552.24        57.53 o
  -9  -2   8        114.87         99.63        18.29 o
  -8  -2   8        365.82        345.80        25.37 o
  -7  -2   8       1321.33       1238.13       121.57 o
  -6  -2   8         99.25        123.89        10.12 o
  -5  -2   8        415.20        387.12        17.65 o
  -4  -2   8        197.91        194.31        13.63 o
  -3  -2   8         34.17         22.21         9.43 o
  -2  -2   8      14614.31      15063.42       240.58 o
  -1  -2   8       2929.14       2942.07        57.11 o
   0  -2   8       2530.46       2819.40        52.01 o
   1  -2   8       8744.91       8714.46       137.31 o
   2  -2   8       2589.72       2369.98        36.34 o
   3  -2   8       2814.06       2814.47        44.70 o
   4  -2   8        125.63        109.24        13.89 o
   5  -2   8         58.31         62.19        10.77 o
   6  -2   8        950.32        907.45        28.24 o
   7  -2   8        660.39        726.26        44.44 o
   8  -2   8         35.15         34.96        17.09 o
   9  -2   8        617.06        620.86        75.11 o
  10  -2   8        123.97         79.82        28.91 o
  11  -2   8        258.24        181.66        81.53 o
 -10  -1   8        598.66        634.96        58.06 o
  -9  -1   8        109.56         75.01        13.71 o
  -8  -1   8       1186.22       1125.22        87.33 o
  -7  -1   8        721.92        713.06        24.18 o
  -6  -1   8       1113.56       1136.34        28.05 o
  -5  -1   8        229.75        206.57        17.16 o
  -4  -1   8        436.55        502.90        19.35 o
  -3  -1   8        322.99        300.66        10.85 o
  -2  -1   8       9440.04      10216.90       204.65 o
  -1  -1   8       1920.91       2197.63        30.58 o
   0  -1   8       5954.49       5860.34        85.66 o
   1  -1   8        307.85        274.32         9.78 o
   2  -1   8       5045.95       5365.90       101.05 o
   3  -1   8      11323.08      11664.07       219.50 o
   4  -1   8         45.39         34.03         7.00 o
   5  -1   8        422.38        424.57        20.26 o
   6  -1   8        680.41        578.39       162.78 o
   7  -1   8        179.53        177.49        40.72 o
   8  -1   8        342.59        332.12        26.98 o
   9  -1   8        407.16        467.08        35.30 o
  10  -1   8        111.74        120.91        22.99 o
  11  -1   8        685.96        567.46        74.99 o
 -10   0   8         22.17         14.02        24.51 o
  -9   0   8        785.18        848.75        70.01 o
  -8   0   8        731.34        723.07        28.86 o
  -7   0   8        303.03        295.83        16.09 o
  -6   0   8       1598.93       1537.09        47.47 o
  -5   0   8        404.70        440.97        19.20 o
  -4   0   8          1.33          0.86         2.96 o
  -3   0   8         15.97         21.64         4.56 o
  -2   0   8        646.90        557.27        77.09 o
  -1   0   8       7648.58       7729.57       115.02 o
   0   0   8       7513.68       7541.61       110.04 o
   1   0   8        990.80       1002.14        19.11 o
   2   0   8       4115.53       3886.29        54.34 o
   3   0   8       4808.88       4794.41       206.17 o
   4   0   8        341.08        338.88        24.42 o
   5   0   8        108.27        118.31        17.11 o
   6   0   8         56.44         61.72        19.80 o
   7   0   8        419.06        396.39        24.18 o
   8   0   8       1417.39       1669.98        65.05 o
   9   0   8         12.41         11.08        20.20 o
  10   0   8        320.39        385.41       189.88 o
  11   0   8        499.46        502.52        75.80 o
 -10   1   8         68.56         51.91        20.05 o
  -9   1   8        961.60       1185.50        55.70 o
  -8   1   8         91.13         95.72        22.05 o
  -7   1   8        370.44        459.64        32.98 o
  -6   1   8       1302.68       1209.99        84.31 o
  -5   1   8          1.86          6.69         9.21 o
  -4   1   8          5.24          5.96         5.59 o
  -3   1   8         62.79         56.17         6.38 o
  -2   1   8        226.84        270.60        11.98 o
  -1   1   8       5369.98       5170.20        93.46 o
   0   1   8       3185.04       3486.17        60.46 o
   1   1   8        847.30        817.55        28.07 o
   2   1   8       7180.02       7248.35       145.52 o
   3   1   8       1976.27       1960.66        38.05 o
   4   1   8          0.98          3.80         6.39 o
   5   1   8         34.17         55.58        16.18 o
   6   1   8         75.08         97.74        21.58 o
   7   1   8        572.90        655.13        29.34 o
   8   1   8        709.04        673.04        40.72 o
   9   1   8         19.53         12.63        14.22 o
  10   1   8        390.50        341.89        80.94 o
  -9   2   8        276.47        254.68        94.85 o
  -8   2   8          2.93         -2.33        16.20 o
  -7   2   8        376.63        360.77        50.91 o
  -6   2   8        161.62        136.56        23.43 o
  -5   2   8        395.23        428.79        50.07 o
  -4   2   8         85.84         52.08        10.05 o
  -3   2   8          0.50          1.80         4.76 o
  -2   2   8        704.03        640.42        17.76 o
  -1   2   8        817.46        765.55        20.35 o
   0   2   8       2001.98       2088.25        38.19 o
   1   2   8        526.79        405.86        17.87 o
   2   2   8       1006.38        952.19        26.86 o
   3   2   8         61.29         43.13        13.02 o
   4   2   8        901.83        942.71        54.41 o
   5   2   8        366.48        345.54        28.01 o
   6   2   8          1.40          8.98         9.17 o
   7   2   8        256.61        269.97        36.72 o
   8   2   8        167.86        180.13        20.71 o
   9   2   8        374.55        360.80        34.60 o
  10   2   8        594.18        606.78       118.31 o
  11   2   8         62.86         68.84        21.93 o
  12   2   8        493.59        558.54        48.24 o
  -9   3   8         56.62         64.86        37.30 o
  -8   3   8        136.82        131.09        28.92 o
  -7   3   8        335.85        353.94        28.76 o
  -6   3   8         23.65         23.35        16.15 o
  -5   3   8        489.90        434.81        56.07 o
  -4   3   8        558.50        578.27        26.54 o
  -3   3   8        164.15        173.39        12.01 o
  -2   3   8         13.16         10.44         5.98 o
  -1   3   8        773.98        675.11        26.99 o
   0   3   8       2799.88       2746.58        58.70 o
   1   3   8       3351.77       3090.10        62.85 o
   2   3   8        142.60        235.00        38.57 o
   3   3   8       1829.97       1681.07        40.97 o
   4   3   8       6021.40       5540.67       114.21 o
   5   3   8         40.10         61.59        10.02 o
   6   3   8        128.79        152.94        21.90 o
   7   3   8        632.22        586.58        33.43 o
   8   3   8        244.38        220.84        26.35 o
   9   3   8       1464.17       1655.62        91.90 o
  10   3   8        546.54        567.81        46.63 o
  11   3   8        442.69        470.24        50.18 o
  12   3   8        552.83        732.35        79.94 o
  -9   4   8        102.36        101.42        26.88 o
  -8   4   8        660.18        804.33        49.67 o
  -7   4   8        370.59        417.57        45.99 o
  -6   4   8        285.29        233.95        55.10 o
  -5   4   8       1007.70       1280.35        64.50 o
  -4   4   8         16.42         20.00         5.85 o
  -3   4   8         31.14         45.92         7.24 o
  -2   4   8        642.08        620.79        18.60 o
  -1   4   8        655.80        602.58       191.91 o
   0   4   8      12799.88      12157.31       245.95 o
   1   4   8       2235.50       2189.87        51.34 o
   2   4   8        829.61        784.17        35.81 o
   3   4   8       2398.14       2232.78        45.38 o
   4   4   8        364.05        364.77        20.63 o
   5   4   8        492.35        510.06        21.35 o
   6   4   8        617.06        610.20        51.77 o
   7   4   8        398.52        358.30        27.97 o
   8   4   8       3558.49       3664.58       106.66 o
   9   4   8       1936.42       2093.15        81.19 o
  10   4   8          0.46         -7.61        12.33 o
  11   4   8       1072.59       1223.38        83.46 o
  12   4   8         48.72          7.50        22.34 o
  -8   5   8        321.86        419.49        49.86 o
  -7   5   8          2.04         15.23        34.42 o
  -6   5   8       1102.65       1302.04        76.42 o
  -5   5   8          0.38        -10.10        25.52 o
  -4   5   8        952.81        639.13       148.73 o
  -3   5   8        284.19        261.25        12.98 o
  -2   5   8        654.02        782.66        36.87 o
  -1   5   8       6692.29       6783.41       181.03 o
   0   5   8       8177.99       8370.70       267.06 o
   1   5   8       1267.21       1297.29        35.54 o
   2   5   8       4337.36       4614.36       113.25 o
   3   5   8       1039.03        893.15        26.00 o
   4   5   8        658.51        510.36        24.28 o
   5   5   8       1942.47       2027.81        54.37 o
   6   5   8         27.11         38.41        10.56 o
   7   5   8        570.13        603.96        37.01 o
   8   5   8       2168.06       2107.86        88.52 o
   9   5   8         55.75         47.04        19.84 o
  10   5   8        820.35        850.13        64.07 o
  11   5   8        294.37        326.26        39.54 o
  12   5   8        121.85         90.33        37.49 o
  -8   6   8          4.16         -0.09        11.31 o
  -7   6   8        311.87        351.31        49.14 o
  -6   6   8        146.69        141.25        31.92 o
  -5   6   8        521.13        536.64        77.21 o
  -4   6   8        202.84        201.08        48.56 o
  -3   6   8        196.98        211.44        15.21 o
  -2   6   8        879.79        962.40        31.80 o
  -1   6   8       1650.70       1689.77        61.52 o
   0   6   8        109.99        120.32        23.19 o
   1   6   8       6982.77       6859.61       150.80 o
   2   6   8       4646.55       4475.02       187.36 o
   3   6   8        566.55        503.10        33.75 o
   4   6   8       2415.63       2480.89        75.27 o
   5   6   8       1143.84       1088.56        39.50 o
   6   6   8       1070.11        956.08        32.98 o
   7   6   8        491.79        453.31        25.54 o
   8   6   8        268.79        271.81        27.50 o
   9   6   8       1625.71       1501.83        85.98 o
  10   6   8       1469.64       1479.59        81.72 o
  11   6   8          1.24        -18.87        18.87 o
  12   6   8        269.12        251.16        55.40 o
  -7   7   8        251.81        344.32        84.68 o
  -6   7   8          0.40          0.25        21.24 o
  -5   7   8        120.07        123.10        28.83 o
  -4   7   8         88.75         87.72        40.90 o
  -3   7   8         71.78         66.79         9.52 o
  -2   7   8        286.28        215.29       106.64 o
  -1   7   8        236.17        248.51        19.80 o
   0   7   8        925.39        938.84        38.65 o
   1   7   8       6230.52       6612.98       151.02 o
   2   7   8       1420.50       1476.92        78.93 o
   3   7   8        961.09       1081.99        49.44 o
   4   7   8       1540.99       1382.89        53.40 o
   5   7   8        243.45        203.95        20.22 o
   6   7   8        105.45         90.79        16.63 o
   7   7   8         98.74         73.07        14.25 o
   8   7   8          3.95          1.51         8.83 o
   9   7   8        777.93        777.29        46.27 o
  10   7   8        633.50        764.98        54.98 o
  11   7   8          0.10        -15.69        25.14 o
  12   7   8        110.57        120.18        31.03 o
  -7   8   8         98.15         92.63        35.71 o
  -6   8   8          3.33          0.60        13.68 o
  -5   8   8         47.77         38.83        38.09 o
  -4   8   8          0.05          8.22        15.53 o
  -3   8   8         13.51         15.04         5.19 o
  -2   8   8         49.92         59.40        25.43 o
  -1   8   8        404.43        382.16        29.93 o
   0   8   8       1144.66       1216.31        71.96 o
   1   8   8       3050.00       2975.34        85.92 o
   2   8   8       1049.05       1068.42        41.10 o
   3   8   8        866.93        826.62        35.55 o
   4   8   8         76.44         92.26        21.78 o
   5   8   8        648.05        603.58        31.82 o
   6   8   8        171.72        179.32        28.77 o
   7   8   8         21.27         30.85        13.98 o
   8   8   8        258.34        306.51        29.86 o
   9   8   8        573.22        518.99        41.03 o
  10   8   8        458.83        532.01        61.31 o
  11   8   8         49.21         57.09        19.65 o
  12   8   8        132.15        124.85        26.67 o
  -6   9   8          6.39         18.40        39.58 o
  -5   9   8          0.12         18.96        20.33 o
  -4   9   8         56.11         60.51        42.19 o
  -3   9   8         64.29         60.04        13.75 o
  -2   9   8        361.27        396.40        35.02 o
  -1   9   8        157.03        171.12        20.16 o
   0   9   8        406.42        454.68        44.34 o
   1   9   8       1795.07       2086.10        68.39 o
   2   9   8        419.19        455.79        29.53 o
   3   9   8        476.29        422.84        35.42 o
   4   9   8         72.36         69.48        12.91 o
   5   9   8        258.44        248.02        19.26 o
   6   9   8        661.30        622.97        35.10 o
   7   9   8          0.33          2.68         7.36 o
   8   9   8        423.31        420.66        33.24 o
   9   9   8        493.25        578.07        57.51 o
  10   9   8        119.55        121.45        28.22 o
  11   9   8        670.02        715.40        54.96 o
  12   9   8        205.49        183.87        36.72 o
  -6  10   8        139.85        164.83        43.65 o
  -5  10   8          3.72          9.58        34.44 o
  -4  10   8         35.40         61.89        28.36 o
  -3  10   8         26.55          9.58         7.08 o
  -2  10   8        194.25        229.16        32.06 o
  -1  10   8        235.86        225.27        40.45 o
   0  10   8        275.66        291.36        30.48 o
   1  10   8        428.32        376.30        26.74 o
   2  10   8       3484.97       3710.26       138.55 o
   3  10   8        206.64        262.50        36.20 o
   4  10   8         40.17         31.67        14.22 o
   5  10   8        940.08        899.29        41.44 o
   6  10   8          5.48         -1.20        17.72 o
   7  10   8        257.60        202.77        34.68 o
   8  10   8        304.16        279.49        42.14 o
   9  10   8        146.09        160.19        27.96 o
  10  10   8       1938.71       1975.21       128.18 o
  11  10   8        824.53        933.99        52.88 o
  -5  11   8         73.46         60.81        33.26 o
  -4  11   8        211.54        256.14        46.31 o
  -3  11   8         58.65         60.28        27.08 o
  -2  11   8        898.58       1010.11       133.86 o
  -1  11   8        715.05        789.44        81.43 o
   0  11   8          1.50         -1.83        11.27 o
   1  11   8       3331.45       3853.58       106.50 o
   2  11   8       2326.27       2530.16       159.05 o
   3  11   8         55.36         53.91        24.49 o
   4  11   8        360.79        440.68        33.87 o
   5  11   8          6.92         -2.98         9.55 o
   6  11   8       1061.93        924.90        38.08 o
   7  11   8        804.58        723.01        42.31 o
   8  11   8        152.07        102.28        31.13 o
   9  11   8        715.09        656.13        62.47 o
  10  11   8       1015.79       1149.71        65.88 o
  11  11   8         60.92         54.30        24.23 o
  -4  12   8         47.58         54.25        51.83 o
  -3  12   8        202.88        237.94        73.40 o
  -2  12   8        617.50        700.68        50.50 o
  -1  12   8        313.84        332.38        35.98 o
   0  12   8        134.09        121.22        21.39 o
   1  12   8        829.96        974.89        73.20 o
   2  12   8          0.66          2.88         9.28 o
   3  12   8       1075.81       1269.57        75.47 o
   4  12   8        100.10         73.12        16.16 o
   5  12   8        348.30        325.98        35.24 o
   6  12   8       1289.79       1257.35        47.81 o
   7  12   8        111.99        101.29        30.01 o
   8  12   8         11.31         -0.99        17.73 o
   9  12   8        510.15        425.90        39.94 o
  10  12   8        206.35        185.37        44.73 o
  11  12   8        291.86        263.39        32.06 o
  -3  13   8        230.76        224.94        74.56 o
  -2  13   8        161.84         40.10       106.86 o
  -1  13   8          4.42         -2.51        13.94 o
   0  13   8        402.02        466.79        44.23 o
   1  13   8        272.27        254.51        46.15 o
   2  13   8        146.87        140.67        21.18 o
   3  13   8        580.03        575.66        56.59 o
   4  13   8          3.12          4.86         9.80 o
   5  13   8        195.03        183.77        33.73 o
   6  13   8         74.99         52.83        19.43 o
   7  13   8         42.31         16.00        20.27 o
   8  13   8         91.32         89.27        23.08 o
   9  13   8         98.48         77.18        32.43 o
  10  13   8          8.90         22.22        19.23 o
  -2  14   8         51.76         38.00        26.29 o
  -1  14   8        147.63        180.57        36.60 o
   0  14   8        192.75        210.40        48.45 o
   1  14   8          0.38         -6.53        11.90 o
   2  14   8        413.16        409.65        74.02 o
   3  14   8        248.63        226.64        43.43 o
   4  14   8         17.87         15.03        12.51 o
   5  14   8         10.90          5.30        19.52 o
   6  14   8        210.47        195.73        29.68 o
   7  14   8        290.40        298.95        28.06 o
   8  14   8        204.81        213.19        43.14 o
   9  14   8         63.43         62.18        31.47 o
  10  14   8        109.17         93.52        27.58 o
  -1  15   8        122.79         91.12        34.96 o
   0  15   8        170.39        156.68        28.04 o
   1  15   8          0.13          8.97        15.34 o
   2  15   8        343.24        364.62        56.59 o
   3  15   8        224.75        247.15        35.52 o
   4  15   8         22.43         28.24        17.91 o
   5  15   8          0.29          8.84        19.80 o
   6  15   8         64.95         83.41        23.72 o
   7  15   8        128.82        111.61        21.86 o
   8  15   8        131.03        101.44        36.74 o
   9  15   8         30.25         43.17        21.88 o
   1  16   8         43.12         30.65        31.33 o
   2  16   8         84.43         62.13        26.33 o
   3  16   8        199.40        197.80        28.80 o
   4  16   8        606.35        644.71        51.88 o
   5  16   8         21.40         29.17        27.18 o
   6  16   8        102.00        116.15        27.40 o
   7  16   8        160.58        101.31        22.25 o
  -6 -15   9        268.75        179.59        84.66 o
  -5 -15   9          2.38        -30.93        30.93 o
  -4 -15   9         44.24         50.98        54.00 o
  -3 -15   9        155.00        177.42        44.17 o
  -2 -15   9         17.91          8.96        36.64 o
  -1 -15   9        288.32        302.21        80.05 o
   0 -15   9         24.48         18.73        36.70 o
  -7 -14   9        230.89        273.54        54.21 o
  -6 -14   9          1.25         -0.25        26.85 o
  -5 -14   9        235.89        220.51        81.23 o
  -4 -14   9        118.00        171.64        41.59 o
  -3 -14   9         52.05         46.59        27.61 o
  -2 -14   9        187.16        173.23        66.09 o
  -1 -14   9        185.23        150.67        61.56 o
   0 -14   9         32.62         17.18        33.86 o
   1 -14   9        271.09        277.08        68.47 o
   2 -14   9          0.05         -4.57        15.09 o
  -8 -13   9        183.32        216.64        47.22 o
  -7 -13   9         13.42         37.34        27.78 o
  -6 -13   9        390.53        525.02        61.48 o
  -5 -13   9        501.89        527.20        99.98 o
  -4 -13   9          5.11         13.43        20.22 o
  -3 -13   9          6.54         18.36        35.27 o
  -2 -13   9        287.80        415.40        81.04 o
  -1 -13   9         15.85         15.90        33.41 o
   0 -13   9        205.15        237.63        62.39 o
   1 -13   9         45.20         34.46        35.52 o
   2 -13   9        259.65        291.47        38.09 o
   3 -13   9        340.24        254.02        23.68 o
  -9 -12   9         93.62         81.62        33.88 o
  -8 -12   9         55.79         65.53        30.30 o
  -7 -12   9        179.99        173.81        39.25 o
  -6 -12   9        537.73        706.83        64.50 o
  -5 -12   9        248.00        246.84        69.88 o
  -4 -12   9          4.58         16.62        19.62 o
  -3 -12   9          1.36         -1.12        22.71 o
  -2 -12   9        218.19        289.65        67.27 o
  -1 -12   9         35.77         50.78        23.31 o
   0 -12   9        222.60        143.16        38.71 o
   1 -12   9          8.69          3.22         5.53 o
   2 -12   9        315.21        313.20        26.36 o
   3 -12   9         50.57         43.70        13.20 o
   4 -12   9         13.00         11.16         9.05 o
  -9 -11   9        192.91        250.94        44.48 o
  -8 -11   9         21.44         10.33        19.02 o
  -7 -11   9        335.60        395.80        48.25 o
  -6 -11   9        257.36        289.65        41.59 o
  -5 -11   9         24.72         20.43        33.37 o
  -4 -11   9          5.04         -6.25        15.52 o
  -3 -11   9        192.70        230.22        58.62 o
  -2 -11   9         92.85         65.64        23.82 o
  -1 -11   9        584.38        642.27        51.07 o
   0 -11   9        227.30        194.49        18.36 o
   1 -11   9        104.22         81.31        12.38 o
   2 -11   9        351.63        323.63        24.20 o
   3 -11   9          0.87          6.04         8.42 o
   4 -11   9         98.51         79.45        15.97 o
   5 -11   9        157.68        132.27        21.84 o
  -9 -10   9        289.09        330.59        45.21 o
  -8 -10   9          4.58         20.78        19.93 o
  -7 -10   9        228.48        293.48        40.10 o
  -6 -10   9         68.00         60.36        24.12 o
  -5 -10   9          0.32        -13.97        28.94 o
  -4 -10   9        597.12        620.63        50.63 o
  -3 -10   9        653.12        720.14        83.52 o
  -2 -10   9          4.92          4.47        13.04 o
  -1 -10   9        411.19        454.35        41.32 o
   0 -10   9          0.06          0.91         3.20 o
   1 -10   9        552.71        579.89        30.14 o
   2 -10   9        159.78        136.41        12.84 o
   3 -10   9        254.43        217.35        17.77 o
   4 -10   9        700.91        661.45        31.03 o
   5 -10   9        249.60        221.51        34.60 o
   6 -10   9          0.99         10.78        10.00 o
 -10  -9   9         98.86         93.09        49.10 o
  -9  -9   9          0.32          3.97        25.15 o
  -8  -9   9        918.35       1103.82        72.20 o
  -7  -9   9        544.09        444.76        63.02 o
  -6  -9   9        107.89         76.53        40.51 o
  -5  -9   9       1438.09       1655.38       122.02 o
  -4  -9   9       1161.24       1394.14        71.31 o
  -3  -9   9         23.12         18.67        27.53 o
  -2  -9   9        151.90        150.76        44.15 o
  -1  -9   9        293.40        339.91        23.91 o
   0  -9   9        563.21        526.91        44.60 o
   1  -9   9       1343.19       1399.08        29.19 o
   2  -9   9          7.35          3.25         5.64 o
   3  -9   9       1266.70       1045.21       242.85 o
   4  -9   9        662.73        729.83        28.30 o
   5  -9   9         29.38         13.42         7.76 o
   6  -9   9         73.65         60.00        13.85 o
   7  -9   9         73.31         44.63        17.01 o
 -10  -8   9        231.92        244.05        61.85 o
  -9  -8   9        463.33        352.58        31.54 o
  -8  -8   9       1435.85       1349.73        89.14 o
  -7  -8   9         28.99         19.67         6.54 o
  -6  -8   9        857.91        712.92        25.07 o
  -5  -8   9       1276.78       1321.83       101.92 o
  -4  -8   9          4.48         -0.06         8.67 o
  -3  -8   9        227.83        201.95        46.01 o
  -2  -8   9        350.06        458.87        30.35 o
  -1  -8   9        234.25        280.94        34.34 o
   0  -8   9       2956.89       2882.26       127.83 o
   1  -8   9       1014.86        994.93        25.21 o
   2  -8   9        724.01        744.33        27.79 o
   3  -8   9        697.75        480.96       188.98 o
   4  -8   9          1.97         -4.03        11.32 o
   5  -8   9        146.27        113.84        24.88 o
   6  -8   9        246.59        202.10        22.42 o
   7  -8   9          5.01          5.51        14.59 o
   8  -8   9         36.94         20.91        15.00 o
 -10  -7   9          0.69          4.91         7.99 o
  -9  -7   9        999.16        901.80        99.48 o
  -8  -7   9        408.41        320.15        19.34 o
  -7  -7   9        715.18        645.06        38.87 o
  -6  -7   9       2073.97       2006.73        58.72 o
  -5  -7   9        164.42        143.03        10.60 o
  -4  -7   9       1516.45       1618.44       101.20 o
  -3  -7   9       1909.95       2002.99        76.55 o
  -2  -7   9        127.35        109.53        17.48 o
  -1  -7   9        161.53        127.85        24.71 o
   0  -7   9       1281.77       1273.08        27.79 o
   1  -7   9        254.90        254.11        13.34 o
   2  -7   9       2642.55       2978.69       142.71 o
   3  -7   9          6.67         -4.44         9.55 o
   4  -7   9         84.59         83.60        13.63 o
   5  -7   9        479.92        439.58        37.68 o
   6  -7   9        106.79         96.47        24.23 o
   7  -7   9          1.90          8.88        15.60 o
   8  -7   9         10.08          5.50        10.10 o
 -10  -6   9         50.14         32.98        12.22 o
  -9  -6   9        337.21        264.84        19.93 o
  -8  -6   9         81.42         59.32         9.43 o
  -7  -6   9       1030.44        948.19        53.99 o
  -6  -6   9        235.33        221.76        18.64 o
  -5  -6   9        383.79        432.33        21.93 o
  -4  -6   9        852.57        742.47        30.47 o
  -3  -6   9          2.51          6.52         9.77 o
  -2  -6   9          0.87          2.01         7.81 o
  -1  -6   9         18.47         13.30         9.55 o
   0  -6   9        241.60        230.64         9.65 o
   1  -6   9       3183.96       3380.21        88.09 o
   2  -6   9       1192.97       1095.65        40.07 o
   3  -6   9        163.26        175.08        24.83 o
   4  -6   9        526.59        539.24        27.73 o
   5  -6   9        742.28        802.45        35.77 o
   6  -6   9         22.83         32.56        13.10 o
   7  -6   9          0.96          1.50         6.88 o
   8  -6   9          9.45         15.07        13.72 o
   9  -6   9         41.43         27.80        12.39 o
 -10  -5   9         30.89         18.52        14.39 o
  -9  -5   9         23.15         15.26         7.10 o
  -8  -5   9        742.32        620.83        32.07 o
  -7  -5   9       1722.15       1842.78        43.05 o
  -6  -5   9        183.71        178.87        17.51 o
  -5  -5   9         92.55         82.97        11.02 o
  -4  -5   9         83.27         86.44         6.69 o
  -3  -5   9         69.33         67.09         4.10 o
  -2  -5   9        987.73        938.75        57.08 o
  -1  -5   9         94.95        108.91         5.82 o
   0  -5   9        370.42        333.09         9.46 o
   1  -5   9       3508.59       3780.35        60.89 o
   2  -5   9        688.74        702.01       113.99 o
   3  -5   9       1132.01       1289.80        32.33 o
   4  -5   9        407.85        400.97        20.27 o
   5  -5   9         14.16         11.93         8.83 o
   6  -5   9        153.82        145.50        26.35 o
   7  -5   9        247.00        263.25        45.65 o
   8  -5   9          1.39         -9.00        12.35 o
   9  -5   9         80.25         43.37        24.21 o
 -10  -4   9         61.96         80.98        23.21 o
  -9  -4   9         10.68          9.31         6.68 o
  -8  -4   9        590.51        528.48        25.15 o
  -7  -4   9        516.16        483.48        20.81 o
  -6  -4   9         14.83         19.05         6.51 o
  -5  -4   9        489.39        461.53        18.76 o
  -4  -4   9        340.87        336.19        14.84 o
  -3  -4   9        138.63        151.17        10.76 o
  -2  -4   9        721.39        747.01        13.43 o
  -1  -4   9        583.39        593.26        12.02 o
   0  -4   9       2504.24       2575.25        41.94 o
   1  -4   9       2514.97       2623.86        49.52 o
   2  -4   9          4.45          3.44         5.00 o
   3  -4   9       2577.53       2684.38       139.79 o
   4  -4   9        394.32        497.69        19.15 o
   5  -4   9          4.09          6.13         7.68 o
   6  -4   9        625.94        659.53        37.48 o
   7  -4   9        288.22        256.75        23.30 o
   8  -4   9          0.11         -1.84        13.27 o
   9  -4   9        166.21        130.98        40.21 o
  10  -4   9          9.38         12.97        11.99 o
 -10  -3   9        123.96         96.93        15.41 o
  -9  -3   9         79.60         71.66        10.55 o
  -8  -3   9        659.18        654.09        24.97 o
  -7  -3   9          7.44          5.53         6.61 o
  -6  -3   9       2042.00       1936.70        50.03 o
  -5  -3   9        338.13        317.12        13.75 o
  -4  -3   9        163.41        175.01        12.04 o
  -3  -3   9       2889.03       2967.08        70.64 o
  -2  -3   9       3174.16       3293.40        42.74 o
  -1  -3   9        302.00        319.77         9.93 o
   0  -3   9       1284.20       1246.88        20.79 o
   1  -3   9        126.30         85.87        16.96 o
   2  -3   9       6656.38       6798.54       110.23 o
   3  -3   9       5425.21       5418.95        94.04 o
   4  -3   9          0.33          4.74         6.33 o
   5  -3   9       2434.37       2555.46        51.61 o
   6  -3   9        595.85        703.66        48.79 o
   7  -3   9        152.43        143.45        14.03 o
   8  -3   9        147.39        142.38        22.41 o
   9  -3   9         36.94         38.05        17.61 o
  10  -3   9        309.02        301.34       121.05 o
 -10  -2   9          1.16         -7.90        14.00 o
  -9  -2   9        246.60        229.71        31.84 o
  -8  -2   9        113.11        109.11        14.76 o
  -7  -2   9       1706.09       1627.12        49.30 o
  -6  -2   9       1627.11       1650.34        68.12 o
  -5  -2   9         77.03         75.65        14.65 o
  -4  -2   9        199.86        201.36        11.63 o
  -3  -2   9       1023.57       1009.67        22.31 o
  -2  -2   9        131.17        171.44        11.59 o
  -1  -2   9        205.97        183.32        10.93 o
   0  -2   9       7122.80       7545.69        99.40 o
   1  -2   9       1620.39       1329.71        56.15 o
   2  -2   9      10700.61      11055.50       186.40 o
   3  -2   9       1834.82       1740.45        41.89 o
   4  -2   9       2686.70       2927.57        52.39 o
   5  -2   9        401.16        411.99        26.75 o
   6  -2   9        208.63        232.47        19.45 o
   7  -2   9         82.28         98.92        16.97 o
   8  -2   9        609.31        618.00        37.39 o
   9  -2   9        166.40        135.71        18.09 o
  10  -2   9        776.78        721.10       108.92 o
 -10  -1   9        275.19        240.54        46.57 o
  -9  -1   9        243.54        221.68        39.27 o
  -8  -1   9        501.95        453.97        28.44 o
  -7  -1   9       3587.31       3653.09       225.96 o
  -6  -1   9        567.89        531.60        22.80 o
  -5  -1   9        514.16        466.49        20.24 o
  -4  -1   9        208.50        222.28        21.79 o
  -3  -1   9        180.15        187.64        12.08 o
  -2  -1   9       2886.98       2975.92       150.28 o
  -1  -1   9          4.97         16.21         7.30 o
   0  -1   9        641.41        675.89        27.83 o
   1  -1   9       7335.61       6848.10       101.22 o
   2  -1   9       8448.82       8404.03       126.07 o
   3  -1   9       2548.85       2385.88        51.83 o
   4  -1   9       2487.23       2551.59        64.86 o
   5  -1   9         81.81         77.20        10.61 o
   6  -1   9       1212.68       1297.73        41.92 o
   7  -1   9       1012.05       1172.76        54.15 o
   8  -1   9        288.84        254.19        21.65 o
   9  -1   9        350.45        328.02        25.64 o
  10  -1   9        428.38        429.35        68.13 o
  11  -1   9         52.92         20.29        19.11 o
 -10   0   9        365.86        388.70        90.97 o
  -9   0   9         20.24         39.29        18.41 o
  -8   0   9        681.68        675.96        42.35 o
  -7   0   9       1383.17       1405.94        40.81 o
  -6   0   9        211.72        176.70        19.83 o
  -5   0   9       1140.84       1361.33        49.65 o
  -4   0   9          3.69         10.66         5.45 o
  -3   0   9        332.39        339.13        33.60 o
  -2   0   9       3660.50       4009.56        61.73 o
  -1   0   9       1016.49       1184.27        20.30 o
   0   0   9        215.96        283.37        12.77 o
   1   0   9       3911.26       3905.43        68.43 o
   2   0   9        537.75        562.86        17.91 o
   3   0   9       6655.46       6694.95       113.92 o
   4   0   9       1760.19       1615.58        54.62 o
   5   0   9        200.84        243.36        25.78 o
   6   0   9        242.46        297.25        23.82 o
   7   0   9          1.11          6.45        10.53 o
   8   0   9         28.02         25.00        15.55 o
   9   0   9        167.68        166.93        28.11 o
  10   0   9          0.21         -4.31        10.15 o
  11   0   9        451.81        601.24       103.67 o
  -9   1   9          4.90          6.51        19.92 o
  -8   1   9        332.48        321.05        32.59 o
  -7   1   9         81.94        110.69        16.77 o
  -6   1   9       1378.15       1363.85        92.26 o
  -5   1   9        627.22        704.92        58.87 o
  -4   1   9         42.82         35.64        11.27 o
  -3   1   9        576.45        705.23        26.02 o
  -2   1   9        557.65        657.40        20.67 o
  -1   1   9        426.39        445.87        17.46 o
   0   1   9        193.91        174.70         8.47 o
   1   1   9       1299.33       1162.64        26.00 o
   2   1   9       2595.37       2365.28        49.13 o
   3   1   9       5221.58       5265.77        95.71 o
   4   1   9       2988.69       2996.83        82.29 o
   5   1   9          8.58          4.15         7.54 o
   6   1   9          0.78         -0.61         8.08 o
   7   1   9        185.57        162.28        30.18 o
   8   1   9          1.83         -4.81        11.64 o
   9   1   9        170.72        173.50        22.89 o
  10   1   9          6.70        -11.08        13.37 o
  11   1   9        587.66        676.97        48.80 o
  -9   2   9         22.02         31.45        20.54 o
  -8   2   9        266.91        285.35        28.04 o
  -7   2   9        173.49        238.80        51.21 o
  -6   2   9       1005.49        956.44        54.54 o
  -5   2   9        656.94        670.21        64.13 o
  -4   2   9          1.43          1.00         7.04 o
  -3   2   9         54.33         39.81         7.19 o
  -2   2   9       1037.91       1069.59        85.35 o
  -1   2   9        208.36        250.82        16.32 o
   0   2   9       1942.17       1841.68        37.87 o
   1   2   9        371.47        368.69        17.55 o
   2   2   9       1279.38       1240.91        41.93 o
   3   2   9       1618.12       1289.63        35.25 o
   4   2   9         10.44          3.33         5.31 o
   5   2   9        123.65        127.12        15.75 o
   6   2   9          0.80          7.75         9.40 o
   7   2   9          8.40          0.85        10.97 o
   8   2   9        821.34        868.66        38.61 o
   9   2   9        269.63        230.03        30.84 o
  10   2   9         49.87         71.57        33.36 o
  -9   3   9        373.99        505.72        68.35 o
  -8   3   9        131.13        158.46        30.76 o
  -7   3   9        259.64        232.62        58.56 o
  -6   3   9       1078.02       1138.12        65.04 o
  -5   3   9          0.00         -3.29        18.65 o
  -4   3   9        324.37        332.75        19.95 o
  -3   3   9          0.81          0.89         6.68 o
  -2   3   9          9.40          6.47         4.69 o
  -1   3   9       2029.94       1929.65        35.06 o
   0   3   9        176.89         99.41        47.36 o
   1   3   9        825.72        779.67        58.80 o
   2   3   9       4775.84       4438.51        90.45 o
   3   3   9         60.97         76.34        11.93 o
   4   3   9       2906.90       2907.61        81.01 o
   5   3   9        723.02        694.50        40.43 o
   6   3   9         73.35         75.97        21.42 o
   7   3   9        565.77        611.57        68.94 o
   8   3   9       1466.61       1447.59        98.08 o
   9   3   9         39.12         16.31        15.41 o
  10   3   9        850.11        870.65        56.74 o
  11   3   9        118.63        131.70        31.53 o
  12   3   9        378.15        447.00        53.38 o
  -8   4   9          0.87         -5.91        16.00 o
  -7   4   9        959.32        992.75        71.00 o
  -6   4   9        334.81        402.92        69.72 o
  -5   4   9       1117.39       1081.94        60.73 o
  -4   4   9        581.29        506.08        22.26 o
  -3   4   9        604.58        667.61        24.05 o
  -2   4   9       1660.24       1908.39        36.67 o
  -1   4   9        283.96        305.43        19.83 o
   0   4   9         52.22         52.53        11.79 o
   1   4   9       5474.41       5741.56       167.15 o
   2   4   9       1056.34        921.09        30.70 o
   3   4   9       2742.89       2445.49        58.91 o
   4   4   9       5035.88       4545.89       115.88 o
   5   4   9       2762.94       2964.98        95.31 o
   6   4   9       1300.50       1381.47        61.57 o
   7   4   9        431.34        401.45        40.94 o
   8   4   9          8.64          7.24        11.42 o
   9   4   9       1054.86        997.07        53.69 o
  10   4   9        809.99        874.99        56.62 o
  11   4   9        219.66        245.29        39.50 o
  12   4   9        871.61       1178.63        83.37 o
  -8   5   9        291.78        261.02        42.67 o
  -7   5   9       1213.98       1320.47       138.27 o
  -6   5   9        464.93        464.06        78.97 o
  -5   5   9       2224.45       2582.72       112.29 o
  -4   5   9         92.10         95.98         9.09 o
  -3   5   9         83.45         77.50        10.87 o
  -2   5   9        778.58        758.79        19.26 o
  -1   5   9        408.10        346.88       119.48 o
   0   5   9       2624.12       2549.12        78.99 o
   1   5   9       8920.41       9240.01       341.69 o
   2   5   9        378.84        362.30        18.19 o
   3   5   9       3683.80       3623.90        82.11 o
   4   5   9       3112.82       2888.78        86.40 o
   5   5   9        877.76        828.31        34.76 o
   6   5   9       1489.90       1400.75        65.00 o
   7   5   9        939.27        931.95        86.43 o
   8   5   9        503.55        521.41        38.08 o
   9   5   9       1173.12       1267.93        60.62 o
  10   5   9         75.45         51.89        22.84 o
  11   5   9        492.18        741.37       310.51 o
  12   5   9        426.86        450.13        51.65 o
  -8   6   9        339.58        249.69        63.02 o
  -7   6   9          2.07          3.08        28.92 o
  -6   6   9       1163.41       1248.06        80.29 o
  -5   6   9        407.05        314.14        67.56 o
  -4   6   9        454.30        347.34       115.25 o
  -3   6   9         61.31         83.70        10.25 o
  -2   6   9         35.09         16.96         7.98 o
  -1   6   9       1021.98       1095.07        56.95 o
   0   6   9       4566.73       4612.67       171.63 o
   1   6   9        102.73        104.00        13.29 o
   2   6   9       3223.29       3225.17       140.88 o
   3   6   9       5114.11       4592.88       105.63 o
   4   6   9        251.92        198.95        20.77 o
   5   6   9       3274.89       3152.17        71.28 o
   6   6   9         14.19         16.55        12.37 o
   7   6   9        481.59        424.08        43.18 o
   8   6   9        667.56        669.80        56.56 o
   9   6   9         15.81         12.87        12.06 o
  10   6   9         61.18         66.79        32.65 o
  11   6   9        169.99        148.62        31.79 o
  12   6   9          0.43         -4.75        16.34 o
  -7   7   9         16.79         27.84        25.79 o
  -6   7   9        178.33        232.06        68.54 o
  -5   7   9         54.73         73.75        26.56 o
  -4   7   9        607.19        680.79        84.89 o
  -3   7   9          1.32          1.75         5.15 o
  -2   7   9          5.29          8.98         7.69 o
  -1   7   9       1060.54       1244.68        50.43 o
   0   7   9        273.61        280.52        24.38 o
   1   7   9         16.10          4.49         7.23 o
   2   7   9       2251.35       2333.44        67.10 o
   3   7   9       1305.23       1359.61        39.43 o
   4   7   9       1621.09       1627.13        44.64 o
   5   7   9       2102.64       1976.12        52.11 o
   6   7   9         53.15         60.16        16.31 o
   7   7   9         28.26         26.92        14.22 o
   8   7   9         17.73         17.58        20.31 o
   9   7   9        103.98        106.83        20.04 o
  10   7   9        523.12        502.21        60.98 o
  11   7   9         96.66        107.05        24.01 o
  12   7   9         13.27         12.96        28.72 o
  -6   8   9        161.39        151.64        64.77 o
  -5   8   9         83.92        104.95        31.21 o
  -4   8   9        114.69        128.81        52.85 o
  -3   8   9         48.31         44.52         9.32 o
  -2   8   9        110.29         62.57        23.53 o
  -1   8   9         19.88          6.69        14.20 o
   0   8   9        374.29        372.35        29.32 o
   1   8   9         66.53         30.48        19.38 o
   2   8   9       2730.93       2816.89        97.95 o
   3   8   9        489.38        439.87        29.83 o
   4   8   9        129.00        124.57        18.64 o
   5   8   9        721.82        746.88        49.93 o
   6   8   9         21.92         28.02        13.48 o
   7   8   9         20.73         13.45        12.87 o
   8   8   9         48.58         21.92        15.43 o
   9   8   9        259.38        242.72        30.89 o
  10   8   9        753.22        815.45        46.30 o
  11   8   9        114.14        107.29        41.06 o
  12   8   9        102.26        100.05        43.92 o
  -6   9   9         48.31         59.57        31.59 o
  -4   9   9         31.46         37.88        23.72 o
  -3   9   9         63.83         45.87        22.79 o
  -2   9   9         18.61          5.56         5.67 o
  -1   9   9        106.12         72.43        20.20 o
   0   9   9        185.18        180.13        24.66 o
   1   9   9       2412.21       2394.73        99.09 o
   2   9   9       1452.57       1393.13        53.72 o
   3   9   9        150.62        160.75        18.55 o
   4   9   9        940.77        920.73        35.34 o
   5   9   9          4.50         -0.06        12.23 o
   6   9   9        437.77        474.91        28.16 o
   7   9   9         72.79         81.76        27.23 o
   8   9   9         27.75         35.28        23.67 o
   9   9   9        884.91        904.28        66.55 o
  10   9   9        861.17        864.70        56.16 o
  11   9   9          0.84         -4.07        17.05 o
  -5  10   9        209.10        224.05        47.24 o
  -4  10   9          0.21         10.62        34.57 o
  -3  10   9        474.34        429.61       213.65 o
  -2  10   9          7.29         10.29        13.45 o
  -1  10   9        139.18        121.63        23.87 o
   0  10   9       1049.89       1260.91        49.66 o
   1  10   9        656.94        701.30        45.23 o
   2  10   9        568.82        602.53        39.13 o
   3  10   9       2904.23       2771.63        88.01 o
   4  10   9         53.14         36.05        16.12 o
   5  10   9        774.65        739.92        55.02 o
   6  10   9       1536.65       1481.33        59.54 o
   7  10   9          7.81          1.15         8.93 o
   8  10   9        176.84        163.99        26.47 o
   9  10   9        272.64        326.15        49.29 o
  10  10   9         12.35         -4.34        12.72 o
  11  10   9        891.38        894.21        88.31 o
  -4  11   9        246.78        254.73        47.94 o
  -3  11   9        667.20        753.01       108.57 o
  -2  11   9          1.35          3.45        13.69 o
  -1  11   9        453.32        496.20        41.31 o
   0  11   9        909.64       1053.40        80.49 o
   1  11   9          5.32          0.52        13.21 o
   2  11   9       3168.62       3623.02       100.96 o
   3  11   9       2358.02       2552.91       111.18 o
   4  11   9        127.50         79.25        21.24 o
   5  11   9       1227.23       1140.90        53.51 o
   6  11   9        187.98        145.02        20.13 o
   7  11   9        306.22        260.08        34.48 o
   8  11   9        153.17        155.66        36.89 o
   9  11   9         33.44         46.83        20.70 o
  10  11   9        586.25        637.75        50.68 o
  11  11   9       1257.78       1217.56        77.88 o
  -4  12   9        156.26        170.77        44.23 o
  -3  12   9        141.03        113.95        35.60 o
  -2  12   9         61.16         66.24        27.44 o
  -1  12   9        140.00        175.13        43.45 o
   0  12   9        150.88        171.42        30.99 o
   1  12   9        285.90        268.54        63.96 o
   2  12   9        881.99       1053.01        82.78 o
   3  12   9          9.95          2.30        18.04 o
   4  12   9        426.05        391.36        29.29 o
   5  12   9        112.52         96.31        22.24 o
   6  12   9        836.53        802.56        48.06 o
   7  12   9        461.69        378.12        34.96 o
   8  12   9          7.70          2.11        12.54 o
   9  12   9        188.16        149.95        28.77 o
  10  12   9        393.75        415.62        40.33 o
  -3  13   9         84.17         52.72        30.57 o
  -2  13   9        280.06        244.36        33.19 o
  -1  13   9         94.73        104.30        30.18 o
   0  13   9         36.49         39.64        30.33 o
   1  13   9       1013.80       1164.89        55.71 o
   2  13   9        618.60        686.60        54.66 o
   3  13   9          0.85         -9.39        19.59 o
   4  13   9        323.31        344.75        29.37 o
   5  13   9         31.78         22.16        22.81 o
   6  13   9        384.41        324.58        35.44 o
   7  13   9         65.25         55.77        17.08 o
   8  13   9         19.96         20.71        16.29 o
   9  13   9         28.29         11.01        16.10 o
  10  13   9        112.32         99.47        23.44 o
  -1  14   9          2.36         -9.81        17.84 o
   0  14   9         64.01         59.71        20.63 o
   1  14   9         95.54        104.65        23.00 o
   2  14   9          3.01         -0.10        20.10 o
   3  14   9        428.66        463.60        44.30 o
   4  14   9        255.71        250.82        27.95 o
   5  14   9         36.02         36.00        26.50 o
   6  14   9        109.05        109.01        26.50 o
   7  14   9          0.89         -8.15        11.27 o
   8  14   9         59.65         34.37        19.74 o
   9  14   9         19.05         29.60        16.28 o
   0  15   9         14.24         25.10        22.93 o
   1  15   9         38.53         57.80        35.32 o
   2  15   9         34.57         27.02        28.90 o
   3  15   9        621.15        701.29        58.67 o
   4  15   9        236.75        231.61        34.93 o
   5  15   9         14.48         14.85        23.28 o
   6  15   9         26.83         40.97        17.09 o
   7  15   9         21.60         10.52        17.03 o
   8  15   9         58.84         56.25        23.78 o
   2  16   9        110.81        151.63        35.53 o
   3  16   9        193.51        188.05        36.07 o
   4  16   9         19.62         15.64        25.02 o
   5  16   9        246.65        241.52        51.37 o
   6  16   9          6.00          3.05        12.67 o
   7  16   9        273.34        245.99        37.95 o
  -4 -15  10          9.83         11.49        24.12 o
  -3 -15  10        130.86        140.30        73.44 o
  -2 -15  10        170.12        219.27        81.23 o
  -1 -15  10          0.73          0.91        27.65 o
  -6 -14  10        497.06        623.51        75.01 o
  -5 -14  10          0.41         24.07        45.91 o
  -4 -14  10        171.91        188.49        44.63 o
  -3 -14  10         87.94         81.72        57.79 o
  -2 -14  10         16.46          9.69        20.68 o
  -1 -14  10        111.30        132.60        36.35 o
   0 -14  10         73.56         79.59        29.58 o
   1 -14  10         40.67         36.39        23.52 o
  -7 -13  10        229.34        254.46        50.59 o
  -6 -13  10          0.51         25.25        25.98 o
  -5 -13  10        485.89        698.05       115.03 o
  -4 -13  10        129.13        157.69        39.68 o
  -3 -13  10          2.99         20.04        37.86 o
  -2 -13  10         74.81         85.36        30.97 o
  -1 -13  10        358.21        378.14        48.25 o
   0 -13  10         38.24         75.62        27.18 o
   1 -13  10         59.33         72.37        26.25 o
   2 -13  10         64.06         56.43        41.63 o
  -8 -12  10          0.40         11.74        37.24 o
  -7 -12  10         21.57          9.98        20.49 o
  -6 -12  10        133.52        196.09        41.56 o
  -5 -12  10        578.47        602.38       100.45 o
  -4 -12  10         71.51        105.73        54.69 o
  -3 -12  10         20.08          7.58        30.03 o
  -2 -12  10         63.21         99.13        30.45 o
  -1 -12  10        320.79        375.78        45.25 o
   0 -12  10         10.70         12.75        17.45 o
   1 -12  10         57.30         61.71        23.51 o
   2 -12  10          4.90         -1.28         4.96 o
   3 -12  10        335.76         89.42        50.12 o
   4 -12  10        164.28        119.08        19.61 o
  -8 -11  10        103.88        126.97        60.01 o
  -7 -11  10          0.06         10.74        19.27 o
  -6 -11  10        420.12        556.90        55.68 o
  -5 -11  10        514.37        557.91        89.98 o
  -4 -11  10         39.93         47.11        41.36 o
  -3 -11  10          0.82         13.25        30.92 o
  -2 -11  10        307.10        332.14        42.04 o
  -1 -11  10        296.76        331.48        41.19 o
   0 -11  10        139.15        198.03        32.99 o
   1 -11  10        136.06         94.44        19.97 o
   2 -11  10        121.80         85.31        13.83 o
   3 -11  10        577.95        478.01       107.66 o
   4 -11  10         36.64         15.69        15.44 o
   5 -11  10         73.64         49.85        16.24 o
  -9 -10  10        125.77        153.67        36.25 o
  -8 -10  10        412.68        457.73        51.40 o
  -7 -10  10         15.96         16.95        19.40 o
  -6 -10  10        542.83        586.23        54.03 o
  -5 -10  10        324.75        392.26        73.75 o
  -4 -10  10          0.27         -8.28        16.29 o
  -3 -10  10         29.35         25.11        33.06 o
  -2 -10  10        113.36        142.37        29.39 o
  -1 -10  10        142.28        174.81        31.46 o
   0 -10  10        977.17       1020.65        43.64 o
   1 -10  10          7.79          7.92         5.27 o
   2 -10  10        377.43        383.16        20.54 o
   3 -10  10        267.26        251.09        20.41 o
   4 -10  10        186.47        143.26        15.94 o
   5 -10  10        349.47        333.29        23.57 o
   6 -10  10         49.27         56.42        14.71 o
  -9  -9  10        165.49        185.88        35.87 o
  -8  -9  10         41.32         71.10        25.63 o
  -7  -9  10        703.14        770.81        58.60 o
  -6  -9  10        369.56        471.83        45.97 o
  -5  -9  10        437.02        432.95        72.66 o
  -4  -9  10       1715.66       1876.75        91.78 o
  -3  -9  10        816.70        999.58        95.40 o
  -2  -9  10          6.89         11.07        15.13 o
  -1  -9  10        423.65        398.14        35.46 o
   0  -9  10        255.88        203.95        25.66 o
   1  -9  10        216.13        220.13        11.80 o
   2  -9  10        552.64        562.03        21.58 o
   3  -9  10         48.15         57.36        10.00 o
   4  -9  10       1158.58       1078.61        60.00 o
   5  -9  10        481.78        414.86        42.75 o
   6  -9  10          0.79         -0.59         5.76 o
   7  -9  10         38.59         12.77        11.40 o
  -9  -8  10        133.02        120.41        48.58 o
  -8  -8  10        115.00        116.12        46.39 o
  -7  -8  10       1119.07        998.63        71.48 o
  -6  -8  10         29.18         18.46        28.19 o
  -5  -8  10       1908.68       2158.65       140.63 o
  -4  -8  10       2086.75       2355.63       100.31 o
  -3  -8  10         93.24         73.71        37.78 o
  -2  -8  10        443.63        451.20        32.79 o
  -1  -8  10        214.31        189.56        19.40 o
   0  -8  10          0.29         -1.39         2.41 o
   1  -8  10       1548.78       1830.56        47.37 o
   2  -8  10        134.58        109.79        13.84 o
   3  -8  10       1097.38       1065.35        66.40 o
   4  -8  10       1555.95       1563.18        54.28 o
   5  -8  10        102.27         86.69        24.40 o
   6  -8  10         35.73         32.21        20.34 o
   7  -8  10         12.43         19.87        19.38 o
 -10  -7  10        223.66        158.18        54.60 o
  -9  -7  10        101.52         68.21        14.64 o
  -8  -7  10        560.80        535.02        27.45 o
  -7  -7  10        233.28        180.67        15.05 o
  -6  -7  10        414.89        432.90        19.61 o
  -5  -7  10       2290.34       1789.93        43.86 o
  -4  -7  10       1207.95       1200.68        94.20 o
  -3  -7  10        330.42        341.66        23.70 o
  -2  -7  10        654.80        760.86        38.86 o
  -1  -7  10         25.34         29.45        13.06 o
   0  -7  10        417.76        443.51        24.82 o
   1  -7  10        704.43        689.15        25.30 o
   2  -7  10         73.45         66.12        10.61 o
   3  -7  10        688.90        704.34        38.84 o
   4  -7  10         51.61         61.74        14.63 o
   5  -7  10        422.23        384.03        25.36 o
   6  -7  10        287.05        258.46        25.79 o
   7  -7  10          2.03         -9.19        16.63 o
   8  -7  10         16.65         20.38        20.46 o
 -10  -6  10         51.55         39.72        16.80 o
  -9  -6  10        242.20        168.66        22.05 o
  -8  -6  10        408.95        335.14        21.18 o
  -7  -6  10         55.84         52.07         9.92 o
  -6  -6  10        386.49        391.96        16.81 o
  -5  -6  10        645.87        635.71        24.22 o
  -4  -6  10        760.03        718.24        18.83 o
  -3  -6  10        974.55       1046.34        56.88 o
  -2  -6  10         83.69         84.45        13.30 o
  -1  -6  10         11.42          8.33         1.75 o
   0  -6  10        289.59        332.09        10.02 o
   1  -6  10        264.18        309.96        12.24 o
   2  -6  10        319.04        365.59        27.79 o
   3  -6  10        418.30        407.40        14.24 o
   4  -6  10        147.15        139.82        13.86 o
   5  -6  10        745.20        703.58        70.11 o
   6  -6  10        348.58        335.64        35.65 o
   7  -6  10          8.76          3.67        14.18 o
   8  -6  10          3.82          9.18        11.75 o
   9  -6  10        100.34         23.10        27.84 o
 -10  -5  10         25.84          8.98         9.88 o
  -9  -5  10         21.88         27.94        11.41 o
  -8  -5  10          0.37          1.43         5.42 o
  -7  -5  10        267.82        269.95        20.24 o
  -6  -5  10        999.08        974.35        56.84 o
  -5  -5  10        233.98        189.77        11.52 o
  -4  -5  10        893.30        868.90        20.53 o
  -3  -5  10        357.04        358.49        19.89 o
  -2  -5  10         86.16         88.84        20.27 o
  -1  -5  10        115.28        114.53         5.43 o
   0  -5  10        185.13        205.61         8.40 o
   1  -5  10         14.37         19.41         5.72 o
   2  -5  10       1668.10       1751.61        34.24 o
   3  -5  10          0.33          7.09         5.27 o
   4  -5  10        402.68        457.66        27.20 o
   5  -5  10       1345.47       1419.67        51.97 o
   6  -5  10        211.17        200.58        22.36 o
   7  -5  10         13.38         12.94        12.42 o
   8  -5  10          0.26         -8.47        12.42 o
   9  -5  10          7.11          8.50        12.29 o
 -10  -4  10         20.94         13.75        11.19 o
  -9  -4  10          9.41         12.15         8.11 o
  -8  -4  10          0.79         -0.67         7.62 o
  -7  -4  10        910.11        812.76        34.11 o
  -6  -4  10        686.70        637.16        26.36 o
  -5  -4  10         54.40         37.45         7.23 o
  -4  -4  10       1169.15       1258.90        31.97 o
  -3  -4  10       1047.73       1088.39        25.64 o
  -2  -4  10        457.61        478.27        11.87 o
  -1  -4  10        152.83        125.40         7.05 o
   0  -4  10        246.22        220.84         8.78 o
   1  -4  10       4481.44       4958.19        68.86 o
   2  -4  10       2734.19       2780.40        74.56 o
   3  -4  10        306.81        271.63        14.93 o
   4  -4  10       1531.49       1610.04        37.39 o
   5  -4  10       1293.79       1353.28        58.24 o
   6  -4  10         11.10         25.72        10.00 o
   7  -4  10        133.03        125.12        19.48 o
   8  -4  10         28.10         28.41        14.36 o
   9  -4  10         14.91         15.35        20.48 o
 -10  -3  10         50.44         29.93        16.43 o
  -9  -3  10         47.01         35.20        12.49 o
  -8  -3  10        178.07        159.80        20.66 o
  -7  -3  10       1402.43       1244.04        45.70 o
  -6  -3  10         42.39         51.90        12.12 o
  -5  -3  10       1150.98       1219.95        79.36 o
  -4  -3  10        486.46        458.82        24.77 o
  -3  -3  10         80.22         63.61        16.28 o
  -2  -3  10       1036.46       1144.97        20.69 o
  -1  -3  10        839.18        818.52        17.26 o
   0  -3  10         14.71         16.59         4.72 o
   1  -3  10       1650.78       1659.71        31.57 o
   2  -3  10        261.74        243.95        12.63 o
   3  -3  10       1998.29       2228.95        52.44 o
   4  -3  10       4474.21       4742.82       135.04 o
   5  -3  10         89.64         82.36        13.40 o
   6  -3  10       1566.58       1735.37        61.77 o
   7  -3  10       1071.37       1133.49        44.18 o
   8  -3  10          2.53         -5.69         9.95 o
   9  -3  10         75.86         50.74        26.22 o
  10  -3  10        114.32         72.80        25.37 o
 -10  -2  10        189.70        178.82        23.68 o
  -9  -2  10         72.26         47.12        11.78 o
  -8  -2  10        747.91        731.24        26.22 o
  -7  -2  10        227.47        203.30        17.43 o
  -6  -2  10       1755.81       1681.11        43.89 o
  -5  -2  10       2939.72       2868.28        81.05 o
  -4  -2  10        404.51        355.63        36.07 o
  -3  -2  10        847.85        834.89        24.49 o
  -2  -2  10       3137.82       3318.14        60.14 o
  -1  -2  10          0.90          7.19         4.78 o
   0  -2  10        388.79        399.36        14.24 o
   1  -2  10        733.59        630.41        16.73 o
   2  -2  10        590.62        578.67        20.83 o
   3  -2  10       5123.10       4944.69        81.62 o
   4  -2  10         43.97         52.94        10.25 o
   5  -2  10       3256.72       3386.16        70.85 o
   6  -2  10       3117.43       3521.30       102.03 o
   7  -2  10         87.23         73.59        15.65 o
   8  -2  10        151.02        157.41        20.65 o
   9  -2  10          8.05          9.28        12.47 o
  10  -2  10         62.25         40.92        21.00 o
  -9  -1  10        444.18        455.89        50.20 o
  -8  -1  10        160.43        155.87        17.82 o
  -7  -1  10        682.13        624.86        26.10 o
  -6  -1  10       5209.16       5570.63       129.29 o
  -5  -1  10        502.67        415.58        29.39 o
  -4  -1  10       1485.26       1536.84        52.49 o
  -3  -1  10       2967.79       3050.19        47.57 o
  -2  -1  10        231.61        263.39        10.01 o
  -1  -1  10        696.53        736.26        22.76 o
   0  -1  10          1.96          5.68         4.55 o
   1  -1  10        253.36        282.47        16.20 o
   2  -1  10       7580.81       7831.58       146.40 o
   3  -1  10       1419.91       1278.76        36.70 o
   4  -1  10        110.78        132.86        10.06 o
   5  -1  10       2485.13       2674.44        97.90 o
   6  -1  10         16.76          7.07         9.38 o
   7  -1  10        492.14        510.77        30.62 o
   8  -1  10        538.00        501.03        32.32 o
   9  -1  10         25.58         27.65        14.07 o
  10  -1  10        317.37        502.69       128.43 o
  11  -1  10        233.21         98.68        29.33 o
  -9   0  10        134.70        116.52        25.55 o
  -8   0  10         18.81         16.08        19.31 o
  -7   0  10       1413.89       1503.08        60.37 o
  -6   0  10       1569.51       1632.78       102.24 o
  -5   0  10        147.06        178.82        33.24 o
  -4   0  10        767.20        759.37        35.86 o
  -3   0  10        400.04        489.10        18.72 o
  -2   0  10       1510.10       1673.18        55.95 o
  -1   0  10        213.67        231.27         9.45 o
   0   0  10        342.73        347.44        14.46 o
   1   0  10       1511.34       1397.33        26.59 o
   2   0  10       4593.10       4691.05       124.64 o
   3   0  10        274.48        284.51        16.43 o
   4   0  10        855.84        747.84        23.03 o
   5   0  10        619.37        606.29       178.29 o
   6   0  10         50.45         51.47        20.27 o
   7   0  10          4.04         12.11        10.20 o
   8   0  10        235.57        130.10        65.39 o
   9   0  10         96.88         67.95        20.10 o
  10   0  10         30.63         36.81        15.13 o
  11   0  10         44.27         16.98        19.13 o
  -9   1  10         73.11         69.15        33.08 o
  -8   1  10          4.71          5.16        12.59 o
  -7   1  10        315.55        344.13        25.80 o
  -6   1  10        209.14        198.99        43.34 o
  -5   1  10        161.90        156.36        35.35 o
  -4   1  10        828.75        761.74       227.82 o
  -3   1  10         50.21         52.38         9.38 o
  -2   1  10        436.16        486.78        18.95 o
  -1   1  10       1169.94       1176.62        24.66 o
   0   1  10          4.93          2.39         6.29 o
   1   1  10        249.66        254.26        11.64 o
   2   1  10       1438.50       1289.68        27.40 o
   3   1  10       1146.21       1020.38        31.07 o
   4   1  10       2973.50       2884.72       114.60 o
   5   1  10          0.21          0.57         7.56 o
   6   1  10         69.63         54.49        20.20 o
   7   1  10        342.23        421.19        34.76 o
   8   1  10        301.74        314.40        30.95 o
   9   1  10         40.80         22.35        16.62 o
  10   1  10          3.15         19.52        25.54 o
  11   1  10         22.82         14.71        16.10 o
  -9   2  10         31.15         40.93        18.36 o
  -8   2  10          0.36         -3.83        10.69 o
  -7   2  10         39.10         51.15        36.08 o
  -6   2  10         53.11         37.38        30.10 o
  -5   2  10       2461.18       2614.93       133.86 o
  -4   2  10        507.73        410.54       101.28 o
  -3   2  10          2.94         -1.91         4.76 o
  -2   2  10       1250.38       1251.80        28.54 o
  -1   2  10        192.98        207.95        13.01 o
   0   2  10          1.25          1.76         5.02 o
   1   2  10        323.68        337.98        12.41 o
   2   2  10         76.69         74.55        11.42 o
   3   2  10       8810.64       8868.52       222.99 o
   4   2  10       2176.98       2137.13        55.10 o
   5   2  10          1.79          2.55        10.62 o
   6   2  10       1054.21       1062.42        68.69 o
   7   2  10        153.56        135.03        21.53 o
   8   2  10         19.65         11.56        13.05 o
   9   2  10         49.08         46.80        27.69 o
  10   2  10         33.57         43.99        17.89 o
  11   2  10        230.71        237.76        33.32 o
  -8   3  10        101.28        132.25        28.96 o
  -7   3  10         40.70         46.53        38.27 o
  -6   3  10        634.73        707.06        51.38 o
  -5   3  10       1980.13       2180.59       131.92 o
  -4   3  10        171.27        144.77        40.11 o
  -3   3  10        173.55        151.93        16.73 o
  -2   3  10        426.55        505.43        21.12 o
  -1   3  10        469.14        499.93        16.94 o
   0   3  10        713.14        814.05        21.63 o
   1   3  10        648.95        571.77        20.32 o
   2   3  10       3414.51       3265.70        84.44 o
   3   3  10       5928.32       5536.26       108.10 o
   4   3  10        722.24        648.07        49.62 o
   5   3  10       1862.43       1857.66        69.11 o
   6   3  10        320.89        329.85        25.61 o
   7   3  10        512.79        536.44        51.11 o
   8   3  10       1048.10       1070.63        69.72 o
   9   3  10        387.90        420.17        32.09 o
  10   3  10         44.28         67.03        19.52 o
  11   3  10        463.45        646.63       106.31 o
  -8   4  10        169.22         77.40        53.56 o
  -7   4  10         91.61         99.85        50.44 o
  -6   4  10        667.00        696.62        54.85 o
  -5   4  10        629.60        641.83        79.13 o
  -4   4  10        408.57        316.55        88.48 o
  -3   4  10       1047.29       1169.67        49.69 o
  -2   4  10        149.15        161.84        14.57 o
  -1   4  10       1311.32       1409.04        34.44 o
   0   4  10       3513.00       3444.07        80.20 o
   1   4  10        431.63        402.31        23.50 o
   2   4  10       1323.30       1338.19        40.15 o
   3   4  10       3601.91       3677.03        76.48 o
   4   4  10       1281.70       1241.17        41.30 o
   5   4  10       4454.88       4234.41       121.76 o
   6   4  10         71.51         81.01        17.18 o
   7   4  10        122.10        107.65        16.62 o
   8   4  10       1085.90       1124.48        71.91 o
   9   4  10         39.52         14.65        12.82 o
  10   4  10        232.24        257.62        50.49 o
  11   4  10         64.48         61.23        36.36 o
  -8   5  10          1.62         -6.21        17.83 o
  -7   5  10        724.87        798.24        70.17 o
  -6   5  10        433.98        459.28        80.38 o
  -5   5  10         85.79         34.67        20.97 o
  -4   5  10       1790.22        960.01      1053.08 o
  -3   5  10         61.66         65.48        12.12 o
  -2   5  10        531.15        624.28        25.89 o
  -1   5  10        749.75        857.19        26.37 o
   0   5  10        131.00        147.93        23.15 o
   1   5  10       2395.75       2474.11        64.41 o
   2   5  10        902.09        774.91        32.50 o
   3   5  10        232.07        195.53        15.72 o
   4   5  10      11316.94      10515.48       242.03 o
   5   5  10       2986.67       2880.09        97.08 o
   6   5  10       1351.95       1267.66        49.43 o
   7   5  10        239.22        265.69        22.97 o
   8   5  10        173.62        135.10        25.26 o
   9   5  10        609.09        644.02        48.68 o
  10   5  10        292.64        277.42        36.28 o
  11   5  10         89.39         93.63        23.49 o
  -7   6  10        464.21        430.45        91.22 o
  -6   6  10         87.68        108.20        55.81 o
  -5   6  10       1914.89       2103.76       104.95 o
  -4   6  10       1146.78        911.85       311.14 o
  -3   6  10         17.51         13.92         9.46 o
  -2   6  10        211.39        219.43        13.08 o
  -1   6  10        115.48         62.95        37.75 o
   0   6  10        592.59        611.84        44.88 o
   1   6  10       1846.78       1919.77       101.91 o
   2   6  10        253.57        249.35        22.23 o
   3   6  10       3569.01       3346.49        85.60 o
   4   6  10       5276.78       4954.92       141.46 o
   5   6  10        576.23        578.56        46.29 o
   6   6  10       1832.44       1838.51        62.78 o
   7   6  10          1.02          1.10         9.42 o
   8   6  10         90.30         96.11        18.56 o
   9   6  10        771.70        695.44        63.39 o
  10   6  10         99.31         88.62        20.92 o
  11   6  10         82.64         62.79        36.96 o
  -7   7  10        173.55        195.18        75.97 o
  -6   7  10        182.29        157.79        37.65 o
  -5   7  10        386.96        405.52        79.15 o
  -4   7  10          1.16          4.04         4.50 o
  -3   7  10        250.64        309.98        19.94 o
  -2   7  10          7.49          1.44         6.59 o
  -1   7  10        244.43        287.31        22.64 o
   0   7  10        192.21        204.88        28.01 o
   1   7  10        502.80        429.45        24.18 o
   2   7  10         11.78          4.82         7.88 o
   3   7  10        875.30        791.14        36.71 o
   4   7  10       1610.48       1553.44        54.35 o
   5   7  10         40.09         39.62        14.61 o
   6   7  10        527.08        459.84        32.71 o
   7   7  10         13.69         16.16        13.62 o
   8   7  10        232.29        222.36        34.00 o
   9   7  10        271.06        302.22        35.65 o
  10   7  10          6.14          3.23        12.69 o
  11   7  10         41.88         32.20        29.85 o
  -6   8  10        109.29        143.90        67.02 o
  -5   8  10        153.07        161.39        65.60 o
  -4   8  10        123.38        129.45        56.47 o
  -3   8  10        364.19        275.64        39.28 o
  -2   8  10         19.83         30.79        10.05 o
  -1   8  10          5.25          6.82         8.67 o
   0   8  10        110.61        130.94        31.05 o
   1   8  10        377.66        494.84        33.20 o
   2   8  10       1605.03       1472.32        56.06 o
   3   8  10         41.80         87.58        18.91 o
   4   8  10         28.20         30.85        19.15 o
   5   8  10        535.96        538.62        46.31 o
   6   8  10        434.68        458.91        33.95 o
   7   8  10          0.67          2.39         7.82 o
   8   8  10          0.67          0.30        10.65 o
   9   8  10          9.37         -0.34        13.30 o
  10   8  10         18.51         15.27        33.43 o
  11   8  10        176.74        199.50        30.84 o
  -5   9  10         34.32         27.10        26.10 o
  -4   9  10        365.59        502.21        91.31 o
  -3   9  10         84.02         76.90        29.77 o
  -2   9  10         11.38          8.40         8.82 o
  -1   9  10          0.54          5.40         9.92 o
   0   9  10        170.57        139.46        25.04 o
   1   9  10       1533.96       1818.40        71.69 o
   2   9  10       1923.08       1942.82        88.34 o
   3   9  10        820.69        854.23        39.22 o
   4   9  10       1109.95       1112.69        49.58 o
   5   9  10       2221.83       2263.99        75.28 o
   6   9  10        227.35        179.33        36.25 o
   7   9  10        267.31        218.28        27.59 o
   8   9  10          0.22          6.29        10.37 o
   9   9  10         70.02         68.10        22.27 o
  10   9  10        484.37        488.37        48.02 o
  11   9  10        487.56        461.77        49.45 o
  -5  10  10         64.82         82.18        62.70 o
  -4  10  10        521.93        552.68        62.57 o
  -3  10  10         74.12         54.13        25.76 o
  -2  10  10        242.73        199.51        49.67 o
  -1  10  10         37.13         46.69        20.71 o
   0  10  10        144.59        152.47        56.76 o
   1  10  10       2961.11       3148.87       107.34 o
   2  10  10       1084.15       1123.24        73.61 o
   3  10  10        325.09        355.31        28.22 o
   4  10  10       3220.38       3366.27       142.80 o
   5  10  10       1219.99       1186.83        75.11 o
   6  10  10        963.40        964.77        51.65 o
   7  10  10        323.00        359.35        28.17 o
   8  10  10         50.52         44.51        19.37 o
   9  10  10        949.29        931.84        47.33 o
  10  10  10        617.42        622.15        70.97 o
  11  10  10         35.88         39.83        20.05 o
  -4  11  10        167.78        169.45        74.85 o
  -3  11  10        269.54        148.29       154.59 o
  -2  11  10        489.35        298.73       123.99 o
  -1  11  10          0.02         13.22        16.90 o
   0  11  10        314.74        448.49        57.58 o
   1  11  10       1897.62       2041.91        72.54 o
   2  11  10          5.49         -2.57        12.02 o
   3  11  10        810.76        791.30        48.73 o
   4  11  10       1516.73       1610.59        71.49 o
   5  11  10        489.37        525.84        40.84 o
   6  11  10       2480.67       2294.06        85.38 o
   7  11  10         72.25         71.77        21.79 o
   8  11  10        195.68        188.39        24.50 o
   9  11  10        138.69        135.59        28.59 o
  10  11  10         20.13          6.01        24.68 o
  11  11  10        328.96        274.37        59.20 o
  -3  12  10        342.50        436.51        57.36 o
  -2  12  10         70.44         75.76        26.40 o
  -1  12  10          4.12         10.62        16.71 o
   0  12  10        101.88        118.62        23.50 o
   1  12  10         51.28         38.69        23.02 o
   2  12  10        157.94        150.52        28.50 o
   3  12  10        621.39        642.20        46.16 o
   4  12  10          0.07          2.96        11.15 o
   5  12  10       1117.88       1020.97        64.62 o
   6  12  10        239.77        275.97        46.67 o
   7  12  10        205.14        205.73        25.06 o
   8  12  10        192.69        197.80        25.71 o
   9  12  10         70.31         63.90        23.91 o
  10  12  10         99.36         81.52        27.77 o
  -2  13  10         21.37         18.72        22.61 o
  -1  13  10        103.69        130.44        26.71 o
   0  13  10          0.63         -5.38        15.17 o
   1  13  10        244.78        253.83        30.45 o
   2  13  10       1092.57       1194.19        68.67 o
   3  13  10       1095.84       1258.59        67.82 o
   4  13  10          4.98          4.84        11.30 o
   5  13  10        369.66        338.26        37.15 o
   6  13  10         18.20         -2.19        17.28 o
   7  13  10        135.70        143.64        23.26 o
   8  13  10          1.91         17.28        16.02 o
   9  13  10        140.00        141.31        25.28 o
  10  13  10        144.38        123.87        44.17 o
  -1  14  10         15.36         35.65        34.17 o
   0  14  10          4.27          1.36        14.15 o
   1  14  10         59.03         62.43        35.73 o
   2  14  10        331.72        275.97        72.80 o
   3  14  10         85.98        108.68        23.44 o
   4  14  10         55.77         59.58        19.28 o
   5  14  10        200.76        184.59        43.91 o
   6  14  10         39.91         31.36        19.72 o
   7  14  10        199.22        184.28        32.91 o
   8  14  10          2.62         -1.87        16.90 o
   9  14  10         38.57         50.83        19.53 o
   1  15  10         10.46          1.50        29.18 o
   2  15  10          4.52          2.88        16.50 o
   3  15  10         49.08         56.63        20.92 o
   4  15  10        336.10        381.80        60.37 o
   5  15  10         39.84         40.47        30.53 o
   6  15  10        220.58        179.39        27.35 o
   7  15  10        257.09        238.17        38.67 o
   8  15  10          5.30          3.44        11.99 o
   3  16  10        246.65        258.68        42.23 o
   4  16  10        327.01        279.72        85.51 o
   5  16  10          2.04         -5.95        21.94 o
  -5 -14  11        329.22        414.12        64.06 o
  -4 -14  11         10.78         12.13        41.42 o
  -3 -14  11        238.67        408.20        59.59 o
  -2 -14  11        218.54        192.48        44.98 o
  -1 -14  11          0.95        -14.51        38.38 o
   0 -14  11         30.05         29.50        41.50 o
  -6 -13  11        440.92        533.99        68.04 o
  -5 -13  11          3.63         -1.01        17.16 o
  -4 -13  11        353.17        344.61        91.57 o
  -3 -13  11        207.33        232.50        46.33 o
  -2 -13  11         11.43         20.80        23.22 o
  -1 -13  11         51.22         43.51        44.38 o
   0 -13  11         63.06         99.19        52.56 o
   1 -13  11         22.83          1.99        24.55 o
   2 -13  11        134.29        130.72        35.11 o
  -7 -12  11         33.26         15.81        40.36 o
  -6 -12  11        105.85        109.56        61.48 o
  -5 -12  11         93.90        108.07        35.17 o
  -4 -12  11        165.76        191.80        68.95 o
  -3 -12  11          6.43         10.49        19.89 o
  -2 -12  11          1.05        -21.30        37.13 o
  -1 -12  11        119.46        196.25        63.90 o
   0 -12  11        164.53        199.69        61.10 o
   1 -12  11         43.93         37.24        37.67 o
   2 -12  11         99.32        168.89        59.47 o
  -8 -11  11         47.81         11.99        36.24 o
  -7 -11  11        120.78        131.63        61.08 o
  -6 -11  11         16.28         22.85        22.94 o
  -5 -11  11        338.46        435.31        52.20 o
  -4 -11  11        222.60        268.85        71.52 o
  -3 -11  11          2.74         25.03        21.40 o
  -2 -11  11         26.76         56.43        43.51 o
  -1 -11  11        623.10        676.92        93.15 o
   0 -11  11        387.71        437.15        75.62 o
   1 -11  11         22.22         27.08        33.58 o
   2 -11  11        115.21        107.16        19.30 o
   3 -11  11         84.46         68.55        14.47 o
   4 -11  11        239.68        187.26        22.12 o
   5 -11  11         31.92         26.46        11.95 o
  -8 -10  11         42.10         53.05        45.70 o
  -7 -10  11        215.87        260.98        70.67 o
  -6 -10  11        132.80        151.85        34.46 o
  -5 -10  11       1086.02       1276.83        81.58 o
  -4 -10  11        338.66        362.70        74.33 o
  -3 -10  11        107.24         94.74        28.55 o
  -2 -10  11        217.25        259.53        37.38 o
  -1 -10  11        182.97        251.33        61.66 o
   0 -10  11         89.03         50.93        27.01 o
   1 -10  11        424.28        489.20        25.00 o
   2 -10  11          9.87          4.79         6.16 o
   3 -10  11        809.42        786.72        38.42 o
   4 -10  11        386.87        330.87        23.83 o
   5 -10  11         30.80         11.83        14.81 o
  -9  -9  11          0.75          6.52        17.16 o
  -8  -9  11         77.20         88.49        28.73 o
  -7  -9  11         26.87         24.94        20.27 o
  -6  -9  11       1025.43       1125.14        73.32 o
  -5  -9  11        826.94        958.80       105.96 o
  -4  -9  11        297.91        299.71        66.96 o
  -3  -9  11       1390.29       1618.37        85.78 o
  -2  -9  11        121.28        101.06        18.44 o
  -1  -9  11         63.85         33.83        23.38 o
   0  -9  11       1107.53       1320.55        59.93 o
   1  -9  11        293.10        244.06        12.72 o
   2  -9  11        354.83        314.41        13.47 o
   3  -9  11        732.41        707.77        45.44 o
   4  -9  11          9.63          3.71         6.91 o
   5  -9  11        465.60        476.95        51.27 o
   6  -9  11        123.37         41.20        22.93 o
  -9  -8  11        318.76        325.91        69.96 o
  -8  -8  11        291.75        363.77        69.74 o
  -7  -8  11         29.77         54.38        22.29 o
  -6  -8  11       1005.32       1051.41       104.04 o
  -5  -8  11         17.08         11.99        28.36 o
  -4  -8  11       2071.07       2301.48       104.24 o
  -3  -8  11       1001.66       1001.01        97.23 o
  -2  -8  11          4.54          5.55        15.44 o
  -1  -8  11        493.67        607.93        39.01 o
   0  -8  11       1042.41        878.02        46.72 o
   1  -8  11          5.56          1.35         4.62 o
   2  -8  11        455.41        490.86        22.85 o
   3  -8  11          8.16         11.87        13.17 o
   4  -8  11       1024.21       1016.37        57.57 o
   5  -8  11        779.68        748.29        54.17 o
   6  -8  11         36.11         33.71        21.89 o
   7  -8  11        112.40         56.73        29.02 o
  -9  -7  11        120.76        107.16        27.53 o
  -8  -7  11          0.01         10.16         8.90 o
  -7  -7  11        141.88        110.38        15.49 o
  -6  -7  11        270.83        234.46        11.81 o
  -5  -7  11        795.25        961.22        58.93 o
  -4  -7  11        983.75       1141.27        98.34 o
  -3  -7  11        599.00        608.13        31.97 o
  -2  -7  11        107.26        128.10        21.49 o
  -1  -7  11        311.73        283.98        22.04 o
   0  -7  11        205.29        233.82        12.22 o
   1  -7  11         27.99         29.35         9.28 o
   2  -7  11        152.12        144.08        40.79 o
   3  -7  11        444.98        440.76        22.91 o
   4  -7  11        985.21       1003.74        44.30 o
   5  -7  11        115.33         86.43        14.37 o
   6  -7  11         95.88         81.08        18.97 o
   7  -7  11        103.62         81.28        19.98 o
   8  -7  11          0.44          2.59        15.82 o
  -9  -6  11          5.36          5.48         6.43 o
  -8  -6  11         45.38         24.66        10.17 o
  -7  -6  11        203.60        214.41        15.80 o
  -6  -6  11          1.84         -0.14         3.98 o
  -5  -6  11       1641.13       1552.47        75.07 o
  -4  -6  11       1932.53       1921.55        90.92 o
  -3  -6  11         60.81         52.79        13.58 o
  -2  -6  11        674.63        709.96        31.23 o
  -1  -6  11          6.39          6.02         2.89 o
   0  -6  11          2.32          4.63         3.59 o
   1  -6  11        682.11        813.04        30.87 o
   2  -6  11        151.60        188.70        15.53 o
   3  -6  11        334.08        327.86        19.54 o
   4  -6  11        680.88        722.58        43.05 o
   5  -6  11         41.11         11.03        15.34 o
   6  -6  11        314.48        319.07        27.49 o
   7  -6  11         49.37         34.33        21.95 o
   8  -6  11          9.45         16.58        14.25 o
  -9  -5  11          0.08          0.21         7.64 o
  -8  -5  11         57.58         52.32        12.35 o
  -7  -5  11         90.70         83.61        14.29 o
  -6  -5  11        129.26        101.17        12.92 o
  -5  -5  11        578.98        583.01        19.71 o
  -4  -5  11          1.62          7.15         4.48 o
  -3  -5  11       2069.68       2097.93        67.28 o
  -2  -5  11        721.18        747.12        16.88 o
  -1  -5  11        224.82        254.45        10.07 o
   0  -5  11         86.83        109.28         7.34 o
   1  -5  11        860.28        917.09        20.53 o
   2  -5  11        103.07        102.07        12.70 o
   3  -5  11        549.64        591.25        34.00 o
   4  -5  11         85.00         72.33        12.13 o
   5  -5  11       1213.20       1333.09        52.32 o
   6  -5  11        496.03        545.09        41.31 o
   7  -5  11         55.80         51.90        16.83 o
   8  -5  11         48.66         38.22        17.81 o
   9  -5  11         86.81         63.71        17.81 o
  -9  -4  11          0.46         -1.49         7.32 o
  -8  -4  11        119.62        113.11        18.75 o
  -7  -4  11          6.79          9.54         9.45 o
  -6  -4  11        131.68        151.83        15.38 o
  -5  -4  11        613.20        505.27        22.28 o
  -4  -4  11        395.44        354.94        13.68 o
  -3  -4  11       1379.68       1452.77        34.08 o
  -2  -4  11        956.78       1001.59        20.00 o
  -1  -4  11         28.36         28.35         5.65 o
   0  -4  11        254.56        275.76        10.82 o
   1  -4  11        279.73        310.18        11.23 o
   2  -4  11        256.95        317.34        18.51 o
   3  -4  11       1577.33       1805.43        65.59 o
   4  -4  11        614.54        653.96        32.15 o
   5  -4  11       1938.35       2311.87        67.54 o
   6  -4  11       1181.29       1132.78        44.44 o
   7  -4  11         12.31         13.11        11.87 o
   8  -4  11         94.58         87.27        20.79 o
   9  -4  11         15.83         15.86        16.29 o
  -9  -3  11         74.05         91.46        17.62 o
  -8  -3  11         44.12         26.09        13.40 o
  -7  -3  11        199.49        160.26        19.77 o
  -6  -3  11        710.92        620.33        28.94 o
  -5  -3  11         77.10         63.02        15.84 o
  -4  -3  11       2472.55       2630.37        57.13 o
  -3  -3  11       1409.46       1443.93        36.32 o
  -2  -3  11         65.27         60.39         7.72 o
  -1  -3  11        164.74        173.81        10.03 o
   0  -3  11         18.37         16.73         5.36 o
   1  -3  11        127.91        141.37        11.29 o
   2  -3  11       3691.39       3883.69        70.04 o
   3  -3  11        436.10        446.07        18.64 o
   4  -3  11       1080.06       1054.40        29.90 o
   5  -3  11       1860.37       2008.36        61.47 o
   6  -3  11         33.14         23.02        12.01 o
   7  -3  11        695.41        693.39        31.92 o
   8  -3  11        125.46        127.10        22.33 o
   9  -3  11        101.85         94.32        18.49 o
  10  -3  11        243.11         92.98        48.29 o
  -9  -2  11        104.71         77.70        20.05 o
  -8  -2  11         42.47         23.60         9.84 o
  -7  -2  11       2507.47       2488.59       125.08 o
  -6  -2  11        124.69        154.88        12.56 o
  -5  -2  11       2115.95       2334.48        62.98 o
  -4  -2  11       2805.17       2898.20        68.33 o
  -3  -2  11         53.59         67.08         9.06 o
  -2  -2  11       4804.97       5287.39        78.09 o
  -1  -2  11        114.38        104.62        20.95 o
   0  -2  11        257.93        245.69        12.15 o
   1  -2  11       2380.71       2507.80        46.75 o
   2  -2  11       1423.90       1417.25        33.54 o
   3  -2  11        254.99        281.91        16.07 o
   4  -2  11       3888.09       3860.18       114.61 o
   5  -2  11        181.77        157.18        16.90 o
   6  -2  11       2197.78       2191.03        50.33 o
   7  -2  11       1497.68       1522.36        47.92 o
   8  -2  11         41.58         57.62        14.79 o
   9  -2  11        272.98        297.43        26.93 o
  10  -2  11        101.83         77.00        16.97 o
  -9  -1  11          0.08          5.45        12.23 o
  -8  -1  11        342.64        357.98        54.05 o
  -7  -1  11       1325.48       1274.36        36.69 o
  -6  -1  11        366.67        286.50        20.49 o
  -5  -1  11       2887.86       3113.24        62.74 o
  -4  -1  11        630.25        677.20        38.78 o
  -3  -1  11       1751.85       1755.26       182.42 o
  -2  -1  11       3127.90       3422.46        73.78 o
  -1  -1  11        285.89        257.84        16.05 o
   0  -1  11         17.14         11.27         5.05 o
   1  -1  11        904.80        886.81        24.60 o
   2  -1  11        318.65        307.20        16.52 o
   3  -1  11       1211.84       1159.66        27.78 o
   4  -1  11       1579.73       1710.72        42.13 o
   5  -1  11       1813.95       1884.17        44.88 o
   6  -1  11       2339.81       2626.87        90.27 o
   7  -1  11        597.14        562.75        27.09 o
   8  -1  11         97.45         92.86        16.33 o
   9  -1  11         21.04         -0.20        10.97 o
  10  -1  11          3.20         22.57        17.09 o
  -9   0  11         23.19         18.43        22.80 o
  -8   0  11         10.10         21.55        20.68 o
  -7   0  11         11.76          6.27         8.91 o
  -6   0  11        480.08        461.66        56.92 o
  -5   0  11       1386.89       1415.36        45.03 o
  -4   0  11        134.01        106.03        49.11 o
  -3   0  11        931.19        916.42        33.88 o
  -2   0  11        873.32        909.17        26.44 o
  -1   0  11          5.55         13.59         6.49 o
   0   0  11         86.14         77.46         8.46 o
   1   0  11        383.18        373.44        13.39 o
   2   0  11       1192.52       1258.43        36.93 o
   3   0  11       2539.95       2451.71        50.06 o
   4   0  11        296.67        288.66        15.71 o
   5   0  11       1535.18       1548.62        40.32 o
   6   0  11       1371.91       1431.24        54.33 o
   7   0  11         48.00         38.75        12.44 o
   8   0  11         35.11         48.09        14.23 o
   9   0  11         26.28         24.10        11.45 o
  10   0  11          6.23          0.24         9.38 o
  11   0  11         76.02         58.81        18.92 o
  -9   1  11          6.30         -4.18        19.55 o
  -8   1  11         37.75         34.98        18.13 o
  -7   1  11         64.43         80.40        22.15 o
  -6   1  11        534.22        472.90        60.81 o
  -5   1  11        295.97        297.70        26.64 o
  -4   1  11        209.50        197.93        56.64 o
  -3   1  11        380.81        411.30        24.76 o
  -2   1  11         61.74         62.58        10.39 o
  -1   1  11         26.87         17.50         9.36 o
   0   1  11        245.14        247.05        12.48 o
   1   1  11        488.07        542.66        21.96 o
   2   1  11       1301.54       1303.15        28.76 o
   3   1  11        474.09        462.30        19.45 o
   4   1  11          1.10          1.30         7.95 o
   5   1  11       1171.82       1170.95        47.45 o
   6   1  11         20.19         16.29        12.19 o
   7   1  11        538.26        579.04        50.46 o
   8   1  11        220.12        201.39        23.25 o
   9   1  11         12.28         26.33        18.00 o
  10   1  11          7.06          6.20        21.08 o
  11   1  11        102.51         64.31        20.33 o
  -8   2  11          3.93         16.66        16.35 o
  -7   2  11        179.04        183.98        31.05 o
  -6   2  11        149.98        208.03        49.16 o
  -5   2  11         54.47         66.25        17.31 o
  -4   2  11       1321.17       1075.60       155.23 o
  -3   2  11        559.71        586.97        23.06 o
  -2   2  11        266.56        280.09        15.02 o
  -1   2  11       1209.65       1355.64        30.73 o
   0   2  11       1921.05       1874.74        33.34 o
   1   2  11          1.64          9.80         7.74 o
   2   2  11        947.27        774.89       205.30 o
   3   2  11        278.70        303.74        16.81 o
   4   2  11       2376.03       2311.09        61.19 o
   5   2  11       1681.07       1649.79        67.10 o
   6   2  11        723.61        676.12        30.38 o
   7   2  11       1430.96       1383.17        56.60 o
   8   2  11        903.47        967.05        52.47 o
   9   2  11         10.70         12.32        14.87 o
  10   2  11          4.55         -0.22        13.68 o
  11   2  11         55.63         28.19        48.44 o
  -8   3  11          0.14          6.32        13.70 o
  -7   3  11        447.73        540.67        81.10 o
  -6   3  11          0.41          0.89        19.46 o
  -5   3  11        909.67        836.51        85.03 o
  -4   3  11       1201.85       1337.64        67.62 o
  -3   3  11          4.45          3.22         8.79 o
  -2   3  11        360.53        333.13        23.85 o
  -1   3  11       1812.33       1845.78        43.97 o
   0   3  11         11.72         20.79         7.89 o
   1   3  11        409.91        342.99       119.67 o
   2   3  11         23.04         32.82         8.54 o
   3   3  11       2289.03       2468.71        55.37 o
   4   3  11       7070.79       6586.53       280.49 o
   5   3  11         74.31         52.05        14.73 o
   6   3  11       1693.86       1616.35        50.17 o
   7   3  11        678.16        696.93        40.57 o
   8   3  11          3.07          1.67        10.34 o
   9   3  11        245.41        252.17        32.48 o
  10   3  11          0.31          4.15        14.68 o
  11   3  11        135.19        120.00        33.52 o
  -8   4  11          6.54         17.57        27.68 o
  -7   4  11        110.16         92.88        51.67 o
  -6   4  11        575.17        553.17        51.17 o
  -5   4  11       1984.60       2276.04       150.18 o
  -4   4  11        189.32        200.60        17.75 o
  -3   4  11        527.00        525.25        32.92 o
  -2   4  11       1692.44       1845.09        61.74 o
  -1   4  11         31.41         30.67        10.14 o
   0   4  11       1478.39       1575.79        35.91 o
   1   4  11        762.49        688.29        26.97 o
   2   4  11         69.70         74.79        11.65 o
   3   4  11       8425.94       8009.86       181.86 o
   4   4  11       1755.70       1753.74        46.91 o
   5   4  11        654.58        615.86        34.08 o
   6   4  11       1761.20       1733.06        75.55 o
   7   4  11         31.96         28.35        12.99 o
   8   4  11        833.60        911.31        49.99 o
   9   4  11        374.31        366.39        52.54 o
  10   4  11        129.39        103.63        23.04 o
  11   4  11        207.23        201.74        31.47 o
  -7   5  11          3.33          2.75        16.21 o
  -6   5  11       1272.59       1454.10        89.46 o
  -5   5  11        858.04        806.39       100.64 o
  -4   5  11         79.36         62.16        12.21 o
  -3   5  11       1393.39       1470.82        50.72 o
  -2   5  11          4.18          1.88         8.04 o
  -1   5  11       1949.94       2002.06        43.83 o
   0   5  11         91.99        128.85        18.62 o
   1   5  11        126.97        101.54        23.00 o
   2   5  11       1895.88       1926.06        72.11 o
   3   5  11       2577.13       2542.10        85.05 o
   4   5  11        314.37        320.16        26.38 o
   5   5  11       6457.17       5976.49       215.18 o
   6   5  11        602.96        575.88        29.69 o
   7   5  11        498.00        502.44        30.97 o
   8   5  11       1856.08       1746.19        72.57 o
   9   5  11        125.55        142.71        29.07 o
  10   5  11        207.47        209.70        33.84 o
  11   5  11          0.92         14.91        27.38 o
  -7   6  11         91.70         68.33        31.69 o
  -6   6  11        385.56        381.99        84.48 o
  -5   6  11          6.05         19.56        20.84 o
  -4   6  11       1311.53       1002.36       331.30 o
  -3   6  11       1227.50       1384.62       134.99 o
  -2   6  11        454.21        520.92        27.34 o
  -1   6  11        468.89        529.76        32.45 o
   0   6  11        197.91        148.79        23.12 o
   1   6  11        101.65        106.26        17.62 o
   2   6  11          2.70         12.19        15.46 o
   3   6  11        367.86        365.30        37.12 o
   4   6  11       2058.36       2065.21        65.33 o
   5   6  11       4486.92       4219.41       139.86 o
   6   6  11         20.39         18.95        13.58 o
   7   6  11        306.88        296.39        36.08 o
   8   6  11        669.51        658.50        45.49 o
   9   6  11          0.22          2.38        12.09 o
  10   6  11         20.04         21.87        27.24 o
  11   6  11          8.21          9.77        15.02 o
  -6   7  11         19.49          6.07        33.74 o
  -5   7  11        141.53        166.47        38.11 o
  -4   7  11       1038.31        622.78       253.30 o
  -3   7  11         73.16         56.90        13.60 o
  -2   7  11        147.31        170.78        21.04 o
  -1   7  11          9.66         12.66         8.45 o
   0   7  11        367.24        345.22        24.56 o
   1   7  11          3.45         12.96        11.95 o
   2   7  11         85.74         86.63        26.04 o
   3   7  11         25.90         50.81        15.80 o
   4   7  11       1550.05       1419.96        54.16 o
   5   7  11        824.80        809.48        35.03 o
   6   7  11        283.50        264.82        30.06 o
   7   7  11        100.95         94.69        30.09 o
   8   7  11         41.09         43.11        19.35 o
   9   7  11         66.36         59.48        22.24 o
  10   7  11         28.25         26.68        20.80 o
  11   7  11          0.67         -5.32        19.13 o
  -6   8  11         18.98         37.80        29.83 o
  -5   8  11        448.53        473.21        98.01 o
  -4   8  11        523.99        623.90        60.21 o
  -3   8  11          4.10          3.31         7.81 o
  -2   8  11        222.05        244.73        23.66 o
  -1   8  11         22.33         25.61        16.50 o
   0   8  11        303.78        375.93        40.84 o
   1   8  11        107.59        110.04        21.59 o
   2   8  11        127.20        134.59        18.41 o
   3   8  11         38.02         24.96        20.29 o
   4   8  11         34.83         34.99        21.69 o
   5   8  11         74.80         50.96        17.46 o
   6   8  11        306.02        297.46        25.35 o
   7   8  11         40.78         27.91        16.54 o
   8   8  11        196.31        250.01        43.32 o
   9   8  11        296.57        300.42        36.20 o
  10   8  11        104.66        108.14        29.07 o
  11   8  11          1.24         12.19        19.80 o
  -5   9  11        435.61        610.16       111.57 o
  -4   9  11         60.30         41.28        27.78 o
  -3   9  11        357.57        395.69        36.04 o
  -2   9  11        202.20        202.66        21.13 o
  -1   9  11         83.07         60.34        28.96 o
   0   9  11        166.64        172.15        22.49 o
   1   9  11         78.55         87.73        30.88 o
   2   9  11        828.62        881.98        39.55 o
   3   9  11       1284.64       1538.39        65.01 o
   4   9  11        211.87        184.89        26.67 o
   5   9  11       1824.45       1673.11        56.21 o
   6   9  11       3403.96       3281.29       130.66 o
   7   9  11          4.25          5.61        20.15 o
   8   9  11        320.49        309.33        35.03 o
   9   9  11        350.29        317.86        52.74 o
  10   9  11          0.11          0.40        12.67 o
  11   9  11        145.90        129.85        47.69 o
  -4  10  11        228.63        203.54        77.25 o
  -3  10  11        977.04       1159.98       134.49 o
  -2  10  11        104.93         99.01        22.12 o
  -1  10  11         96.11        116.03        22.20 o
   0  10  11        614.17        651.74        48.13 o
   1  10  11        162.29        165.07        26.94 o
   2  10  11        829.27        840.05        68.43 o
   3  10  11       1173.38       1270.41        50.71 o
   4  10  11        221.34        259.76        30.98 o
   5  10  11       4967.51       4950.76       150.84 o
   6  10  11       1366.63       1354.76        65.18 o
   7  10  11        266.05        230.04        31.21 o
   8  10  11        328.94        313.26        49.82 o
   9  10  11        183.97        169.35        32.42 o
  10  10  11        403.78        323.89        41.54 o
  11  10  11        564.67        593.99        58.40 o
  -3  11  11        135.72         50.28        44.34 o
  -2  11  11         69.27         73.12        22.34 o
  -1  11  11        163.93        178.26        32.15 o
   0  11  11          1.34        -10.14        13.25 o
   1  11  11        934.93       1147.06        54.43 o
   2  11  11        159.90        230.15        44.42 o
   3  11  11        131.10         93.56        19.53 o
   4  11  11       1244.26       1309.98        85.23 o
   5  11  11       1262.15       1272.98        55.71 o
   6  11  11        229.82        228.06        32.45 o
   7  11  11       1061.60        997.93        76.50 o
   8  11  11          0.15         -2.22        14.44 o
   9  11  11        788.75        718.82        73.51 o
  10  11  11        195.94        162.94        35.07 o
  -3  12  11          8.07         11.94        38.36 o
  -2  12  11        231.32        244.42        56.93 o
  -1  12  11          5.69         -0.17        12.02 o
   0  12  11        237.88        305.37        33.38 o
   1  12  11        479.71        500.64        63.96 o
   2  12  11        108.66        101.10        26.86 o
   3  12  11          6.62         18.43        17.02 o
   4  12  11        553.37        631.67        48.25 o
   5  12  11         19.75         14.59        13.97 o
   6  12  11        986.85        971.44        79.35 o
   7  12  11        366.60        383.01        49.67 o
   8  12  11        202.21        148.41        42.42 o
   9  12  11        202.00        189.86        35.32 o
  10  12  11          4.30         10.97        23.39 o
  -1  13  11         15.79         26.14        31.65 o
   0  13  11         33.88         50.01        35.03 o
   1  13  11          0.37          6.03        16.33 o
   2  13  11        139.06        131.65        31.19 o
   3  13  11        386.71        370.58        41.57 o
   4  13  11        508.58        480.14        45.50 o
   5  13  11         64.72         60.00        23.21 o
   6  13  11        741.45        735.43        73.49 o
   7  13  11        203.71        176.86        32.49 o
   8  13  11         16.10          9.27        22.64 o
   9  13  11          0.53         -1.58        16.16 o
   0  14  11          1.78        -12.84        19.09 o
   1  14  11         17.26         16.71        27.69 o
   2  14  11         67.66         55.93        24.88 o
   3  14  11        192.65        207.54        29.78 o
   4  14  11        121.99        132.64        31.08 o
   5  14  11        123.05         98.22        38.49 o
   6  14  11        347.06        304.40        40.39 o
   7  14  11         18.24         17.79        27.31 o
   8  14  11         34.36         48.40        19.67 o
   2  15  11         99.38        105.79        26.48 o
   3  15  11         33.35         35.75        19.63 o
   4  15  11         38.19         16.95        27.95 o
   5  15  11        163.39        167.24        47.58 o
   6  15  11          9.45          7.59        15.39 o
   7  15  11        333.16        305.37        92.09 o
  -3 -14  12         34.01         25.61        28.55 o
  -2 -14  12        286.58        306.75        93.60 o
  -1 -14  12         99.91         66.11        56.84 o
  -5 -13  12        153.49        218.23        49.66 o
  -4 -13  12          0.06          5.38        20.87 o
  -3 -13  12        469.05        515.03        64.96 o
  -2 -13  12        316.58        393.11        95.22 o
  -1 -13  12         41.86         63.92        30.53 o
   0 -13  12          0.78        -14.45        20.66 o
   1 -13  12         33.12         51.31        26.52 o
  -6 -12  12        155.91         72.41        59.22 o
  -5 -12  12         83.25        109.11        37.14 o
  -4 -12  12         54.14         48.60        29.48 o
  -3 -12  12        351.85        514.32        60.09 o
  -2 -12  12         87.92         87.62        56.10 o
  -1 -12  12          1.06          4.95        17.33 o
   0 -12  12         10.75         21.30        21.28 o
   1 -12  12         62.25         74.75        28.28 o
   2 -12  12          0.91          3.11        16.60 o
  -7 -11  12         22.73          6.29        32.91 o
  -6 -11  12        328.95        349.86        87.50 o
  -5 -11  12        111.46        125.21        36.20 o
  -4 -11  12         73.90         73.50        30.74 o
  -3 -11  12        173.53        198.36        40.28 o
  -2 -11  12         25.20         67.56        47.98 o
  -1 -11  12        170.03        168.58        36.18 o
   0 -11  12        220.70        343.49        44.05 o
   1 -11  12        141.16        109.53        20.95 o
   2 -11  12          3.54         23.35        18.51 o
   3 -11  12        155.43         88.14        22.86 o
   4 -11  12          0.07         -3.74         8.23 o
  -8 -10  12         81.80         67.89        51.38 o
  -7 -10  12         92.75         92.32        54.25 o
  -6 -10  12        253.63        274.43        74.39 o
  -5 -10  12         66.66         48.27        26.19 o
  -4 -10  12        989.04       1267.72       130.63 o
  -3 -10  12         76.59        106.79        30.90 o
  -2 -10  12        470.66        587.76        89.44 o
  -1 -10  12        674.53        717.21        50.12 o
   0 -10  12        275.21        217.33        30.85 o
   1 -10  12         33.01         15.78         5.87 o
   2 -10  12        142.59        111.32        16.79 o
   3 -10  12         40.20         28.61        12.99 o
   4 -10  12        455.54        431.55        34.80 o
   5 -10  12        214.68        152.19        27.60 o
  -8  -9  12         39.51         38.48        24.40 o
  -7  -9  12         29.18         23.16        21.38 o
  -6  -9  12          4.23        -15.24        19.13 o
  -5  -9  12        849.00        985.73        70.75 o
  -4  -9  12       1006.27       1049.22       113.23 o
  -3  -9  12        338.05        299.69        41.30 o
  -2  -9  12       1470.20       1664.44        74.53 o
  -1  -9  12        473.74        551.14        57.22 o
   0  -9  12          8.44          0.57        20.52 o
   1  -9  12        499.62        497.93        15.74 o
   2  -9  12         50.66         23.82         6.52 o
   3  -9  12        184.74        170.77        26.83 o
   4  -9  12       1127.18        986.09        61.38 o
   5  -9  12         12.48         19.14        19.38 o
   6  -9  12        376.41        321.78        45.09 o
  -8  -8  12         65.20         85.12        28.03 o
  -7  -8  12        218.29        259.57        38.11 o
  -6  -8  12        216.60        220.26        35.46 o
  -5  -8  12       1136.56       1345.28       121.18 o
  -4  -8  12         44.30         13.46        17.43 o
  -3  -8  12       1656.73       1989.10        79.50 o
  -2  -8  12        585.04        679.23        44.68 o
  -1  -8  12          1.34         12.15        18.86 o
   0  -8  12        267.59        205.80        13.71 o
   1  -8  12        806.45        912.11        54.83 o
   2  -8  12         55.48         35.86        19.73 o
   3  -8  12        175.23        184.55        25.83 o
   4  -8  12        270.44        244.48        20.14 o
   5  -8  12        517.84        519.71        30.25 o
   6  -8  12        431.17        423.50        37.03 o
   7  -8  12         47.48         31.26        24.64 o
  -9  -7  12        210.29        151.50        55.18 o
  -8  -7  12         55.35         33.70        35.02 o
  -7  -7  12         97.80         42.55        25.08 o
  -6  -7  12        291.82        259.56        40.97 o
  -5  -7  12         44.21         36.22        19.46 o
  -4  -7  12        180.04        167.71        29.60 o
  -3  -7  12        849.55        895.04        64.54 o
  -2  -7  12        133.51        122.39        22.08 o
  -1  -7  12        260.44        252.75        27.55 o
   0  -7  12       1421.97       1546.77        30.97 o
   1  -7  12        682.51        630.54        24.39 o
   2  -7  12         84.79         82.29        17.42 o
   3  -7  12         13.17          3.71         8.68 o
   4  -7  12         15.82         17.53        13.30 o
   5  -7  12        931.11        904.20        46.80 o
   6  -7  12         35.20         31.73        15.92 o
   7  -7  12        256.74        173.71        27.43 o
  -9  -6  12         87.16        114.96        46.02 o
  -8  -6  12          8.38          6.75         8.33 o
  -7  -6  12         44.02         29.05         9.33 o
  -6  -6  12         98.65         92.40        10.60 o
  -5  -6  12        134.23        125.07         9.74 o
  -4  -6  12       1347.79       1244.16        98.44 o
  -3  -6  12       1019.17        911.56        72.10 o
  -2  -6  12         13.36         13.77         3.29 o
  -1  -6  12        220.20        226.35         9.39 o
   0  -6  12        331.20        341.26        11.33 o
   1  -6  12          2.04          1.68         4.62 o
   2  -6  12         92.78         99.09        13.34 o
   3  -6  12         11.22          8.63         6.40 o
   4  -6  12        136.91        120.16        16.39 o
   5  -6  12       1242.31       1294.44        68.40 o
   6  -6  12          0.73         -2.90         9.65 o
   7  -6  12        285.72        243.82        40.37 o
   8  -6  12         38.70         33.42        18.19 o
  -9  -5  12         15.97          8.46         9.97 o
  -8  -5  12          3.19          3.37         9.03 o
  -7  -5  12          0.92          1.67         6.32 o
  -6  -5  12        115.83        110.27        13.54 o
  -5  -5  12        468.66        406.77        17.59 o
  -4  -5  12        932.85        901.40        34.55 o
  -3  -5  12        259.77        276.54        14.98 o
  -2  -5  12        239.89        258.72         9.20 o
  -1  -5  12        344.26        355.01        12.16 o
   0  -5  12        173.43        199.48        10.56 o
   1  -5  12         55.34         43.22        10.98 o
   2  -5  12        508.69        653.70        26.12 o
   3  -5  12          2.12          4.13         5.74 o
   4  -5  12        837.82        851.97        37.67 o
   5  -5  12        832.11        883.18        45.00 o
   6  -5  12        153.77        138.13        21.61 o
   7  -5  12        288.20        331.04        42.45 o
   8  -5  12          0.26         -7.29        14.10 o
  -9  -4  12         48.75         37.60        13.56 o
  -8  -4  12         31.69         14.38         9.25 o
  -7  -4  12        258.68        258.00        23.75 o
  -6  -4  12         13.64         12.97         9.27 o
  -5  -4  12        411.22        379.80        20.42 o
  -4  -4  12        315.89        310.82        16.70 o
  -3  -4  12         70.23         39.57        21.78 o
  -2  -4  12       1364.70       1469.28        28.32 o
  -1  -4  12         11.16          5.47         4.66 o
   0  -4  12          4.17          2.02         4.04 o
   1  -4  12        736.01        790.04        25.37 o
   2  -4  12        284.61        279.80        18.77 o
   3  -4  12         20.65         21.31         7.46 o
   4  -4  12        207.95        258.96        15.51 o
   5  -4  12        352.86        343.81        25.34 o
   6  -4  12       2427.88       2687.41        62.60 o
   7  -4  12        489.76        509.49        35.41 o
   8  -4  12         42.98         32.61        12.06 o
   9  -4  12        330.71        335.23        51.16 o
  -9  -3  12          0.09          0.11         8.51 o
  -8  -3  12        168.41        171.45        22.88 o
  -7  -3  12        160.30        150.73        15.61 o
  -6  -3  12        161.57        113.73        16.78 o
  -5  -3  12        752.36        689.01        28.27 o
  -4  -3  12         65.27         65.05        14.44 o
  -3  -3  12       8544.95       9334.81       148.15 o
  -2  -3  12       2055.34       2184.09        44.48 o
  -1  -3  12        975.27       1031.40        25.15 o
   0  -3  12        577.69        608.63        20.28 o
   1  -3  12        859.14        849.37        20.87 o
   2  -3  12         32.12         55.58        11.95 o
   3  -3  12        246.64        286.32        25.97 o
   4  -3  12        141.42        101.86        14.78 o
   5  -3  12       1494.01       1514.09        49.29 o
   6  -3  12       1098.61       1101.03        44.00 o
   7  -3  12          0.01          0.49         9.93 o
   8  -3  12        558.06        603.85        33.99 o
   9  -3  12        133.53         90.32        26.47 o
  -9  -2  12        100.99        117.76        31.25 o
  -8  -2  12        226.31        204.42        25.66 o
  -7  -2  12         58.00         38.38        11.73 o
  -6  -2  12        560.00        532.72        28.90 o
  -5  -2  12        385.88        442.90        23.30 o
  -4  -2  12       4224.68       4616.12       221.12 o
  -3  -2  12      10156.61      10971.16       199.91 o
  -2  -2  12        141.43        126.42        23.09 o
  -1  -2  12       3543.17       3877.73        68.61 o
   0  -2  12        542.60        529.20        19.90 o
   1  -2  12          2.20          1.32         5.66 o
   2  -2  12       1667.25       1695.88        38.36 o
   3  -2  12        499.68        557.92        19.10 o
   4  -2  12        469.12        462.16        24.44 o
   5  -2  12       2099.66       2228.76        58.86 o
   6  -2  12        447.88        451.03        28.38 o
   7  -2  12        388.54        390.95        37.58 o
   8  -2  12        412.12        413.70        28.89 o
   9  -2  12         58.19         48.83        16.93 o
  10  -2  12        240.28        205.59        47.17 o
  -9  -1  12         27.82         22.18        13.32 o
  -8  -1  12         14.19         16.93        19.01 o
  -7  -1  12        536.36        529.41        34.09 o
  -6  -1  12        631.73        579.30        62.31 o
  -5  -1  12         48.85         34.03        16.01 o
  -4  -1  12       1725.61       1847.44        55.14 o
  -3  -1  12       2381.53       2718.10        89.22 o
  -2  -1  12       1728.21       1820.13        36.07 o
  -1  -1  12       1013.00       1167.68        35.54 o
   0  -1  12        314.18        351.68        14.38 o
   1  -1  12         77.03        103.32         8.18 o
   2  -1  12       2385.86       2526.63        52.64 o
   3  -1  12        163.36        185.49        14.58 o
   4  -1  12        251.88        243.43        16.04 o
   5  -1  12        433.15        405.25        24.63 o
   6  -1  12        220.48        180.48        26.54 o
   7  -1  12       1340.77       1444.58        53.66 o
   8  -1  12         59.08         63.91        23.39 o
   9  -1  12         66.42         75.70        17.82 o
  10  -1  12         60.26         54.50        16.07 o
  -8   0  12          4.98          5.72        17.06 o
  -7   0  12         67.28         44.60        13.44 o
  -6   0  12          5.11         11.01        22.17 o
  -5   0  12         12.00         10.06        12.54 o
  -4   0  12        290.32        236.48        92.79 o
  -3   0  12         27.99         39.05         9.98 o
  -2   0  12       2289.22       2558.65        49.70 o
  -1   0  12         76.93         86.98        13.82 o
   0   0  12        103.87         99.28        17.85 o
   1   0  12        290.60        314.38        17.46 o
   2   0  12          2.99          2.56         5.90 o
   3   0  12        488.98        515.70        18.84 o
   4   0  12        232.83        237.41        18.27 o
   5   0  12         40.18         37.25        15.85 o
   6   0  12       2147.58       2265.26       106.21 o
   7   0  12       1431.38       1544.24        70.59 o
   8   0  12         28.21         32.60        15.43 o
   9   0  12         16.52         22.43        16.10 o
  10   0  12          0.54          0.40        11.63 o
  -8   1  12         12.88          0.68        11.36 o
  -7   1  12          1.15          2.15        11.90 o
[truncated: 123,643 more chars]
